# Supplementary material for: Host-microbe co-metabolism via MCAD generates circulating metabolites including hippuric acid
Source: Nat Commun. 2023 Jan 31;14:512. doi: 10.1038/s41467-023-36138-3 (PMC9889317; doi:10.1038/s41467-023-36138-3)
Supplement: Supplementary file 4 — Supplementary Data 1 [file 41467_2023_36138_MOESM4_ESM.xlsx]

## Sheet: Table S1
Supplementary Table 1. GC-TOF metabolomics of WT vs. fldC mono-colonized mice.
									Metabolomics Workbench File ID:			170306bOEsa36_3	170306bOEsa26_1	170306bOEsa04_2	170306bOEsa05_2	170306bOEsa27_1	170306bOEsa18_2	170306bOEsa06_2	170306bOEsa30_3	170306bOEsa38_3	170306bOEsa12_2	170306bOEsa39_3	170306bOEsa17_2	170306bOEsa37_3	170306bOEsa14_2	170306bOEsa32_3	170306bOEsa35_3	170306bOEsa25_1	170306bOEsa24_1	170306bOEsa29_1	170306bOEsa22_1	170306bOEsa03_2	170306bOEsa34_3	170306bOEsa02_2	170306bOEsa01_2	170306bOEsa31_3	170306bOEsa11_2	170306bOEsa23_1	170306bOEsa16_2	170306bOEsa09_2	170306bOEsa19_2	170306bOEsa20_1	170306bOEsa13_2	170306bOEsa28_1	170306bOEsa33_3	170306bOEsa08_2	170306bOEsa10_2	170306bOEsa40_3	170306bOEsa21_1
									Host compartment:			Cecal Contents	Cecal Contents	Cecal Contents	Cecal Contents	Cecal Contents	Cecal Contents	Cecal Contents	Cecal Contents	Cecal Contents	Cecal Contents	Feces	Feces	Feces	Feces	Feces	Feces	Feces	Feces	Feces	Feces	Serum	Serum	Serum	Serum	Serum	Serum	Serum	Serum	Serum	Serum	Urine	Urine	Urine	Urine	Urine	Urine	Urine	Urine
									Colonization state			fldC	fldC	fldC	fldC	fldC	WT	WT	WT	WT	WT	fldC	fldC	fldC	fldC	fldC	WT	WT	WT	WT	WT	fldC	fldC	fldC	fldC	fldC	WT	WT	WT	WT	WT	fldC	fldC	fldC	fldC	fldC	WT	WT	WT
BinBase name	ret. index	quant mz	BB id	mass spec	PubChem ID	KEGG	positive ID in Cecal contents	positive ID in Feces	positive ID in Serum	positive ID in Urine	InChI Key
zymosterol	1088064	129	110304	85:177.0 89:568.0 91:6448.0 92:1105.0 93:4713.0 94:863.0 95:5377.0 96:483.0 97:679.0 99:214.0 100:60.0 101:496.0 102:96.0 103:474.0 104:244.0 105:5113.0 106:1074.0 107:3871.0 108:677.0 109:2977.0 110:295.0 111:776.0 112:78.0 113:216.0 114:82.0 115:1275.0 116:375.0 117:1731.0 118:596.0 119:5026.0 120:1867.0 121:2893.0 122:375.0 123:1213.0 124:126.0 125:189.0 127:349.0 128:830.0 129:11062.0 130:166…	92746	C05437	0.3	0.3	0	0	CGSJXLIKVBJVRY-XTGBIJOFSA-N	1292	1280	1072	1470	1473	1396	1258	1197	138	1549	598	1032	1433	1282	601	735	2105	1413	878	922	161	193	156	282	216	219	240	135	118	150	95	158	174	155	261	92	333	153
xylulose NIST	553450	173	31632	85:1861.0 86:702.0 87:1148.0 88:324.0 89:10095.0 90:1041.0 91:452.0 94:60.0 95:96.0 96:155.0 97:114.0 98:195.0 99:528.0 100:1225.0 101:2618.0 102:774.0 103:9082.0 104:930.0 106:381.0 108:16.0 109:127.0 110:14.0 111:327.0 112:10.0 113:567.0 114:3170.0 115:1092.0 116:1102.0 117:15978.0 118:1867.0 119:1700.0 120:3.0 125:55.0 126:826.0 128:264.0 129:1798.0 130:91.0 131:1527.0 132:491.0 133:5046.0 134…	439205	C00312	1	0.9	0.9	0.875	LQXVFWRQNMEDEE-PYHARJCCSA-N	1480	1428	1442	1527	1570	1229	1268	1758	1224	1437	1120	1274	1327	1687	1714	942	212	1110	1289	1096	524	487	380	324	446	573	449	480	529	684	1158	870	2206	722	1746	1748	1332	1446
xylose	546699	307	231	85:303.0 86:445.0 87:365.0 88:302.0 89:3272.0 90:311.0 91:175.0 94:67.0 98:180.0 100:981.0 101:1295.0 102:627.0 103:28581.0 104:2349.0 105:2067.0 106:84.0 107:93.0 109:41.0 110:139.0 111:123.0 112:95.0 113:247.0 114:528.0 115:515.0 116:333.0 117:974.0 118:211.0 119:228.0 120:59.0 121:36.0 122:19.0 124:42.0 125:54.0 126:190.0 127:198.0 128:240.0 129:1569.0 130:606.0 131:1210.0 133:3371.0 134:539.0…	135191	C00181	1	0.9	0.7	0.875	SRBFZHDQGSBBOR-IOVATXLUSA-N	4643	3520	4951	6680	6928	6647	6091	7335	5848	6297	3926	2169	4824	7401	5905	5518	415	7275	4392	5434	259	132	56	76	171	186	207	111	176	141	870	467	1835	1328	1234	1071	1909	1482
xylonic acid	589278	333	3470	85:12.0 86:132.0 87:283.0 88:40.0 89:385.0 90:10.0 91:255.0 96:912.0 97:35.0 98:139.0 100:294.0 101:56.0 102:461.0 103:5264.0 104:405.0 105:101.0 107:132.0 108:89.0 113:617.0 114:30.0 116:195.0 117:279.0 118:58.0 120:212.0 123:262.0 124:390.0 126:43.0 127:52.0 128:2.0 129:1391.0 130:484.0 131:451.0 133:860.0 134:67.0 141:97.0 142:150.0 143:807.0 144:742.0 145:116.0 146:875.0 147:4046.0 148:465.0 …	6602431	C00502	0.1	0.1	0	0.125	QXKAIJAYHKCRRA-FLRLBIABSA-N	881	751	1105	1003	1010	957	935	1063	663	969	603	645	962	994	728	586	544	796	524	651	122	124	112	182	60	149	134	151	158	153	462	198	579	398	265	395	501	466
xylitol	567437	217	5857	85:22.0 87:53.0 88:95.0 89:312.0 94:15.0 99:38.0 101:376.0 103:3875.0 104:345.0 105:78.0 107:25.0 108:24.0 110:68.0 113:18.0 115:63.0 116:117.0 117:1418.0 118:103.0 119:73.0 129:1604.0 130:163.0 131:367.0 132:26.0 133:712.0 135:29.0 142:33.0 143:88.0 147:3295.0 148:560.0 149:319.0 155:12.0 157:214.0 159:20.0 163:58.0 169:22.0 171:40.0 175:99.0 182:58.0 189:476.0 190:74.0 191:333.0 192:19.0 193:15…	6912	C00379	1	1	0.2	1	HEBKCHPVOIAQTA-NGQZWQHPSA-N	11214	10143	12660	12861	14661	13759	13790	15269	12553	13747	10305	13291	12033	14261	13058	11294	9663	12975	13153	11274	592	712	549	525	644	1203	702	821	913	655	16091	11993	20833	14941	17924	16646	16411	14247
xanthurenic acid	795062	406	62287	86:1400.0 87:496.0 88:139.0 90:47.0 94:10.0 95:76.0 96:123.0 97:336.0 99:914.0 100:992.0 101:68.0 102:514.0 103:715.0 104:174.0 105:343.0 106:49.0 107:59.0 108:122.0 109:75.0 112:69.0 114:294.0 115:1393.0 116:4658.0 118:525.0 119:461.0 120:100.0 121:72.0 122:95.0 123:175.0 124:18.0 127:77.0 128:251.0 130:629.0 133:303.0 134:222.0 135:428.0 136:122.0 137:144.0 138:144.0 140:276.0 141:96.0 142:168.…	5699	C02470	0	0	0	0.5	FBZONXHGGPHHIY-UHFFFAOYSA-N	116	131	142	132	180	136	137	211	122	172	166	133	363	89	337	100	163	125	127	126	116	189	114	87	102	169	78	109	110	106	572	827	1098	845	642	645	1679	1071
xanthine	701688	353	1669	85:2517.0 86:3710.0 87:2079.0 88:382.0 89:398.0 90:80.0 91:121.0 92:294.0 93:389.0 94:217.0 95:887.0 96:502.0 97:447.0 98:2556.0 99:3280.0 100:20394.0 101:2912.0 102:1806.0 103:2337.0 104:350.0 105:1446.0 106:113.0 107:15.0 108:151.0 109:225.0 110:796.0 111:2460.0 112:928.0 113:1375.0 114:1007.0 115:2460.0 116:1524.0 117:4430.0 118:716.0 119:955.0 120:203.0 121:149.0 122:214.0 123:385.0 124:753.0…	1188	C00385	1	1	0	0.375	LRFVTYWOQMYALW-UHFFFAOYSA-N	3261	2983	3277	3098	3603	3139	2776	3835	2879	2777	2757	2132	2226	2874	2437	1375	2139	2825	3375	2477	93	94	117	103	145	94	95	88	91	118	184	261	372	379	387	306	502	307
valine	313502	144	3	85:2124.0 86:7630.0 87:1944.0 88:1239.0 89:198.0 90:140.0 92:81.0 94:103.0 95:66.0 96:941.0 97:782.0 98:2720.0 99:1558.0 100:41058.0 101:6555.0 102:3952.0 103:6374.0 104:899.0 105:633.0 110:1390.0 111:263.0 112:2218.0 113:1055.0 114:6510.0 115:2943.0 116:1153.0 117:4102.0 118:1273.0 119:1387.0 120:34.0 121:95.0 122:89.0 123:66.0 124:112.0 125:82.0 126:230.0 128:5308.0 129:3668.0 130:4722.0 131:52…	6287	C00183	1	0.8	1	1	KZSNJWFQEVHDMF-BYPYZUCNSA-N	54874	142820	38545	46497	41897	64569	75352	33239	54920	68495	27042	16143	27823	11342	32070	21794	45667	21214	33856	12948	107224	127062	97051	106914	108176	123549	103101	127301	130195	113592	3458	2202	2635	1913	2406	2635	2634	2817
urocanic acid	699866	267	111728	85:313.0 87:525.0 90:48.0 92:857.0 93:650.0 94:562.0 95:402.0 96:119.0 97:238.0 98:447.0 106:164.0 108:254.0 109:139.0 110:97.0 111:112.0 113:178.0 119:213.0 120:676.0 121:825.0 122:133.0 123:123.0 124:368.0 125:41.0 127:62.0 129:459.0 131:896.0 133:526.0 134:199.0 135:1310.0 136:386.0 137:142.0 138:82.0 139:312.0 140:105.0 141:105.0 143:164.0 147:7340.0 148:1404.0 149:595.0 150:333.0 151:918.0 1…	736715	C00785	0	0	0	0.875	LOIYMIARKYCTBW-OWOJBTEDSA-N	217	291	333	406	695	244	310	248	296	298	196	200	355	246	453	235	316	226	214	192	99	161	119	128	122	169	100	93	116	123	837	1366	1593	1674	966	1186	2235	1423
uridine	861508	217	14815	85:38.0 86:16.0 87:11.0 88:11.0 89:85.0 91:9.0 92:3.0 93:5.0 94:11.0 95:26.0 97:5.0 99:146.0 100:46.0 101:72.0 103:551.0 104:39.0 105:323.0 107:5.0 109:17.0 110:8.0 111:3.0 112:3.0 113:55.0 114:1.0 115:80.0 116:27.0 117:70.0 118:2.0 119:12.0 121:6.0 122:6.0 125:1.0 127:42.0 129:189.0 130:39.0 131:87.0 132:7.0 133:129.0 134:30.0 135:16.0 136:2.0 137:1.0 138:2.0 140:13.0 141:13.0 142:8.0 143:122.0 …	6029	C00299	1	0.9	0.7	0.25	DRTQHJPVMGBUCF-XVFCMESISA-N	5756	6353	6490	5990	6964	8022	7957	8919	7573	8324	6794	6847	6121	6626	5789	6960	5967	8080	7811	7005	335	691	612	513	868	759	317	255	681	605	438	396	461	401	350	378	858	592
uric acid	731038	441	33210	85:4856.0 86:9020.0 87:4408.0 88:1062.0 89:1050.0 90:204.0 91:153.0 92:381.0 93:399.0 94:335.0 95:743.0 96:628.0 97:867.0 98:4687.0 99:5449.0 100:50252.0 101:6099.0 102:3714.0 103:3425.0 104:525.0 105:1849.0 106:377.0 107:330.0 108:246.0 109:208.0 110:1153.0 111:2888.0 112:1185.0 113:2549.0 114:2894.0 115:4595.0 116:2358.0 117:6729.0 118:1287.0 119:1770.0 120:323.0 121:245.0 122:310.0 123:309.0 1…	1175	C00366	0.9	0.6	1	1	LEHOTFFKMJEONL-UHFFFAOYSA-N	625	1137	292	741	415	510	597	415	539	453	365	170	281	114	494	454	489	215	259	275	2808	2544	2824	1074	3687	7068	3212	4824	5431	6080	10984	10127	19812	9934	14306	6825	7743	6661
urea	332913	189	22329	85:909.0 86:480.0 87:2088.0 88:270.0 89:261.0 90:103.0 91:370.0 92:189.0 98:128.0 99:5450.0 100:2969.0 101:723.0 102:453.0 105:15.0 109:1.0 110:167.0 111:355.0 112:66.0 113:419.0 114:580.0 115:280.0 116:227.0 117:418.0 118:204.0 119:37.0 126:66.0 128:58.0 130:1672.0 131:1022.0 132:911.0 133:155.0 136:25.0 139:32.0 140:58.0 141:95.0 142:3.0 143:224.0 146:996.0 147:18351.0 148:3137.0 149:1153.0 150…	1176	C00086	0.9	0.7	1	0.875	XSQUKJJJFZCRTK-UHFFFAOYSA-N	112155	255314	218802	266952	103289	282575	250002	311609	262361	270312	263437	268874	164566	203590	257859	235227	249765	151318	218001	209335	479654	512889	408581	375061	426484	552172	541795	560730	482611	597291	41924	23598	352817	421850	565025	38533	932563	27298
uracil	385735	241	1664	85:23877.0 86:6864.0 87:3486.0 88:1560.0 89:1505.0 91:506.0 92:1505.0 94:764.0 95:4144.0 96:5848.0 97:5576.0 98:15495.0 99:393975.0 100:73814.0 101:20186.0 102:4727.0 103:6833.0 104:172.0 105:13750.0 106:1345.0 107:925.0 108:1437.0 109:10645.0 110:283.0 111:5609.0 112:2648.0 113:93747.0 114:5531.0 115:7598.0 116:2368.0 117:12999.0 118:2279.0 119:775.0 120:2223.0 122:686.0 123:297.0 124:2309.0 125…	1174	C00106	0.8	0.8	1	1	ISAKRJDGNUQOIC-UHFFFAOYSA-N	1325	1633	624	1197	724	1055	914	1389	968	766	636	411	546	274	922	512	454	368	557	308	930	1134	1034	702	1265	988	611	810	994	1110	4641	2858	1655	3222	4418	1859	1802	2090
UDP-glucuronic acid	587601	217	7831	87:154.0 89:34.0 96:10.0 97:71.0 98:2.0 99:102.0 101:913.0 103:713.0 111:84.0 113:761.0 114:53.0 115:189.0 116:678.0 117:1036.0 118:23.0 120:1.0 124:3.0 128:50.0 129:1720.0 130:197.0 131:702.0 132:269.0 133:1146.0 134:40.0 135:54.0 141:21.0 142:1.0 143:1068.0 144:123.0 145:349.0 146:24.0 147:2345.0 148:317.0 149:145.0 157:154.0 159:13.0 169:322.0 171:136.0 175:127.0 185:29.0 187:46.0 188:4.0 189:…	17473	C00167	1	1	0	1	HDYANYHVCAPMJV-LXQIFKJMSA-N	3664	2313	2407	3768	4599	3787	4667	3513	3266	5955	3227	3252	3326	6471	6165	5396	3883	3161	3888	4915	131	216	113	206	100	405	199	217	204	314	6998	1441	2748	2257	1690	3681	3094	1838
tyrosine	671252	218	16	85:101.0 86:1059.0 87:458.0 89:659.0 90:823.0 91:1849.0 92:215.0 93:210.0 94:46.0 95:258.0 97:226.0 100:19804.0 101:2641.0 102:1366.0 103:1633.0 104:401.0 105:1066.0 107:424.0 113:79.0 115:546.0 116:116.0 117:900.0 118:715.0 119:703.0 120:181.0 121:365.0 123:63.0 124:32.0 125:60.0 128:317.0 129:136.0 130:2787.0 131:1381.0 132:2378.0 133:2406.0 135:1073.0 136:172.0 137:139.0 138:33.0 143:94.0 144:…	6057	C00082	1	1	1	0.875	OUYCCCASQSFEME-QMMMGPOBSA-N	15509	51764	16178	15516	16267	31732	22511	12635	15247	17950	4835	8741	8592	8577	6764	9328	11790	10270	13716	4556	66380	66845	60919	44937	53319	45815	45633	66896	51464	59310	1278	718	1348	1903	1390	1280	1572	431
tryptophan	780482	202	14	86:650.0 87:425.0 89:261.0 100:3562.0 101:1584.0 102:1611.0 103:773.0 104:190.0 113:59.0 114:89.0 115:489.0 118:184.0 119:183.0 127:218.0 130:2243.0 131:264.0 132:923.0 133:652.0 144:250.0 145:420.0 146:217.0 147:2097.0 148:245.0 149:212.0 154:44.0 156:266.0 157:161.0 158:212.0 159:339.0 160:439.0 161:112.0 162:7.0 170:343.0 171:149.0 172:244.0 173:187.0 174:182.0 175:114.0 177:48.0 182:53.0 183:…	6305	C00078	1	1	1	0.75	QIVBCDIJIAJPQS-VIFPVBQESA-N	10555	30644	11294	13505	11876	19041	16611	9548	9024	14275	4974	6202	6287	5677	6033	6422	13298	8871	9421	6287	104084	121309	135948	82313	112488	61327	64702	101540	104115	85347	819	720	998	834	672	815	642	502
trans-4-hydroxyproline	484934	140	97	86:372.0 89:284.0 90:59.0 91:69.0 92:49.0 93:31.0 94:113.0 98:417.0 99:325.0 100:732.0 101:893.0 102:221.0 103:507.0 104:90.0 105:127.0 108:76.0 113:184.0 115:459.0 116:227.0 117:406.0 118:167.0 119:229.0 121:37.0 122:66.0 124:225.0 129:565.0 131:516.0 132:187.0 133:938.0 135:153.0 137:32.0 138:53.0 140:11400.0 141:1426.0 142:1450.0 143:252.0 144:87.0 145:79.0 147:2770.0 148:205.0 149:527.0 150:1…	5810	C01157	0	0.2	1	0	PMMYEEVYMWASQN-DMTCNVIQSA-N	11092	8736	7307	6251	5547	5360	7006	12564	13082	8683	9145	2991	5922	3378	5509	5761	3478	3474	2858	3270	5373	5935	3801	5067	4661	5404	3034	4483	3803	3871	1625	1238	1928	1373	1698	1232	1880	1465
tocopherol gamma-	1026121	223	4545	85:7.0 86:92.0 88:26.0 91:52.0 94:33.0 95:97.0 97:79.0 99:8.0 104:48.0 105:82.0 107:5.0 109:87.0 111:9.0 112:41.0 119:199.0 120:6.0 121:33.0 123:9.0 124:39.0 125:5.0 128:3.0 134:117.0 135:2.0 137:39.0 139:30.0 140:62.0 142:25.0 145:87.0 147:25.0 148:47.0 149:122.0 151:89.0 152:36.0 156:203.0 157:48.0 161:33.0 163:63.0 164:25.0 165:36.0 166:24.0 167:21.0 171:4.0 172:8.0 173:43.0 174:147.0 175:27.0…	92729	C02483	1	1	0	0	QUEDXNHFTDJVIY-DQCZWYHMSA-N	1696	1951	1831	1609	1798	1618	1662	1676	1480	1467	2503	1577	1738	1667	1447	1765	1949	1601	1361	1641	111	110	171	122	140	170	112	225	143	96	144	123	252	149	190	142	341	1035
tocopherol delta- NIST	997765	208	105385	85:45.0 87:79.0 90:67.0 91:816.0 93:148.0 95:320.0 97:560.0 98:80.0 102:47.0 105:364.0 107:175.0 108:92.0 109:305.0 111:200.0 115:140.0 116:110.0 117:258.0 118:63.0 119:135.0 120:77.0 121:212.0 123:148.0 128:77.0 131:335.0 132:57.0 134:84.0 135:258.0 136:43.0 137:226.0 140:24.0 141:83.0 144:82.0 145:135.0 146:54.0 147:394.0 149:309.0 151:240.0 152:62.0 159:67.0 161:169.0 163:177.0 164:44.0 165:55…	92094	C14151	1	0.8	0	0	GZIFEOYASATJEH-VHFRWLAGSA-N	552	771	542	579	553	717	672	823	532	632	583	611	2421	505	1933	662	778	800	991	678	143	471	273	204	118	147	195	557	189	595	573	179	491	99	404	147	790	211
tocopherol beta NIST	1022815	223	42194	85:68.0 93:9.0 95:72.0 97:57.0 101:38.0 107:36.0 111:19.0 123:55.0 127:63.0 129:202.0 130:38.0 136:55.0 142:24.0 143:39.0 145:98.0 152:6.0 153:2.0 155:35.0 159:62.0 164:8.0 165:77.0 166:38.0 167:38.0 175:69.0 176:70.0 177:140.0 179:134.0 180:79.0 181:32.0 183:18.0 186:9.0 188:18.0 189:66.0 192:33.0 193:427.0 194:381.0 195:216.0 196:45.0 198:15.0 203:20.0 204:10.0 205:59.0 206:20.0 207:797.0 208:3…	8989	C14152	0.4	0.4	0	0	WGVKWNUPNGFDFJ-CBIUGAAKSA-N	170	144	205	280	216	210	281	343	360	237	225	372	460	245	422	221	180	169	243	338	136	111	151	152	125	186	146	302	100	154	331	96	173	58	284	110	277	1035
tocopherol alpha-	1067809	237	100	85:207.0 87:84.0 88:72.0 91:780.0 92:83.0 93:140.0 94:40.0 95:435.0 97:218.0 99:100.0 103:358.0 105:440.0 106:76.0 107:223.0 108:54.0 109:243.0 110:64.0 111:199.0 112:52.0 113:56.0 115:104.0 116:123.0 117:293.0 119:705.0 120:82.0 121:197.0 129:158.0 131:400.0 134:108.0 135:351.0 136:189.0 141:89.0 145:154.0 147:430.0 149:213.0 159:143.0 161:190.0 162:65.0 163:233.0 164:77.0 174:64.0 175:152.0 177…	638015	C00376	1	0.9	1	0	NCYCYZXNIZJOKI-OVSJKPMPSA-N	1277	1463	1390	1309	1445	1301	1433	1362	1330	1373	1807	1124	1259	1216	1121	1246	1673	1207	1217	1287	1497	2203	2006	1270	2392	1279	843	758	909	1072	108	116	103	60	109	134	174	102
tocopherol acetate	1081080	164	160771	89:71.0 91:1411.0 92:386.0 93:665.0 95:815.0 97:275.0 104:61.0 105:342.0 107:808.0 109:904.0 115:347.0 116:198.0 117:403.0 118:97.0 119:284.0 120:75.0 121:2779.0 122:325.0 125:234.0 127:250.0 128:171.0 133:448.0 135:1064.0 136:1879.0 137:1620.0 138:236.0 144:113.0 145:149.0 149:1294.0 150:232.0 151:355.0 152:376.0 160:102.0 161:519.0 163:212.0 164:9909.0 165:24472.0 166:2931.0 167:258.0 173:237.0…	86472	C13202	0.9	1	0	0	ZAKOWWREFLAJOT-CEFNRUSXSA-N	489	654	669	519	382	531	551	685	419	702	815	520	464	464	520	584	725	607	504	596	2136	2470	2404	1793	3088	1276	969	876	822	1205	154	101	108	42	78	140	89	115
thymine	420133	255	1692	85:666.0 86:403.0 87:19.0 88:154.0 89:59.0 93:39.0 95:146.0 96:167.0 97:1054.0 98:449.0 99:544.0 100:1474.0 101:116.0 102:23.0 105:17.0 106:562.0 107:491.0 108:82.0 109:39.0 110:831.0 111:563.0 112:311.0 113:8547.0 114:897.0 115:368.0 117:358.0 118:32.0 119:29.0 120:1384.0 121:49.0 123:97.0 124:39.0 125:126.0 126:53.0 127:157.0 129:12.0 130:638.0 131:1043.0 132:150.0 133:491.0 134:105.0 136:32.0 …	1135	C00178	1	0.7	0	0.375	RWQNBRDOKXIBIV-UHFFFAOYSA-N	906	539	801	937	981	931	979	1395	1380	1067	975	406	681	470	1036	752	543	645	805	605	276	311	277	161	295	327	231	250	345	221	386	7142	4453	712	1741	4114	13061	7010
threonine	408777	218	171298	85:3292.0 86:8314.0 87:9239.0 88:2146.0 89:1384.0 90:306.0 91:153.0 92:315.0 94:182.0 97:494.0 98:2338.0 100:29753.0 101:59367.0 102:12275.0 103:7014.0 104:972.0 105:1395.0 108:157.0 109:69.0 110:316.0 112:1534.0 113:915.0 114:5652.0 115:7842.0 116:2291.0 117:82641.0 118:9093.0 119:5575.0 120:42.0 121:295.0 122:99.0 125:29.0 128:17938.0 129:15821.0 130:16106.0 131:15835.0 132:12042.0 133:17512.0 …	6288	C00188	1	1	1	0.75	AYFVYJQAPQTCCC-GBXIJSLDSA-N	6690	17073	4391	4887	5310	7367	8701	4723	6541	9158	3291	1886	3176	1421	4160	2575	4488	2519	4190	1637	23977	17305	18298	23032	24805	16275	14990	17840	21757	16658	1500	848	742	671	1098	799	603	523
threonic acid	497572	292	172	86:78.0 87:500.0 88:136.0 89:1131.0 90:139.0 91:82.0 95:22.0 98:80.0 99:146.0 101:890.0 102:4177.0 103:5003.0 104:619.0 105:374.0 111:46.0 112:15.0 113:201.0 115:359.0 116:115.0 117:5872.0 118:496.0 119:430.0 121:39.0 128:64.0 129:1372.0 130:3055.0 131:1659.0 132:232.0 133:2893.0 134:460.0 135:237.0 136:30.0 141:29.0 143:619.0 144:80.0 145:104.0 147:16627.0 148:2848.0 149:2024.0 152:34.0 157:244.…	5460407	C01620	1	1	1	1	JPIJQSOTBSSVTP-STHAYSLISA-N	1257	1779	1509	1512	1900	1435	1129	1473	1062	1537	750	828	1040	1210	923	597	899	850	575	743	1630	2394	2338	2029	2307	1557	1766	1565	1649	1707	4892	3208	6028	4499	4708	3712	5343	3215
threitol	467595	217	770	85:123.0 86:39.0 87:235.0 88:92.0 89:794.0 91:41.0 92:65.0 93:48.0 94:22.0 97:38.0 101:1040.0 102:87.0 103:5119.0 104:409.0 105:302.0 106:38.0 112:26.0 113:47.0 114:17.0 115:225.0 116:875.0 117:3651.0 118:353.0 119:290.0 129:736.0 131:620.0 132:62.0 133:1389.0 134:137.0 135:41.0 143:141.0 145:31.0 147:6122.0 148:886.0 149:553.0 151:42.0 165:22.0 175:40.0 189:971.0 190:191.0 191:521.0 192:94.0 193…	169019	C16884	1	0.9	0.2	1	UNXHWFMMPAWVPI-QWWZWVQMSA-N	1136	689	1413	1158	1316	860	769	1244	940	1029	1685	1161	1481	1442	1264	830	554	942	956	808	267	181	246	304	284	228	216	128	335	133	3743	3216	3853	3887	3804	2417	3979	2777
taurine	556690	326	411	86:2130.0 87:334.0 88:217.0 89:78.0 92:47.0 93:57.0 97:88.0 98:93.0 99:119.0 100:4174.0 101:454.0 102:217.0 103:217.0 107:36.0 108:25.0 109:19.0 112:58.0 113:180.0 114:847.0 115:350.0 116:363.0 117:448.0 118:82.0 119:207.0 120:64.0 121:24.0 122:20.0 123:74.0 125:29.0 126:59.0 127:101.0 128:32.0 129:92.0 130:2016.0 131:964.0 132:316.0 133:2858.0 134:422.0 135:269.0 139:20.0 143:41.0 144:51.0 146:1…	1123	C00245	0.4	0.7	1	0.75	XOAAWQZATWQOTB-UHFFFAOYSA-N	182	331	296	217	439	2179	555	168	100	98	208	1004	397	936	223	603	360	738	726	207	7374	9921	8951	3921	11762	5633	4192	6065	10181	8693	1100	313	1140	1028	23651	995	206	115
sulfuric acid	285430	227	34004	85:113.0 86:108.0 87:538.0 88:428.0 89:662.0 90:262.0 91:229.0 93:667.0 94:9.0 95:255.0 98:3.0 100:287.0 101:197.0 102:367.0 103:2198.0 104:347.0 105:612.0 106:734.0 107:554.0 108:204.0 110:148.0 112:2.0 113:165.0 114:3.0 115:2294.0 116:255.0 117:2.0 118:319.0 119:287.0 120:103.0 121:115.0 122:65.0 123:159.0 128:142.0 129:20.0 131:4741.0 132:195.0 133:2156.0 134:448.0 135:543.0 136:136.0 139:1124…	1118	C00059	0.9	0.1	0.1	0.625	QAOWNCQODCNURD-UHFFFAOYSA-N	2630	1840	4083	3738	1591	665	2847	3051	5027	3320	2964	102	271	68	1218	956	282	202	91	167	57	90	77	98	73	2746	631	144	149	113	124	100	116	630	294	317	2162	4174
sucrose	912704	271	16661	85:23797.0 86:3499.0 87:23892.0 88:12950.0 89:58321.0 90:5727.0 91:5072.0 92:769.0 93:1945.0 94:1780.0 95:5674.0 96:847.0 97:15080.0 98:3953.0 99:26594.0 100:3626.0 101:68237.0 102:31677.0 103:932335.0 104:85404.0 105:39516.0 106:2237.0 107:1067.0 108:731.0 109:55123.0 110:3888.0 111:24964.0 112:3934.0 113:41505.0 114:9666.0 115:31782.0 116:33587.0 117:219840.0 118:23267.0 119:27738.0 120:2710.0 …	5988	C00089	1	0.9	1	0.875	CZMRCDWAGMRECN-UGDNZRGBSA-N	562	858	823	430	523	1199	805	932	936	1183	714	524	755	548	746	755	1527	1663	839	789	122	108	47	94	99	227	173	179	145	203	549	195	628	255	203	415	1022	680
succinic acid	370608	247	161	85:303.0 87:764.0 88:359.0 89:340.0 91:55.0 92:42.0 95:84.0 98:86.0 99:324.0 101:577.0 102:330.0 103:701.0 104:172.0 105:342.0 106:78.0 107:93.0 111:30.0 113:629.0 114:213.0 115:891.0 116:1231.0 117:1124.0 118:170.0 119:320.0 120:104.0 124:22.0 126:77.0 128:196.0 129:6064.0 130:1045.0 131:1466.0 132:345.0 133:2204.0 135:234.0 136:65.0 137:16.0 138:15.0 142:39.0 143:223.0 145:378.0 147:57887.0 148…	1110	C00042	1	1	1	0.75	KDYFGRWQOYBRFD-UHFFFAOYSA-N	7993	12536	7864	14245	5051	6955	14732	5220	14248	10599	7888	8160	6606	923	19661	5515	4238	1182	3125	866	8895	6972	9512	8905	6514	16819	7016	8740	11132	10577	580	1150	498	551	625	464	609	659
succinate semialdehyde	297024	113	2226	85:2046.0 86:2010.0 87:22.0 88:95.0 89:5734.0 90:577.0 91:1301.0 92:70.0 93:34.0 94:24.0 98:185.0 101:46.0 102:183.0 106:28.0 107:138.0 108:6.0 110:60.0 111:43.0 112:4.0 113:6334.0 114:548.0 115:18.0 116:75.0 117:16.0 118:87.0 119:38.0 120:7.0 127:42.0 128:91.0 129:228.0 130:177.0 131:240.0 132:11.0 135:1.0 137:5.0 139:8.0 142:46.0 143:20.0 145:269.0 147:30.0 149:101.0 152:8.0 154:42.0 155:2.0 15…	1112	C00232	1	0.8	0	0	UIUJIQZEACWQSV-UHFFFAOYSA-N	1895	3048	3236	10367	1712	4374	8985	2796	8913	4174	4969	3710	3256	408	16829	3734	449	500	1134	296	184	308	329	228	213	259	157	325	326	256	1345	539	444	187	345	321	120	140
stigmasterol	1110837	255	17956	85:1045.0 88:11.0 89:386.0 90:45.0 91:10113.0 92:1372.0 93:8935.0 94:1740.0 95:7966.0 96:1310.0 97:5367.0 98:509.0 99:196.0 101:403.0 102:1.0 103:473.0 104:300.0 105:8811.0 106:1496.0 107:6257.0 108:1097.0 109:3462.0 110:645.0 111:557.0 112:82.0 113:71.0 114:20.0 115:1182.0 116:532.0 117:3012.0 118:656.0 119:6574.0 120:2431.0 121:3481.0 122:703.0 123:1582.0 124:260.0 127:147.0 128:985.0 129:17828…	5280794	C05442	1	0.8	0	0	HCXVJBMSMIARIN-PHZDYDNGSA-N	479	504	439	457	397	424	500	524	699	613	350	398	550	334	184	397	871	546	325	408	97	94	78	131	251	142	102	81	78	103	157	112	123	67	163	60	134	389
stearic acid	787622	117	13	85:4191.0 86:1569.0 87:1271.0 88:840.0 89:3341.0 90:339.0 91:1247.0 92:198.0 93:2558.0 94:311.0 95:7043.0 96:882.0 97:6832.0 98:5171.0 99:2925.0 100:405.0 101:1507.0 102:583.0 103:508.0 104:58.0 105:3188.0 106:306.0 107:1125.0 108:164.0 109:2130.0 110:377.0 111:3168.0 112:1361.0 113:512.0 114:158.0 115:1020.0 116:7267.0 117:126653.0 118:11937.0 119:4908.0 120:246.0 121:958.0 122:149.0 123:575.0 1…	5281	C01530	1	1	1	1	QIQXTHQIDYTFRH-UHFFFAOYSA-N	87629	104322	91729	112907	90059	89517	88322	95732	84135	101222	73408	64737	98156	47933	77276	65989	136005	74915	57623	93322	77785	79408	73934	72596	73483	130150	96817	106053	88834	101428	13096	6224	8025	5613	4850	7199	9450	13073
sorbitol	667922	217	162	85:588.0 86:704.0 88:1768.0 89:8743.0 90:652.0 91:1094.0 92:168.0 93:127.0 94:89.0 97:2807.0 98:1048.0 99:1610.0 100:506.0 101:5089.0 102:848.0 103:48732.0 104:4923.0 105:2703.0 106:215.0 109:509.0 110:185.0 111:1108.0 112:146.0 113:1262.0 114:181.0 115:2342.0 116:957.0 117:28648.0 118:2694.0 119:2266.0 120:260.0 121:427.0 123:238.0 124:184.0 125:365.0 126:341.0 127:1107.0 129:20376.0 130:3176.0 …	5780	C00794	0	0	0.9	1	FBPFZTCFMRRESA-JGWLITMVSA-N	18572	10375	18299	16062	18129	11642	11388	19152	14253	14933	12227	8643	16116	15361	10902	10681	8778	14291	9972	11415	2580	3821	2944	2322	4866	3405	3742	3542	3320	3065	12782	10698	15644	13029	12050	13771	13761	10078
sinapinic acid	788416	338	3181	85:149.0 86:82.0 88:11.0 89:1714.0 90:180.0 91:795.0 92:279.0 95:109.0 96:25.0 97:76.0 98:125.0 99:254.0 100:79.0 102:188.0 103:397.0 104:203.0 105:264.0 106:126.0 108:57.0 109:148.0 111:161.0 113:90.0 114:48.0 115:608.0 116:321.0 117:1024.0 118:36.0 119:866.0 120:415.0 121:184.0 122:33.0 124:61.0 128:148.0 130:314.0 131:511.0 132:760.0 133:614.0 134:157.0 135:828.0 136:157.0 137:119.0 138:20.0 1…	80642	C20448	0.3	0	0	0.25	PCSKKIUURRTAEM-UHFFFAOYSA-N	167	349	308	288	382	307	179	175	422	304	243	397	377	358	265	284	202	360	233	403	81	117	61	130	107	101	82	113	145	133	261	110	194	81	177	160	175	339
shikimic acid	611100	204	286	85:149.0 87:51.0 89:152.0 90:30.0 91:290.0 92:189.0 93:498.0 94:99.0 95:323.0 96:150.0 97:191.0 98:58.0 99:248.0 100:45.0 101:676.0 103:796.0 104:122.0 105:435.0 107:157.0 108:97.0 109:114.0 111:293.0 112:57.0 113:62.0 114:60.0 115:150.0 116:435.0 117:504.0 118:76.0 119:240.0 121:261.0 122:62.0 123:242.0 125:205.0 126:81.0 128:58.0 131:777.0 132:71.0 133:2652.0 134:351.0 135:280.0 137:3.0 138:27.…	8742	C00493	1	1	0.1	1	JXOHGGNKMLTUBP-HSUXUTPPSA-N	8205	7733	11921	10904	14931	13352	13345	14333	13201	13063	7090	9145	11653	12276	10843	10159	10895	11997	10679	10902	9824	11158	12083	9211	13586	19254	13787	12505	1581	7903	4468	3818	4739	4092	2892	3524	7023	3526
serine	395020	218	25	85:536.0 86:1604.0 87:945.0 88:1874.0 89:1384.0 90:199.0 91:148.0 95:84.0 97:103.0 98:189.0 99:283.0 100:23226.0 101:3557.0 102:1780.0 103:3612.0 104:267.0 105:217.0 109:46.0 110:192.0 112:43.0 113:186.0 114:2146.0 115:2068.0 116:7090.0 117:3142.0 118:630.0 119:872.0 120:104.0 122:24.0 125:17.0 128:249.0 129:255.0 130:1752.0 131:2506.0 132:2800.0 133:5975.0 134:1177.0 135:499.0 141:90.0 142:206.0…	5951	C00065	1	1	1	0.625	MTCFGRXMJLQNBG-REOHCLBHSA-N	34513	97747	28688	32889	27203	47291	38173	39393	48605	38491	17465	13360	29895	15447	21458	19835	30475	19058	25531	15642	58995	53187	61813	65509	64086	34436	29037	52354	44632	51245	36389	27970	21809	19543	22201	53853	47744	32739
salicylic acid	480699	267	3063	85:285.0 86:220.0 87:2.0 89:1006.0 90:498.0 91:4530.0 92:934.0 93:295.0 94:14.0 95:336.0 96:295.0 98:121.0 99:41.0 100:8.0 102:149.0 103:549.0 104:235.0 105:892.0 106:168.0 107:90.0 108:111.0 109:204.0 111:75.0 112:87.0 115:867.0 116:172.0 117:148.0 118:237.0 119:617.0 120:447.0 121:352.0 122:47.0 123:228.0 124:84.0 126:602.0 128:74.0 129:64.0 130:169.0 131:828.0 132:86.0 133:2119.0 134:461.0 135…	338	C00805	0	0	0.5	0	YGSDEFSMJLZEOE-UHFFFAOYSA-N	135	108	180	131	90	111	163	154	310	299	116	128	285	93	192	117	250	118	98	184	186	200	247	219	208	514	320	223	363	240	251	127	145	75	79	95	188	446
salicylaldehyde	406586	193	31381	87:65.0 88:27.0 91:2744.0 92:52.0 93:36.0 96:138.0 106:52.0 116:33.0 119:4401.0 120:166.0 121:90.0 122:22.0 131:176.0 147:3598.0 148:313.0 149:2954.0 150:336.0 161:43.0 163:81.0 165:50.0 177:40.0 191:84.0 193:3524.0 194:513.0 195:154.0 207:198.0 208:407.0 215:48.0 221:2397.0 222:521.0 223:306.0 224:98.0 225:11.0 249:78.0 251:65.0 254:26.0 255:54.0 264:27.0 267:587.0 268:77.0 269:124.0 281:629.0 2…	6998	C06202	0.3	0.1	0	0	SMQUZDBALVYZAC-UHFFFAOYSA-N	40	321	318	501	208	441	641	280	538	538	665	609	408	379	619	243	590	106	123	105	285	189	295	448	138	438	148	657	285	358	429	183	136	109	142	236	269	220
saccharic acid	699211	333	11214	85:376.0 86:223.0 87:56.0 89:377.0 90:30.0 91:59.0 93:137.0 94:112.0 95:140.0 99:663.0 100:177.0 101:426.0 102:1251.0 103:1710.0 104:173.0 105:104.0 106:11.0 108:89.0 110:106.0 111:181.0 112:63.0 113:312.0 114:10.0 115:253.0 116:35.0 117:1458.0 118:146.0 119:195.0 121:344.0 123:7.0 124:91.0 127:309.0 129:1394.0 130:600.0 131:1538.0 132:485.0 133:2043.0 134:499.0 135:122.0 138:17.0 139:23.0 140:81…	33037	C00818	0.3	0	0.5	0.625	DSLZVSRJTYRBFB-LLEIAEIESA-N	3265	1997	3605	3013	3385	2411	1969	1942	1722	2227	1115	916	1459	1414	909	682	1501	1370	752	959	256	216	255	198	243	205	323	253	313	238	2004	1002	1995	994	1079	904	2246	1827
ribose	553078	217	125857	86:256.0 88:77.0 89:2341.0 90:204.0 100:1244.0 102:397.0 103:25101.0 104:1858.0 105:1542.0 106:124.0 108:202.0 114:250.0 115:266.0 116:1750.0 117:824.0 118:141.0 119:131.0 125:92.0 128:189.0 130:320.0 131:658.0 132:835.0 133:1894.0 134:477.0 136:515.0 137:128.0 139:82.0 140:98.0 141:460.0 145:269.0 146:79.0 147:4568.0 148:451.0 153:48.0 158:165.0 159:162.0 160:1561.0 161:254.0 162:96.0 163:46.0 1…	5779	C00121	1	1	1	1	HMFHBZSHGGEWLO-SOOFDHNKSA-N	7667	9492	6473	8190	7994	6046	7041	8168	6411	7636	4796	4903	5213	5831	6495	4715	2513	4498	5021	4609	712	1032	1091	1147	877	745	583	968	1096	1725	3354	2036	3811	2664	2592	2642	2983	2492
ribonic acid	597646	292	84543	86:34.0 87:189.0 88:350.0 89:1206.0 93:89.0 97:163.0 99:271.0 101:1055.0 102:1149.0 103:14449.0 104:1343.0 105:510.0 111:142.0 113:391.0 114:65.0 115:244.0 116:292.0 117:4183.0 118:357.0 119:78.0 125:85.0 129:1808.0 130:1437.0 131:1358.0 132:316.0 133:4108.0 134:646.0 135:379.0 141:281.0 142:49.0 143:1809.0 144:219.0 145:92.0 147:15767.0 148:2552.0 149:1820.0 150:145.0 151:61.0 157:484.0 159:32.0…	5460677	C01685	0.9	1	0.9	1	QXKAIJAYHKCRRA-BXXZVTAOSA-N	6908	5871	8032	7100	9434	7966	11246	8210	9594	8092	4749	3875	5545	6310	4289	5237	4854	6168	5510	4619	424	391	142	349	520	389	369	615	299	437	4026	3224	4475	3493	2663	2663	4215	3227
ribitol	575497	217	7362	85:248.0 86:43.0 87:65.0 88:62.0 89:897.0 90:98.0 92:20.0 95:22.0 99:113.0 100:224.0 101:774.0 102:28.0 103:6316.0 104:624.0 105:415.0 107:35.0 109:433.0 110:374.0 111:71.0 112:1.0 113:273.0 114:80.0 115:19.0 116:274.0 117:7478.0 118:701.0 119:297.0 126:2.0 128:44.0 129:3713.0 130:874.0 131:1633.0 132:149.0 133:1838.0 134:180.0 135:129.0 136:1.0 140:1.0 142:152.0 143:478.0 145:98.0 146:11.0 147:7…	827	C00474	1	1	0.7	1	HEBKCHPVOIAQTA-ZXFHETKHSA-N	3125	1968	2720	2450	3115	3363	2346	3307	2226	2690	2367	2548	2347	4444	2687	2070	1494	3811	2570	3124	336	310	177	289	239	338	482	336	385	316	9208	3989	6270	5478	5703	5504	6595	4818
raffinose	1120886	361	3190	85:33.0 86:57.0 89:118.0 97:9.0 99:119.0 101:141.0 103:2918.0 104:200.0 109:167.0 113:29.0 115:39.0 116:161.0 117:590.0 119:118.0 127:20.0 129:3784.0 130:442.0 131:389.0 132:40.0 133:755.0 139:34.0 141:95.0 142:74.0 143:448.0 144:16.0 145:42.0 147:2732.0 148:202.0 149:232.0 150:2.0 153:60.0 155:407.0 156:35.0 157:463.0 158:48.0 159:18.0 161:17.0 162:10.0 163:129.0 169:2550.0 170:335.0 171:169.0 1…	439242	C00492	1	1	0.9	1	MUPFEKGTMRGPLJ-ZQSKZDJDSA-N	782539	795271	673881	662601	744345	678019	709041	896303	815959	805370	682436	747656	969434	562677	704406	686455	716385	625821	660822	690634	169	367	145	275	337	203	381	296	342	456	5400	8983	12395	10822	7184	3365	12903	7695
quinic acid	632897	345	16691	85:2409.0 86:555.0 87:2017.0 88:587.0 89:1610.0 90:40.0 91:3677.0 92:677.0 93:3206.0 94:756.0 95:2018.0 96:319.0 97:1896.0 98:778.0 99:3313.0 100:594.0 101:8629.0 102:1689.0 103:10852.0 104:1036.0 105:3199.0 106:542.0 107:799.0 108:50.0 109:1347.0 110:285.0 111:2354.0 112:514.0 113:2216.0 114:444.0 115:14476.0 116:5495.0 117:9742.0 118:1360.0 119:4015.0 120:771.0 121:1528.0 122:198.0 123:731.0 12…	6508	C00296	0.9	0.9	0	1	AAWZDTNXLSGCEK-LNVDRNJUSA-N	1965	1418	3202	3717	6597	3575	3415	3746	3053	3667	1191	1552	3136	3924	3712	2306	2032	3050	2208	3665	145	301	116	169	195	201	368	338	267	345	2468	1297	1727	2860	1641	1963	5612	2937
pyruvic acid	211668	174	583	86:1271.0 87:3393.0 88:4939.0 89:36864.0 90:3575.0 91:1545.0 99:11670.0 100:9133.0 101:3760.0 102:2314.0 111:260.0 112:118.0 114:1389.0 115:16515.0 116:2607.0 117:44546.0 118:6205.0 119:2711.0 128:303.0 129:840.0 131:2446.0 133:6730.0 143:730.0 144:225.0 145:87.0 149:5066.0 150:761.0 154:28.0 157:97.0 158:2571.0 159:990.0 160:146.0 168:28.0 169:66.0 174:40280.0 175:5050.0 176:1835.0 181:83.0 182:…	1060	C00022	0.5	0.3	0.9	1	LCTONWCANYUPML-UHFFFAOYSA-N	355	1301	1089	1024	861	1186	1306	1131	1613	1126	765	872	827	700	726	827	369	851	793	711	12976	17553	14229	13606	8069	13676	13147	13523	10725	18157	2013	1378	2138	1146	2242	1902	2014	2656
pyrophosphate	327517	110	88181	85:59.0 86:424.0 88:3996.0 89:1099.0 90:521.0 91:2992.0 92:542.0 93:556.0 94:176.0 95:7.0 98:486.0 99:22.0 100:644.0 101:127.0 102:321.0 103:699.0 104:316.0 105:878.0 106:720.0 107:2656.0 108:521.0 109:1698.0 110:90323.0 111:3584.0 113:74.0 114:44.0 115:1098.0 116:32.0 117:291.0 118:249.0 119:1334.0 120:399.0 121:1855.0 122:318.0 123:1116.0 124:21.0 125:322.0 131:709.0 132:202.0 133:5324.0 134:26…	1023	C00013	0	0	0.1	0.25	XPPKVPWEQAFLFU-UHFFFAOYSA-N	14820	18999	16745	19506	15296	17514	17729	20586	20670	18590	18734	18727	33032	12150	33819	16834	22815	13464	13214	13315	14786	15059	14401	16420	17652	19607	14652	1699	17987	17341	19501	17042	9213	10687	14539	15101	12051	18859
putrescine	588872	174	281	85:106.0 86:1644.0 87:360.0 90:37.0 91:47.0 93:72.0 97:52.0 98:91.0 99:275.0 100:967.0 101:186.0 102:150.0 103:37.0 109:33.0 112:104.0 113:119.0 114:216.0 115:58.0 116:210.0 117:183.0 120:49.0 122:31.0 124:24.0 126:119.0 129:53.0 130:512.0 131:209.0 132:150.0 133:84.0 136:45.0 138:29.0 139:37.0 142:233.0 143:70.0 144:75.0 146:99.0 149:45.0 151:30.0 152:18.0 154:31.0 156:39.0 158:99.0 159:27.0 160…	1045	C00138	1	1	0	1	KIDHWZJUCRJVML-UHFFFAOYSA-N	1803	1180	2133	1527	1940	1960	1807	1237	1736	1213	878	3075	2497	3415	1309	1844	1146	1737	2211	2316	390	208	362	306	285	108	154	165	237	205	5327	4760	3463	2250	4506	2930	1032	1268
pseudo uridine	813899	217	1688	86:237.0 88:11.0 89:59.0 98:89.0 99:253.0 100:1259.0 101:467.0 102:246.0 103:1528.0 104:31.0 105:44.0 106:207.0 107:166.0 109:7.0 110:112.0 111:375.0 113:146.0 114:80.0 115:64.0 116:328.0 117:474.0 118:55.0 122:3.0 124:1.0 125:164.0 127:342.0 128:214.0 129:1201.0 130:286.0 131:481.0 132:107.0 133:1244.0 134:252.0 136:17.0 137:5.0 140:118.0 141:89.0 142:644.0 143:887.0 144:172.0 145:62.0 147:4539.…	15047	C02067	0	0	1	1	PTJWIQPHWPFNBW-GBNDHIKLSA-N	1871	2000	2019	2019	2246	2267	2203	2598	1971	2462	1495	1727	1518	2086	1314	1635	1163	2146	1917	1915	3384	3182	2959	2238	4223	3335	2486	2410	2921	2808	30259	29072	43869	33402	38288	23265	41715	48857
propane-1,3-diol NIST	214380	177	282	85:801.0 86:145.0 87:673.0 99:342.0 100:269.0 101:1134.0 102:390.0 103:1442.0 104:191.0 105:263.0 113:55.0 115:7165.0 116:474.0 119:330.0 129:59.0 130:5199.0 131:1969.0 133:1784.0 135:367.0 145:32.0 147:17505.0 148:2962.0 149:1307.0 150:157.0 151:34.0 163:52.0 164:30.0 176:36.0 177:1417.0 178:147.0 179:81.0 180:21.0 183:38.0 186:23.0 192:22.0 201:32.0 203:21.0 205:278.0 213:45.0 227:17.0 231:24.0…	10442	C02457	0.4	0.4	0	1	YPFDHNVEDLHUCE-UHFFFAOYSA-N	1503	3328	2539	4041	1331	5493	2901	2813	5567	2727	1781	2911	4613	1342	4884	2770	2391	1143	1434	1326	1770	2303	1767	2082	1215	2770	2681	1939	2249	1861	2109	2046	1620	810	1511	1568	1860	1930
proline	364523	142	171970	85:1055.0 86:1908.0 87:916.0 88:634.0 95:165.0 96:356.0 97:345.0 99:1005.0 100:3118.0 101:1393.0 103:251.0 106:185.0 107:211.0 108:134.0 113:1037.0 114:294.0 115:1417.0 118:96.0 121:64.0 126:275.0 128:58.0 131:365.0 133:1875.0 140:1177.0 142:96461.0 143:13706.0 144:4081.0 145:234.0 147:1734.0 148:505.0 155:204.0 170:1119.0 174:120.0 175:34.0 176:111.0 181:141.0 184:74.0 196:36.0 204:70.0 215:33.0…	145742	C00148	1	1	1	0.25	ONIBWKKTOPOVIA-BYPYZUCNSA-N	16053	32946	10205	10290	18525	22378	32428	4865	8494	31890	9796	10017	6303	4159	15372	9287	23103	9522	17789	5589	41264	34166	27787	52032	46494	23273	36119	32491	56131	30069	1580	1042	953	2066	668	642	319	489
piperidone	275603	156	34023	85:313.0 86:2133.0 87:100.0 89:10.0 91:1.0 92:54.0 93:54.0 94:68.0 95:129.0 97:4.0 98:339.0 99:78.0 100:2441.0 101:229.0 102:141.0 103:160.0 104:41.0 105:172.0 106:216.0 107:648.0 109:93.0 110:545.0 111:5.0 112:96.0 113:22.0 114:137.0 115:193.0 116:188.0 117:101.0 118:56.0 119:47.0 122:30.0 126:693.0 127:556.0 128:915.0 129:179.0 130:428.0 131:73.0 133:135.0 134:199.0 135:185.0 136:25.0 137:5.0 1…	12665		1	1	0	0.25	XUWHAWMETYGRKB-UHFFFAOYSA-N	5143	6636	7720	6912	6585	2517	7415	6827	9201	10766	10797	1100	887	986	2991	1399	1207	1634	1280	1416	80	127	88	151	118	119	118	179	132	158	457	296	287	437	484	224	504	297
pipecolinic acid	404121	156	2448	85:187.0 88:116.0 99:41.0 100:66.0 101:16.0 103:96.0 109:24.0 110:3.0 113:34.0 114:48.0 116:62.0 117:22.0 126:6.0 127:56.0 128:38.0 130:33.0 134:136.0 147:48.0 151:152.0 152:36.0 156:4170.0 157:475.0 158:163.0 168:30.0 171:57.0 181:23.0 184:125.0 186:10.0 193:50.0 216:8.0 227:24.0 230:88.0 231:22.0 299:135.0 300:78.0 304:20.0 318:8.0 363:26.0 391:1.0 400:3.0 407:6.0 410:5.0 435:5.0 467:3.0 487:21…	6931662		0.4	0.1	0.4	0.5	HXEACLLIILLPRG-RXMQYKEDSA-N	1418	381	530	539	713	787	1113	353	603	1669	650	395	558	190	652	651	618	539	699	759	555	318	270	1239	849	415	672	282	876	526	7119	3094	3432	536	3819	2735	681	1265
pinitol	624716	260	115876	85:27527.0 86:4683.0 87:14913.0 88:5884.0 89:254617.0 90:20627.0 91:17537.0 92:1460.0 93:1599.0 94:1068.0 95:4330.0 96:1471.0 97:4068.0 98:3359.0 99:22494.0 100:3764.0 101:35311.0 102:9344.0 103:180413.0 104:17703.0 105:17623.0 106:1685.0 107:2299.0 108:600.0 109:8287.0 110:1289.0 111:18539.0 112:2705.0 113:11331.0 114:2434.0 115:17660.0 116:44863.0 117:30996.0 118:5614.0 119:24018.0 120:2859.0 1…	164619		1	1	1	1	DSCFFEYYQKSRSV-FEPQRWDDSA-N	375863	364260	433549	421510	406326	414376	436498	473012	391898	439373	356365	441886	393536	411546	363658	367007	314995	389410	375473	363374	837	1531	607	667	1410	668	1085	1170	1645	1174	34815	37564	46984	32304	28535	21139	42669	22172
pimelic acid	523205	155	33429	85:401.0 86:767.0 87:6.0 88:84.0 93:6.0 95:185.0 96:65.0 97:1110.0 98:147.0 99:197.0 100:40.0 101:333.0 102:57.0 103:160.0 104:5.0 105:28.0 107:362.0 108:52.0 110:38.0 111:119.0 112:3.0 113:401.0 115:115.0 116:422.0 117:2566.0 118:134.0 119:71.0 122:1.0 124:204.0 125:2198.0 127:220.0 128:25.0 129:1610.0 130:615.0 131:483.0 133:564.0 134:57.0 135:84.0 137:56.0 138:18.0 139:8.0 140:14.0 141:43.0 14…	385	C02656	0	0	1	0.75	WLJVNTCWHIRURA-UHFFFAOYSA-N	193	148	133	201	106	98	164	105	128	107	151	142	271	114	162	103	306	86	70	63	1303	1438	1410	1051	1824	1004	1689	1912	1836	1191	1029	831	1164	1402	792	1081	1485	1292
p-hydroxylphenyllactic acid	654036	308	131590	85:2215.0 86:1344.0 87:2899.0 88:519.0 89:13136.0 90:2723.0 93:1102.0 94:158.0 95:1201.0 96:579.0 97:851.0 98:588.0 99:2702.0 101:4568.0 102:3343.0 103:11556.0 104:2403.0 105:4745.0 106:1128.0 107:1523.0 111:585.0 113:567.0 115:4542.0 116:3517.0 117:5703.0 119:16411.0 120:1714.0 121:1683.0 122:355.0 123:440.0 124:169.0 125:376.0 127:228.0 129:2603.0 130:2580.0 131:12108.0 132:3257.0 133:19695.0 1…	9378	C03672	0.5	0.7	0.1	1	JVGVDSSUAVXRDY-UHFFFAOYSA-N	86150	57288	77272	83750	94298	226	190	395	213	201	80633	54031	40637	68541	69847	464	366	195	390	226	13695	1334	13842	409	828	16856	572	14120	15818	13286	43173	66409	58531	121193	78215	339	2343	1154
phosphoethanolamine	603912	299	1723	85:20.0 86:924.0 87:173.0 88:41.0 90:8.0 91:76.0 95:36.0 96:1.0 97:39.0 99:9.0 100:4477.0 101:327.0 102:26.0 107:64.0 109:53.0 113:35.0 114:2019.0 115:1275.0 116:271.0 117:260.0 119:44.0 120:5.0 123:18.0 129:2.0 130:467.0 131:202.0 132:82.0 133:763.0 134:65.0 135:351.0 136:14.0 137:122.0 140:1.0 143:21.0 144:14.0 146:1.0 147:618.0 148:30.0 151:53.0 158:77.0 160:1.0 161:3.0 162:9.0 163:5.0 164:2.0…	1015	C00346	0	0	1	0.125	SUHOOTKUPISOBE-UHFFFAOYSA-N	148	224	153	181	104	192	133	159	163	177	492	116	185	104	179	106	185	69	88	136	362	757	301	384	1159	516	507	375	416	497	537	494	454	372	546	540	747	377
phenylpyruvate	517753	91	107909	85:160.0 86:79.0 87:307.0 89:9069.0 90:3468.0 91:10324.0 92:589.0 95:162.0 101:183.0 102:107.0 104:284.0 105:458.0 116:12276.0 117:4183.0 118:365.0 121:205.0 122:290.0 125:97.0 129:333.0 130:177.0 131:159.0 132:169.0 133:393.0 134:28.0 140:13.0 142:62.0 143:238.0 144:258.0 147:3274.0 148:850.0 149:280.0 150:56.0 151:255.0 152:42.0 153:28.0 155:163.0 158:376.0 159:332.0 160:96.0 174:358.0 175:463.…			0	0	0	1	BTNMPGBKDVTSJY-UHFFFAOYSA-N	71511	72355	55137	93614	68448	396	276	223	269	221	59953	18726	7618	13881	62806	685	1729	855	1841	297	1592	3169	1401	1423	1961	1227	1646	1722	1475	2973	18255	15341	27138	22858	18899	10059	13258	12135
phenylalanine	537804	218	33	85:116.0 86:960.0 87:386.0 88:130.0 89:524.0 90:333.0 91:7394.0 92:957.0 93:245.0 95:80.0 97:48.0 98:130.0 99:52.0 100:9746.0 101:1177.0 102:805.0 103:1034.0 104:243.0 105:388.0 107:71.0 113:39.0 114:39.0 115:219.0 116:165.0 117:780.0 118:464.0 119:424.0 120:416.0 121:430.0 122:59.0 123:39.0 129:97.0 130:1679.0 131:1133.0 132:1341.0 133:1146.0 134:336.0 135:293.0 136:49.0 138:34.0 139:49.0 140:25…	6140	C00079	0.9	0.9	1	0	COLNVLDHVKWLRT-QMMMGPOBSA-N	25790	60093	16630	21607	18829	30245	28279	22117	32253	24754	8310	6313	8979	5805	7802	10824	13418	9083	12976	5839	20187	20102	18469	18940	18428	17806	14160	19319	18733	20392	605	496	325	373	410	430	488	393
phenylacetic acid	368081	164	1733	85:15.0 86:1825.0 87:567.0 88:240.0 89:6578.0 90:5347.0 91:20552.0 92:1827.0 93:126.0 94:19.0 95:266.0 97:74.0 100:1526.0 101:518.0 102:229.0 103:171.0 105:671.0 106:137.0 108:56.0 112:135.0 116:127.0 117:4352.0 118:2311.0 119:769.0 120:88.0 121:1111.0 122:24.0 123:38.0 124:38.0 130:280.0 131:53.0 132:343.0 133:940.0 135:497.0 136:21.0 137:6176.0 138:606.0 139:203.0 140:14.0 144:86.0 146:76.0 148…	999	C07086	0.4	0.3	0	0.75	WLJVXDMOQOGPHL-UHFFFAOYSA-N	476	423	269	286	339	111	127	217	134	183	373	277	197	131	829	101	217	190	142	134	141	87	170	189	188	196	148	172	188	153	1602	1382	1195	1754	2041	774	480	694
phenaceturic acid	654351	91	104452	86:359.0 88:417.0 89:1213.0 90:890.0 91:13002.0 92:1738.0 93:39.0 100:265.0 101:304.0 102:1798.0 104:819.0 106:204.0 107:54.0 108:46.0 116:546.0 117:453.0 118:1798.0 120:114.0 126:37.0 128:22.0 130:1532.0 131:374.0 132:752.0 146:438.0 148:469.0 162:48.0 172:31.0 174:216.0 175:264.0 178:192.0 192:158.0 202:16.0 204:169.0 206:76.0 209:90.0 220:423.0 221:478.0 222:61.0 241:7.0 250:590.0 251:93.0 265…	68144	C05598	0	0	0	0.375	UTYVDVLMYQPLQB-UHFFFAOYSA-N	53937	36831	47918	52320	58144	441	772	1241	1968	1310	52900	33388	26932	42248	45632	705	822	345	412	418	26157	27281	25748	33689	28394	31828	31021	27332	30348	25507	53091	77215	81491	117110	112812	23288	27839	27722
pentitol	563801	307	3469	88:123.0 89:928.0 90:108.0 98:69.0 99:137.0 100:7.0 101:8.0 102:154.0 103:5399.0 104:501.0 105:177.0 111:32.0 113:1.0 115:213.0 116:137.0 117:1282.0 118:98.0 119:45.0 120:2.0 123:3.0 127:233.0 130:1217.0 131:731.0 132:207.0 133:669.0 134:177.0 135:78.0 136:8.0 141:13.0 142:18.0 143:369.0 146:76.0 147:4380.0 148:590.0 149:104.0 150:28.0 151:35.0 157:1254.0 158:93.0 159:28.0 161:15.0 163:15.0 168:3…	827	D00061	1	1	0	1	HEBKCHPVOIAQTA-UHFFFAOYSA-N	1079	928	1200	1100	1306	1086	1065	1361	997	1090	1034	1283	1048	1376	1205	1023	753	1091	1131	924	116	76	93	85	94	172	86	105	120	117	263	304	393	359	354	253	374	212
pelargonic acid	399229	117	50	85:95.0 86:236.0 88:109.0 89:242.0 90:68.0 94:18.0 95:61.0 96:43.0 98:137.0 99:208.0 101:214.0 102:71.0 105:367.0 116:364.0 117:7457.0 118:623.0 119:191.0 123:20.0 128:63.0 129:2753.0 130:235.0 131:2172.0 132:1576.0 133:343.0 143:171.0 144:20.0 145:577.0 146:129.0 149:75.0 150:22.0 157:39.0 159:78.0 171:92.0 172:28.0 187:106.0 201:79.0 215:2429.0 216:383.0 217:112.0 221:143.0 222:38.0 252:13.0 25…	8158	C01601	1	1	1	1	FBUKVWPVBMHYJY-UHFFFAOYSA-N	7000	8698	6937	11050	9633	8128	7083	18092	14147	7915	8281	9708	15774	6889	18549	8269	9375	6571	6082	6873	10134	12680	13823	12778	19161	14418	12433	12316	12487	11308	7752	9183	5633	5025	6132	6515	8693	9914
parabanic acid NIST	464991	100	4944	86:184.0 100:2598.0 101:191.0 102:43.0 107:53.0 110:113.0 132:10.0 180:10.0 184:81.0 185:1.0 215:53.0 216:3.0 243:231.0 258:5.0 312:3.0 349:7.0 360:7.0 402:7.0 409:10.0 429:9.0 433:1.0 447:3.0 480:21.0 483:7.0 496:10.0	67126	C00802	1	1	0.5	0.875	ZFLIKDUSUDBGCD-UHFFFAOYSA-N	14242	7219	4293	9215	4569	4578	7865	13150	23330	5330	18605	4752	14221	1709	34369	21111	4099	2794	3182	2237	531	1215	270	244	1347	506	403	560	715	476	3800	2976	3431	5758	3672	2870	7895	3591
pantothenic acid	690887	291	31356	86:142.0 87:115.0 88:61.0 89:123.0 91:147.0 93:29.0 97:25.0 98:459.0 100:211.0 101:202.0 102:407.0 103:6738.0 104:460.0 105:272.0 106:32.0 114:19.0 115:305.0 116:236.0 117:4122.0 118:351.0 119:205.0 120:33.0 121:29.0 122:19.0 124:194.0 128:128.0 129:1113.0 130:360.0 131:394.0 132:39.0 133:428.0 134:46.0 135:88.0 143:489.0 144:621.0 145:402.0 146:236.0 147:1702.0 148:191.0 149:222.0 156:34.0 157:2…	6613	C12276	0	0	1	0.75	GHOKWGTUZJEAQD-ZETCQYMHSA-N	2047	1013	1323	1174	1300	1074	888	1783	1190	1064	697	651	1138	838	732	654	654	804	539	1028	268	192	204	135	397	400	317	285	298	398	2363	676	1319	989	1256	1405	2702	2297
palmitoleic acid	704511	311	31379	85:95.0 86:95.0 89:132.0 91:227.0 92:75.0 93:348.0 94:171.0 95:893.0 96:1339.0 97:784.0 98:663.0 99:107.0 101:129.0 103:146.0 105:89.0 107:131.0 109:362.0 110:406.0 111:217.0 112:50.0 115:92.0 116:450.0 117:7088.0 118:479.0 119:360.0 120:51.0 121:116.0 122:41.0 123:218.0 124:151.0 126:42.0 129:2986.0 130:332.0 131:398.0 132:473.0 133:198.0 134:90.0 137:123.0 138:51.0 143:53.0 145:807.0 146:119.0 …	445638	C08362	1	0.9	1	0	SECPZKHBENQXJG-FPLPWBNLSA-N	440	908	242	569	282	444	299	455	359	311	339	106	341	199	164	425	317	450	158	700	413	382	679	296	817	1054	417	915	514	505	181	73	68	39	99	81	147	135
palmitic acid	713809	313	11	85:5547.0 86:2174.0 87:1945.0 88:1374.0 89:4967.0 90:773.0 91:1518.0 92:318.0 93:3798.0 94:511.0 95:10592.0 96:1486.0 97:8747.0 98:6953.0 99:4528.0 100:714.0 101:2700.0 102:872.0 103:543.0 105:5528.0 106:406.0 107:1555.0 108:180.0 109:2908.0 110:516.0 111:3724.0 112:1696.0 113:834.0 114:115.0 115:1629.0 116:11477.0 117:187825.0 118:18078.0 119:7322.0 120:225.0 121:1203.0 122:69.0 123:876.0 124:28…	985	C00249	1	1	1	1	IPCSVZSSVZVIGE-UHFFFAOYSA-N	20246	27993	18451	25548	17135	21276	20172	22527	17587	21114	14889	11756	16282	11413	13628	15478	28928	19531	10853	25116	17584	21551	20733	19565	22233	34522	21115	28703	23036	25665	2024	936	1047	817	760	1121	1241	1478
oxoproline	490513	156	34039	85:946.0 86:1406.0 88:90.0 92:22.0 94:43.0 98:421.0 99:348.0 100:1360.0 101:12.0 102:4.0 108:102.0 110:312.0 111:140.0 112:1434.0 113:766.0 114:829.0 120:31.0 122:218.0 126:47.0 128:68.0 131:505.0 132:73.0 133:950.0 134:246.0 135:45.0 136:11.0 138:23.0 139:186.0 140:1791.0 141:533.0 142:494.0 144:14.0 147:9615.0 148:1422.0 149:592.0 150:86.0 152:117.0 153:34.0 154:550.0 156:67386.0 157:9187.0 158…	7405	C01879	1	1	1	1	ODHCTXKNWHHXJC-VKHMYHEASA-N	248821	191301	160877	121045	122478	113592	131441	293106	273393	183420	200064	62567	138588	75394	102053	126667	68045	77173	58380	74339	131455	123253	124233	121856	175618	117449	103057	110181	139311	119553	33235	27465	40771	30907	39232	29045	44086	33786
oxalic acid	260513	190	4923	85:642.0 86:564.0 88:852.0 89:2725.0 90:394.0 91:354.0 92:72.0 93:452.0 95:374.0 99:782.0 100:169.0 101:3135.0 102:7162.0 103:10813.0 104:1629.0 105:3087.0 106:416.0 107:839.0 108:169.0 109:471.0 110:173.0 111:137.0 113:787.0 114:94.0 115:3681.0 116:1325.0 117:6042.0 118:1002.0 119:1067.0 120:91.0 121:33.0 122:65.0 123:314.0 124:97.0 125:300.0 129:68.0 130:184.0 131:11895.0 132:2017.0 133:14362.0…	971	C00209	0.9	0.3	0.8	0.625	MUBZPKHOEPUJKR-UHFFFAOYSA-N	654	547	471	414	178	474	647	555	687	339	1024	269	783	181	1244	781	463	132	44	150	544	540	588	78	513	855	368	72	596	399	112	129	49	342	109	60	713	274
orotic acid	586317	254	18492	86:145.0 93:50.0 97:74.0 99:33.0 100:658.0 101:27.0 117:39.0 124:23.0 131:210.0 132:36.0 133:51.0 140:16.0 147:494.0 153:16.0 158:39.0 167:49.0 174:219.0 214:30.0 225:13.0 226:22.0 239:84.0 246:15.0 253:160.0 254:1313.0 255:366.0 256:147.0 257:19.0 269:169.0 270:80.0 271:22.0 282:29.0 298:15.0 313:14.0 328:15.0 336:13.0 356:52.0 357:395.0 358:187.0 359:82.0 360:19.0 371:27.0 372:28.0 397:15.0 400…	967	C00295	0.6	0.5	0	1	PXQPEWDEAKTCGB-UHFFFAOYSA-N	257	267	182	181	288	295	242	301	292	319	229	263	422	174	311	273	234	178	334	230	175	176	96	88	174	193	141	165	180	96	832	812	681	1307	728	739	1532	1272
ornithine	527113	142	1821	85:252.0 86:569.0 87:548.0 88:467.0 89:1118.0 90:393.0 94:104.0 95:111.0 96:181.0 97:341.0 98:542.0 99:225.0 100:4351.0 101:232.0 102:4646.0 103:662.0 104:345.0 105:178.0 106:63.0 107:181.0 108:4.0 109:6.0 110:358.0 111:16.0 112:222.0 113:200.0 114:874.0 115:3565.0 116:287.0 117:1730.0 118:380.0 119:233.0 124:193.0 125:16.0 126:683.0 128:2450.0 129:1396.0 130:1712.0 131:801.0 132:778.0 133:1042.0…	6262	C00077	0	0	1	0	AHLPHDHHMVZTML-BYPYZUCNSA-N	2663	3251	3480	2774	2983	4856	3335	3496	2307	3068	1798	2411	2907	3443	1904	2615	2053	2816	2235	2143	28500	23778	35602	26300	16763	9870	10557	20279	19091	27970	635	1273	2744	963	1296	605	2553	1353
oleic acid	779120	339	43	85:2268.0 86:703.0 87:608.0 88:472.0 89:1302.0 90:134.0 91:1987.0 92:342.0 93:2662.0 94:1268.0 95:7406.0 96:10672.0 97:6738.0 98:7712.0 99:1578.0 100:201.0 101:682.0 102:145.0 103:388.0 104:124.0 105:1450.0 106:261.0 107:1323.0 108:726.0 109:3302.0 110:3665.0 111:2689.0 112:1153.0 113:264.0 114:114.0 115:259.0 116:3180.0 117:34280.0 118:3347.0 119:2670.0 120:259.0 121:1238.0 122:553.0 123:2546.0 …	445639	C00712	1	0.8	0.5	0	ZQPPMHVWECSIRJ-KTKRTIGZSA-N	9068	12100	7538	12940	7049	9494	8660	9531	6894	7595	8658	5296	3804	6863	4744	8189	10159	10347	4614	13162	3088	4077	5106	2336	4335	7868	3112	5144	3835	4413	170	110	157	49	129	168	137	107
oleamide NIST	849710	144	20961	85:426.0 86:402.0 87:144.0 89:353.0 90:711.0 91:1369.0 92:194.0 93:400.0 94:235.0 95:556.0 96:526.0 97:627.0 98:214.0 99:199.0 100:1197.0 101:249.0 102:259.0 104:85.0 105:184.0 106:90.0 107:124.0 108:222.0 109:239.0 110:336.0 111:154.0 113:111.0 114:132.0 115:2827.0 116:11090.0 117:1116.0 118:448.0 119:161.0 120:59.0 121:55.0 122:381.0 123:147.0 124:172.0 125:88.0 126:316.0 127:230.0 128:10813.0 …	5283387	C19670	0.2	0.1	0.7	0	FATBGEAMYMYZAF-KTKRTIGZSA-N	479	584	2644	2041	1168	1594	1286	750	531	1479	744	591	564	1116	614	1279	1290	1489	554	2833	1293	189	1164	697	303	710	336	323	305	278	154	145	133	68	119	112	120	113
octadecanol	755409	327	997	85:3812.0 86:224.0 87:853.0 88:401.0 89:7207.0 90:593.0 91:2611.0 92:281.0 93:206.0 94:57.0 95:784.0 96:291.0 97:9121.0 98:859.0 99:2097.0 100:378.0 101:3627.0 102:510.0 103:8469.0 104:862.0 105:36.0 109:308.0 110:74.0 111:3878.0 112:352.0 113:980.0 115:1693.0 116:209.0 121:32.0 123:60.0 124:45.0 125:1173.0 126:164.0 127:120.0 129:1075.0 137:28.0 139:257.0 140:47.0 141:118.0 143:377.0 144:41.0 14…	8221		0.5	0.5	0	0	GLDOVTGHNKAZLK-UHFFFAOYSA-N	156	196	202	271	182	904	148	210	425	844	342	244	349	77	262	138	236	361	553	249	206	175	179	235	315	201	162	116	123	282	169	82	73	165	101	96	200	247
N-methylalanine	285825	130	160842	85:2349.0 86:7340.0 87:2626.0 88:1175.0 89:967.0 93:154.0 94:231.0 95:643.0 96:816.0 98:6012.0 99:1182.0 100:17704.0 101:5509.0 102:2953.0 103:8799.0 104:770.0 105:1178.0 107:62.0 109:384.0 111:91.0 112:296.0 113:378.0 114:7166.0 115:3812.0 116:1978.0 117:3932.0 118:356.0 119:558.0 120:162.0 126:773.0 128:1855.0 129:1466.0 130:243176.0 131:34789.0 132:12476.0 133:8893.0 134:1271.0 135:699.0 136:8…	5288725	C02721	1	0.6	1	0	GDFAOVXKHJXLEI-VKHMYHEASA-N	2961	2271	2284	3124	2170	3787	4809	2353	3236	4744	1076	628	1052	549	1091	920	728	892	898	1339	4210	4427	4538	9255	5606	3254	3219	3070	4718	3155	733	313	302	185	607	471	951	891
nicotinic acid	353934	180	4939	85:4579.0 86:223.0 88:8.0 90:142.0 98:8.0 99:693.0 100:10.0 101:9.0 105:21.0 106:2144.0 107:301.0 110:168.0 111:102.0 112:155.0 113:493.0 114:7.0 126:118.0 130:94.0 134:346.0 136:1703.0 137:192.0 138:3.0 140:51.0 155:100.0 161:16.0 169:48.0 180:2720.0 181:403.0 182:76.0 184:62.0 185:26.0 195:29.0 211:96.0 228:204.0 299:269.0 395:1.0	938	C00253	1	1	0	0.125	PVNIIMVLHYAWGP-UHFFFAOYSA-N	4261	5985	5970	5293	4590	17005	5360	4381	5535	5848	4334	3937	3300	3276	4560	4411	3951	2421	2980	2773	194	233	229	300	186	362	348	299	367	270	1415	793	2817	396	1181	1202	1763	1851
nicotinamide	469827	179	1749	85:163.0 86:62.0 88:15.0 93:250.0 94:28.0 95:14.0 99:2.0 100:441.0 102:35.0 104:246.0 105:493.0 106:197.0 107:167.0 108:39.0 110:86.0 113:68.0 114:53.0 119:38.0 122:5.0 130:17.0 131:146.0 133:48.0 136:1730.0 137:162.0 138:49.0 143:12.0 147:1383.0 148:106.0 149:87.0 151:12.0 161:6.0 162:2.0 171:59.0 174:10.0 175:40.0 179:4411.0 180:519.0 181:144.0 183:21.0 184:100.0 186:1.0 189:21.0 190:22.0 191:1…	936	C00153	0.2	0	0	0.75	DFPAKSUCGFBDDF-UHFFFAOYSA-N	507	1204	474	521	478	553	821	634	403	672	217	210	399	231	306	202	208	226	181	186	268	499	530	529	509	592	431	266	413	390	1617	2560	1229	2649	3156	2753	1580	1557
N-acetylmannosamine	722897	319	14817	85:4.0 86:39.0 87:791.0 88:39.0 89:233.0 90:24.0 91:8.0 92:15.0 93:43.0 94:13.0 95:18.0 96:9.0 97:4.0 98:45.0 99:101.0 100:46.0 101:79.0 102:5.0 103:418.0 104:33.0 105:43.0 106:8.0 107:21.0 108:29.0 109:20.0 110:98.0 111:30.0 112:44.0 113:62.0 114:48.0 115:13.0 116:132.0 117:365.0 118:46.0 119:28.0 120:11.0 121:28.0 122:10.0 123:17.0 124:10.0 125:23.0 127:3.0 128:48.0 129:623.0 130:79.0 131:125.0…	439281	C00645	0.8	0.5	0.1	0.625	OVRNDRQMDRJTHS-ZTVVOAFPSA-N	791	678	736	787	685	792	874	875	517	812	655	724	1032	805	691	727	373	670	497	738	291	305	275	251	244	588	405	356	291	337	931	769	1132	1331	999	765	1004	870
N-acetylglutamate	604748	216	62256	85:107814.0 86:18458.0 87:11769.0 88:11138.0 89:14892.0 90:2982.0 91:3720.0 92:524.0 93:740.0 94:486.0 95:6384.0 96:2407.0 97:5303.0 98:35189.0 99:25848.0 100:19887.0 101:23815.0 102:9882.0 103:77075.0 104:9354.0 105:4287.0 106:699.0 107:415.0 108:1738.0 109:1106.0 110:2483.0 111:20118.0 112:15357.0 113:5447.0 114:10062.0 115:11909.0 116:108594.0 117:47576.0 118:12294.0 119:6445.0 120:703.0 121:5…	70914	C00624	0.2	0.3	0	0	RFMMMVDNIPUKGG-YFKPBYRVSA-N	1558	1389	1774	1210	1280	1467	1797	2285	1273	2092	1110	1214	1074	1326	1174	1162	973	1444	1271	1352	317	1068	535	565	1208	1268	926	836	548	603	566	583	581	480	452	541	856	1035
n-acetyl-d-hexosamine	746341	319	1674	85:448.0 86:230.0 88:655.0 89:9641.0 90:778.0 99:345.0 100:2544.0 101:2131.0 102:964.0 103:45456.0 104:4561.0 105:1970.0 106:10.0 113:655.0 114:2492.0 115:766.0 116:104.0 117:11596.0 118:1129.0 119:1434.0 126:279.0 127:100.0 128:346.0 129:15183.0 130:2624.0 131:3200.0 133:18066.0 134:1988.0 135:689.0 140:72.0 141:221.0 142:588.0 143:1887.0 144:357.0 146:152.0 147:49213.0 148:7660.0 149:5097.0 150…	24139	C03878	0	0	0.1	0.875	OVRNDRQMDRJTHS-FMDGEEDCSA-N	685	328	127	784	168	179	141	305	1052	134	141	124	203	137	265	168	109	149	345	141	112	140	172	228	174	217	157	205	167	221	1417	944	2315	1639	1709	799	1599	617
N-acetylaspartic acid	548028	158	4081	85:424.0 86:274.0 87:183.0 88:123.0 93:100.0 94:61.0 95:123.0 98:237.0 99:211.0 100:820.0 101:420.0 102:186.0 103:219.0 104:72.0 107:36.0 109:95.0 110:133.0 111:191.0 112:302.0 113:107.0 114:107.0 115:220.0 116:1962.0 117:4292.0 118:543.0 119:205.0 120:45.0 121:29.0 123:35.0 124:18.0 128:132.0 129:1942.0 130:860.0 131:1103.0 132:1033.0 133:678.0 134:131.0 135:58.0 137:52.0 138:25.0 139:83.0 141:4…	65065	C01042	0.8	0.6	0	0	OTCCIMWXFLJLIA-BYPYZUCNSA-N	3269	3379	2672	3271	3035	3843	3620	4195	5105	1337	3434	3073	4444	2855	3273	4827	2747	2868	2638	4110	141	155	176	140	228	708	397	152	224	163	731	1074	1729	1566	920	1377	1242	1150
myristic acid	634414	285	127	85:1672.0 86:922.0 87:259.0 88:617.0 89:2301.0 90:194.0 91:565.0 93:1089.0 94:262.0 95:2947.0 96:479.0 97:1977.0 98:1752.0 99:1650.0 100:382.0 101:1406.0 104:452.0 105:1305.0 106:321.0 107:394.0 108:204.0 109:725.0 110:354.0 111:699.0 112:710.0 116:3547.0 117:55137.0 118:5160.0 119:1775.0 120:155.0 121:314.0 122:68.0 123:74.0 124:132.0 125:204.0 128:186.0 129:23236.0 130:2963.0 131:10163.0 132:11…	11005	C06424	0.5	0.6	1	0.125	TUNFSRHWOTWDNC-UHFFFAOYSA-N	1659	1456	916	1757	926	1178	775	1143	810	1212	639	441	1034	438	946	944	820	782	451	1977	805	806	850	642	959	1667	1106	1280	843	1035	151	191	466	140	188	186	424	362
myo-inositol	730022	305	1741	85:113.0 86:491.0 87:31.0 88:19.0 89:298.0 90:43.0 95:6.0 99:170.0 100:411.0 101:320.0 102:164.0 103:3399.0 104:366.0 105:2.0 107:22.0 108:49.0 109:262.0 111:243.0 112:149.0 113:176.0 114:90.0 115:187.0 116:296.0 117:1042.0 118:228.0 119:212.0 121:1.0 123:6.0 124:38.0 125:22.0 126:73.0 127:67.0 128:163.0 129:4240.0 130:611.0 131:1566.0 132:262.0 133:3203.0 134:572.0 135:421.0 136:43.0 138:92.0 13…	892	C00137	1	1	1	1	CDAISMWEOUEBRE-UHFFFAOYSA-N	37106	29925	33704	40009	44094	38868	39563	37304	32602	42533	30407	21702	38123	40025	30273	26048	32523	28988	30891	34092	12937	10301	8053	10249	16706	19937	27195	20672	18716	17113	5275	3014	5757	7129	4372	3870	4998	5210
mucic acid	709842	333	6426	85:27.0 88:2.0 89:28.0 90:101.0 93:21.0 95:66.0 99:171.0 101:153.0 102:448.0 103:1679.0 104:125.0 105:13.0 106:2.0 107:23.0 110:36.0 111:100.0 115:17.0 117:651.0 118:112.0 121:8.0 124:1.0 128:77.0 129:1082.0 130:312.0 131:424.0 133:1205.0 134:12.0 135:82.0 136:4.0 137:3.0 139:2.0 140:41.0 141:17.0 142:106.0 143:1480.0 144:111.0 145:32.0 146:17.0 147:6387.0 148:679.0 149:640.0 150:1.0 152:3.0 153:…	3037582	C00879	0.9	0.2	0	0.125	DSLZVSRJTYRBFB-DUHBMQHGSA-N	1082	616	892	941	649	484	356	332	263	378	332	168	337	151	240	156	198	229	138	118	89	132	111	153	89	144	154	61	82	91	331	233	339	209	172	316	547	310
methionine sulfoxide	637588	128	1678	85:111.0 86:364.0 88:603.0 89:480.0 90:1509.0 91:197.0 92:84.0 93:154.0 95:15.0 97:671.0 98:290.0 99:172.0 100:3967.0 101:724.0 102:1925.0 103:992.0 104:302.0 105:398.0 108:181.0 110:1218.0 111:125.0 112:950.0 113:82.0 114:1237.0 115:308.0 116:243.0 117:622.0 118:349.0 119:370.0 120:31.0 126:441.0 127:60.0 128:36136.0 129:5558.0 130:2232.0 131:472.0 132:667.0 133:2030.0 134:1330.0 136:77.0 138:1.…	158980	C02989	0.7	0.9	0.7	0.5	QEFRNWWLZKMPFJ-YGVKFDHGSA-N	5064	6652	4900	4796	4609	8357	5995	5317	5555	6241	2875	4454	3736	6802	3883	3655	2638	4319	5036	4558	2914	3882	1949	2536	3941	2043	3431	3430	3467	3838	1397	1313	2911	2977	2950	2853	4147	2469
methionine	483560	176	45	86:209.0 87:157.0 88:89.0 92:28.0 96:49.0 98:179.0 100:943.0 101:113.0 102:175.0 103:199.0 104:109.0 105:441.0 107:31.0 114:409.0 115:107.0 117:136.0 118:21.0 122:14.0 128:6524.0 129:603.0 130:496.0 131:1184.0 132:354.0 134:118.0 144:59.0 145:49.0 146:97.0 147:486.0 148:243.0 149:200.0 151:51.0 159:53.0 160:202.0 161:47.0 162:43.0 163:30.0 164:16.0 172:30.0 174:90.0 175:14.0 176:5168.0 177:722.0 …	6137	C00073	1	1	1	0	FFEARJCKVFRZRR-BYPYZUCNSA-N	4901	13439	3864	4353	5424	6892	8604	3080	3677	8456	2530	2492	1640	1363	3520	1842	4183	2443	2705	1675	13793	9539	7850	15296	11773	4832	11540	9953	15723	13213	584	281	565	184	521	219	133	185
methanolphosphate	289520	241	5393	91:189.0 98:118.0 99:213.0 109:13.0 110:42.0 115:116.0 117:125.0 118:94.0 119:81.0 121:107.0 122:6.0 123:105.0 130:13.0 133:646.0 134:53.0 135:408.0 136:125.0 137:176.0 143:34.0 144:4.0 151:78.0 158:18.0 160:2.0 163:856.0 164:67.0 165:58.0 167:92.0 168:16.0 181:147.0 184:128.0 195:233.0 198:4.0 210:1.0 211:438.0 212:72.0 213:19.0 225:3.0 228:46.0 239:1.0 241:2338.0 242:433.0 243:249.0 244:9.0 256…	13130		0.1	0.1	0.6	0	CAAULPUQFIIOTL-UHFFFAOYSA-N	204	141	3593	539	108	191	235	171	144	411	148	366	257	126	311	254	170	444	106	93	3476	530	3552	496	413	666	215	308	299	312	305	715	138	52	187	245	133	102
melezitose	1146704	361	16664	85:2882.0 86:356.0 87:1453.0 88:717.0 89:2493.0 90:260.0 94:146.0 95:522.0 96:449.0 97:1475.0 98:147.0 99:1815.0 100:130.0 101:4813.0 102:1108.0 103:59199.0 104:5259.0 105:2332.0 106:118.0 108:29.0 109:3609.0 110:126.0 111:1525.0 112:231.0 113:2422.0 114:582.0 115:2067.0 116:2464.0 117:12895.0 118:1303.0 119:1375.0 120:19.0 121:68.0 123:27.0 125:469.0 126:29.0 127:1837.0 128:405.0 129:57490.0 130…	92817	C08243	1	0.9	0	0	QWIZNVHXZXRPDR-WSCXOGSTSA-N	2256	182	134	1562	2049	1540	1609	2486	1917	2271	1453	2365	1921	1771	2077	248	2106	1584	1709	1388	113	125	85	169	93	145	208	63	95	93	157	166	259	95	133	139	215	107
mannose	645856	205	70	85:142.0 89:1499.0 90:197.0 97:127.0 100:159.0 101:419.0 103:3780.0 104:287.0 105:648.0 112:23.0 113:305.0 114:520.0 115:388.0 116:86.0 117:2228.0 118:207.0 119:568.0 124:18.0 125:22.0 129:3108.0 131:511.0 133:1928.0 134:567.0 135:210.0 141:65.0 143:275.0 144:234.0 147:7354.0 150:205.0 152:14.0 157:1447.0 158:309.0 159:104.0 160:3213.0 161:172.0 162:117.0 163:130.0 164:22.0 167:7.0 169:89.0 170:1…	18950	C00159	0.9	0.9	1	0.75	WQZGKKKJIJFFOK-QTVWNMPRSA-N	2620	1784	2533	2340	678	2225	2653	2876	1416	2248	2386	2448	2939	3295	2180	2134	2193	1989	2222	2344	18973	17636	22813	15237	27666	21592	11662	16500	18530	15616	3157	1997	3575	10069	4841	1897	2624	3232
maltotriose	1176044	361	84521	85:2289.0 86:1107.0 87:1856.0 88:1048.0 89:11031.0 90:1060.0 91:652.0 92:201.0 93:121.0 94:240.0 95:525.0 96:664.0 97:2907.0 98:443.0 99:1934.0 100:3182.0 101:6896.0 102:3193.0 103:45196.0 104:4117.0 105:5028.0 106:356.0 107:488.0 108:225.0 109:2412.0 110:402.0 111:1693.0 112:454.0 113:1828.0 114:1470.0 115:2305.0 116:3828.0 117:26968.0 118:2734.0 119:2261.0 120:199.0 121:186.0 122:101.0 123:327.…	439586	C01835	1	0.9	0	0.125	FYGDTMLNYKFZSV-DZOUCCHMSA-N	1997	1920	498	1805	1725	1982	1283	553	465	480	1835	325	4133	565	553	426	3237	459	476	407	169	157	185	261	1643	227	1936	195	223	1003	281	1465	1686	631	220	165	3035	234
maltose	946601	204	1979	85:18.0 86:40.0 87:38.0 89:640.0 90:50.0 94:3.0 95:51.0 96:226.0 97:52.0 98:60.0 99:10.0 100:262.0 101:31.0 102:157.0 103:2571.0 104:171.0 105:231.0 108:7.0 109:86.0 111:17.0 112:13.0 113:130.0 114:62.0 116:82.0 117:1560.0 118:98.0 119:98.0 125:5.0 127:10.0 128:39.0 129:1849.0 130:331.0 131:223.0 132:24.0 133:813.0 134:81.0 140:25.0 141:77.0 142:107.0 143:428.0 145:58.0 147:3256.0 148:427.0 149:3…	439186	C00208	0.1	0.4	0	0.375	GUBGYTABKSRVRQ-PICCSMPSSA-N	1478	2046	1243	1489	1188	1776	1688	1945	813	2057	1240	957	1223	931	1049	1637	3039	1906	1570	1683	145	133	110	143	68	178	309	111	200	242	232	225	544	619	217	237	3282	293
maltitol	976828	361	21702	85:3520.0 86:1058.0 87:4048.0 88:2717.0 89:13864.0 90:1254.0 91:1100.0 92:224.0 93:536.0 94:531.0 95:1398.0 96:393.0 97:5331.0 98:793.0 99:3677.0 100:559.0 101:13808.0 102:2729.0 103:123175.0 104:12108.0 105:5982.0 106:394.0 107:504.0 108:158.0 109:3358.0 110:352.0 111:3577.0 112:570.0 113:4772.0 114:1142.0 115:4247.0 116:5894.0 117:73813.0 118:7390.0 119:5408.0 120:474.0 121:357.0 122:75.0 123:2…	493591	D04845	0.4	0.4	0	0	VQHSOMBJVWLPSR-WUJBLJFYSA-N	4192	4780	4205	3796	3382	3596	5224	5044	15134	3793	9843	4215	12077	3055	9044	12248	1046	4580	3134	3353	84	119	103	85	123	280	224	160	138	282	331	83	527	277	262	186	549	167
malonic acid	305372	233	16918	85:1026.0 86:1326.0 87:4220.0 88:2045.0 89:1145.0 90:185.0 91:256.0 93:120.0 94:177.0 95:78.0 96:135.0 97:304.0 98:370.0 99:12693.0 100:1810.0 101:5145.0 102:1329.0 103:2418.0 104:448.0 105:1540.0 107:59.0 108:167.0 109:3011.0 110:122.0 111:448.0 113:89.0 114:57.0 115:3728.0 116:2072.0 117:4257.0 118:696.0 119:863.0 120:61.0 122:131.0 124:104.0 126:90.0 127:206.0 130:370.0 131:7673.0 132:1197.0 1…	867	C00383	0.7	0.6	0	0.125	OFOBLEOULBTSOW-UHFFFAOYSA-N	154	356	357	351	322	288	376	159	167	336	200	104	327	176	324	137	165	116	44	197	121	108	85	161	124	124	156	187	158	107	53	247	121	89	315	203	253	172
malic acid	463180	233	1391	85:66.0 87:316.0 88:106.0 89:148.0 90:42.0 95:37.0 99:129.0 101:4462.0 102:488.0 103:641.0 104:93.0 105:294.0 115:533.0 116:432.0 117:2305.0 118:259.0 119:501.0 120:70.0 121:62.0 124:21.0 129:385.0 131:1945.0 132:129.0 133:6850.0 134:1075.0 135:667.0 136:51.0 137:33.0 139:20.0 142:41.0 143:745.0 144:107.0 145:145.0 147:21089.0 148:2969.0 149:2528.0 150:99.0 151:286.0 153:24.0 158:12.0 159:29.0 16…	525	C00711	1	0	1	0.125	BJEPYKJPYRNKOW-UHFFFAOYSA-N	381	652	243	172	165	199	179	197	355	280	159	238	277	204	229	140	297	135	126	142	2745	2521	2431	1757	1960	5375	3912	2890	2666	2634	250	212	155	189	222	177	232	287
maleimide	245118	154	1743	85:294.0 86:375.0 87:61.0 88:60.0 92:7.0 93:188.0 94:171.0 96:191.0 97:130.0 99:129.0 100:1406.0 101:44.0 102:144.0 103:750.0 105:72.0 107:179.0 110:1243.0 111:89.0 114:287.0 115:459.0 116:31.0 117:256.0 126:37.0 127:659.0 128:781.0 130:926.0 131:244.0 133:167.0 134:886.0 135:5.0 141:1.0 144:9.0 146:57.0 147:1899.0 149:79.0 150:32.0 154:6151.0 155:630.0 156:263.0 157:17.0 160:56.0 167:18.0 168:5.…	10935	C07272	1	0.9	0.2	0	PEEHTFAAVSWFBL-UHFFFAOYSA-N	2791	4010	3830	4495	3311	5739	4542	4843	5296	3294	2443	2254	4366	2962	2510	3755	2620	3096	2053	2465	481	1014	727	368	1530	913	300	599	747	1119	791	388	645	533	570	596	1038	334
lyxitol	573587	217	233	85:649.0 86:59.0 87:142.0 88:75.0 89:607.0 95:25.0 97:25.0 99:247.0 100:57.0 101:550.0 102:92.0 103:6136.0 104:480.0 105:198.0 106:44.0 111:98.0 112:73.0 113:193.0 114:48.0 115:140.0 116:225.0 117:3144.0 118:289.0 119:258.0 120:15.0 127:102.0 129:2235.0 130:260.0 131:777.0 133:1341.0 134:87.0 135:42.0 141:89.0 143:195.0 144:16.0 145:61.0 147:6082.0 148:964.0 149:538.0 150:39.0 151:43.0 157:231.0 …	439255	C00532	1	1	0.7	1	HEBKCHPVOIAQTA-IMJSIDKUSA-N	94803	87015	109401	107261	117409	113956	114633	129111	101073	112562	92454	117400	102448	129401	105463	96429	80196	108523	106766	86948	1830	1633	813	1058	1494	2064	2062	2223	3041	3312	35375	30940	43587	35675	33543	30705	47634	30971
lysine	663483	156	12	85:2755.0 86:29130.0 87:3786.0 88:12077.0 89:1291.0 90:709.0 92:136.0 93:103.0 94:668.0 95:313.0 96:506.0 97:609.0 98:2819.0 99:1955.0 100:31497.0 101:4429.0 102:7671.0 103:3645.0 104:565.0 105:379.0 106:83.0 107:97.0 108:128.0 109:134.0 110:753.0 111:416.0 112:6522.0 113:2018.0 114:7116.0 115:10574.0 116:3465.0 117:4929.0 118:1028.0 119:900.0 120:191.0 121:127.0 123:145.0 124:606.0 125:212.0 126…	5962	C00047	1	1	1	0	KDXKERNSBIXSRK-YFKPBYRVSA-N	24317	38297	38298	25288	34301	69553	36901	28875	18365	32461	4468	33145	18466	41483	8611	21503	14463	32166	29989	19259	121905	105911	111447	120202	131646	76885	74968	110712	106906	99087	405	159	616	1673	2104	870	283	121
linolenic acid	780376	108	4704	85:8263.0 86:3076.0 87:2638.0 88:1997.0 89:7764.0 90:1581.0 91:88210.0 92:18165.0 93:106470.0 94:49681.0 95:90232.0 96:13310.0 97:12053.0 98:4717.0 99:6412.0 100:1262.0 101:3274.0 102:1160.0 103:5418.0 104:2581.0 105:34033.0 106:9798.0 107:47500.0 108:55116.0 109:22200.0 110:3750.0 111:4531.0 112:1209.0 113:1357.0 114:277.0 115:3868.0 116:10630.0 117:51242.0 118:6917.0 119:21073.0 120:8375.0 121:…	5280934	C06427	0.6	0.1	0.3	0	DTOSIQBPPRVQHS-PDBXOOCHSA-N	5046	4310	2680	7991	3704	4504	4785	2476	1670	2333	2491	3164	4149	3448	2521	6660	6148	7320	2772	9031	1268	5869	2009	5900	1744	2426	1202	1514	1838	2601	203	145	202	96	121	115	160	155
linoleic acid	777414	150	165	85:1534.0 86:470.0 87:386.0 88:244.0 89:1256.0 90:176.0 91:6885.0 92:1525.0 93:8654.0 94:6153.0 95:14372.0 96:7918.0 97:3896.0 98:518.0 99:829.0 100:115.0 101:441.0 102:166.0 103:421.0 104:436.0 105:2615.0 106:995.0 107:4482.0 108:3591.0 109:5935.0 110:3865.0 111:1556.0 112:178.0 113:194.0 115:385.0 116:1903.0 117:9875.0 118:1041.0 119:1844.0 120:836.0 121:4850.0 122:2280.0 123:2389.0 124:1664.0 …	5280450	C01595	1	1	1	0	OYHQOLUKZRVURQ-HZJYTTRNSA-N	12002	13683	9927	18769	9168	15430	12893	11958	8517	12086	10993	7014	3027	8270	5920	15869	15828	18112	6805	21982	3721	4411	5822	4467	4848	12682	5218	8045	5612	7060	224	95	153	91	138	196	162	123
levoglucosan	569637	204	3169	85:775.0 87:165.0 88:163.0 89:177.0 90:42.0 91:21.0 92:2.0 95:13.0 97:132.0 98:53.0 99:731.0 100:180.0 101:2830.0 102:212.0 103:5456.0 104:270.0 105:366.0 109:317.0 111:424.0 112:33.0 113:818.0 114:131.0 115:724.0 116:1575.0 117:3643.0 118:337.0 119:568.0 120:38.0 125:69.0 126:44.0 127:263.0 129:5991.0 130:703.0 131:1830.0 132:221.0 133:3867.0 134:297.0 135:293.0 136:48.0 139:2.0 140:20.0 141:67.…	2724705		0.7	0.5	0	0.75	TWNIBLMWSKIRAT-VFUOTHLCSA-N	770	504	495	557	733	680	582	793	613	711	917	676	763	441	861	548	722	618	899	594	152	171	144	135	163	441	168	190	261	184	898	502	678	870	777	796	1632	728
leucine	345845	158	1794	86:1186.0 91:1133.0 94:62.0 97:1860.0 98:2022.0 99:683.0 100:12586.0 101:4444.0 102:32478.0 104:6759.0 105:3088.0 107:2866.0 108:496.0 109:4719.0 111:327.0 113:1591.0 114:423.0 115:2890.0 116:9750.0 117:645.0 119:20827.0 120:3522.0 121:13548.0 122:1551.0 123:10368.0 124:1092.0 128:3884.0 129:571.0 130:3830.0 132:523.0 133:190410.0 134:12073.0 135:57164.0 136:2921.0 137:40880.0 138:3944.0 139:5217…	6106	C00123	1	1	0.5	0	ROHFNLRQFUQHCH-YFKPBYRVSA-N	47147	112705	21055	28908	31999	53032	64237	20844	29358	50338	21017	13743	17358	7494	27179	18517	41932	16733	26548	9969	97276	111224	65057	73145	109743	80150	85917	86598	100676	96132	6341	4273	4233	2901	5059	5275	4362	3340
lauric acid	547906	117	49	85:168.0 86:141.0 87:101.0 89:291.0 93:60.0 95:377.0 96:145.0 97:251.0 98:244.0 101:191.0 104:48.0 105:176.0 109:155.0 111:88.0 115:37.0 116:428.0 117:7512.0 118:665.0 119:226.0 120:42.0 122:42.0 129:2879.0 130:369.0 131:1222.0 132:1823.0 133:146.0 134:55.0 139:64.0 143:180.0 145:762.0 146:42.0 147:217.0 153:16.0 154:30.0 157:84.0 160:63.0 169:49.0 171:95.0 176:32.0 179:30.0 185:98.0 186:22.0 187…	3893	C02679	0.3	0.3	1	0.875	POULHZVOKOAJMA-UHFFFAOYSA-N	9057	8273	8542	11446	5303	10565	10419	14722	10606	16975	14038	7368	13930	11842	21778	7659	16603	9857	9543	9332	7155	10641	2856	3866	3269	4827	3248	6865	4218	5035	14410	4914	15080	3391	3143	3513	10109	8319
lactic acid	217657	191	80	85:8684.0 86:6573.0 87:72227.0 88:111565.0 89:22391.0 90:1554.0 91:2622.0 92:778.0 93:502.0 94:4760.0 95:1164.0 96:739.0 97:892.0 98:246.0 99:4891.0 100:2372.0 101:61750.0 102:48891.0 103:46949.0 104:6822.0 105:17397.0 106:1817.0 107:2274.0 108:297.0 109:91.0 111:450.0 113:4576.0 114:1039.0 115:35415.0 116:15880.0 117:1091636.0 118:122979.0 119:56962.0 120:3499.0 121:613.0 126:206.0 127:1515.0 12…	612	C01432	0.9	0.8	1	0.875	JVTAAEKCZFNVCJ-UHFFFAOYSA-N	11766	21469	7935	10440	6665	7994	12290	8247	6164	7340	1213	1787	2826	1284	2510	1982	11988	2418	1863	2455	544076	554132	479157	662468	334650	571354	658013	623041	567223	622317	1666	1194	2309	511	2492	1110	34714	1461
lactamide	265698	232	415	85:1749.0 87:1762.0 89:31131.0 90:2897.0 91:1945.0 92:184.0 94:441.0 95:287.0 97:1518.0 98:396.0 99:628.0 100:51033.0 101:14200.0 102:5426.0 105:918.0 106:175.0 107:253.0 109:199.0 111:174.0 114:3184.0 115:2023.0 116:1645.0 117:30102.0 118:3480.0 119:2258.0 120:148.0 121:163.0 123:194.0 124:623.0 125:101.0 126:730.0 128:628.0 129:423.0 130:2586.0 136:194.0 137:92.0 140:32.0 141:54.0 144:2161.0 14…	94220		0	0	0.4	0	SXQFCVDSOLSHOQ-UHFFFAOYSA-N	154	147	55	117	93	158	107	142	149	123	117	85	185	70	225	45	101	89	84	100	519	587	258	299	413	437	588	568	672	741	153	151	94	58	84	133	130	142
kynurenic acid	726186	231	119053	85:781.0 86:1357.0 87:2492.0 88:5156.0 89:8929.0 90:1258.0 91:2822.0 92:862.0 93:1829.0 94:778.0 97:206.0 98:494.0 99:2711.0 100:5342.0 101:5061.0 102:2351.0 103:4503.0 104:1702.0 105:4045.0 106:602.0 107:467.0 108:840.0 109:259.0 110:618.0 112:77.0 113:2061.0 114:5278.0 115:19413.0 116:5389.0 117:3059.0 118:859.0 119:2308.0 120:604.0 121:700.0 122:3920.0 123:620.0 124:82.0 125:88.0 126:859.0 127…	3845	C01717	0	0	0	0.625	HCZHHEIFKROPDY-UHFFFAOYSA-N	226	79	159	45	262	101	130	138	149	246	104	127	1427	70	221	132	126	62	101	68	118	202	96	125	137	134	103	115	170	142	759	888	861	1101	362	284	875	898
ketohexose	627414	307	16813	86:98.0 89:2433.0 90:52.0 100:571.0 103:21582.0 104:1949.0 105:850.0 110:64.0 113:20.0 114:86.0 117:1212.0 142:44.0 163:412.0 164:32.0 172:447.0 173:138.0 174:51.0 184:57.0 189:815.0 190:116.0 197:21.0 200:10.0 201:114.0 202:65.0 205:222.0 214:112.0 216:35.0 217:8093.0 218:1576.0 219:397.0 220:34.0 221:96.0 225:24.0 244:27.0 256:36.0 261:19.0 262:14.0 263:50.0 275:42.0 277:708.0 278:223.0 279:88.…	439312	C00795	0.3	0.4	0	0	BJHIKXHVCXFQLS-PUFIMZNGSA-N	323	313	131	321	270	175	361	209	451	185	161	310	351	185	509	125	210	262	166	119	166	107	113	249	162	175	111	158	196	112	2013	129	2220	2035	1457	166	109	115
keto-hexonic acid	645885	349	146263	85:1391.0 86:1422.0 87:353.0 89:11231.0 90:1548.0 92:116.0 99:339.0 101:3098.0 102:2126.0 103:53773.0 104:7160.0 105:3555.0 107:521.0 108:260.0 113:1610.0 114:1179.0 115:2081.0 116:1833.0 117:9104.0 118:1659.0 119:1164.0 124:293.0 127:1188.0 129:11958.0 131:3623.0 132:728.0 133:11302.0 134:1781.0 135:1041.0 142:483.0 143:2808.0 144:1110.0 145:1726.0 147:41093.0 148:5649.0 149:2975.0 150:786.0 151…	50		0	0	0	0.625	VBUYCZFBVCCYFD-UHFFFAOYSA-N	257	312	263	309	343	217	249	243	194	220	218	186	277	298	249	196	116	209	198	233	74	82	121	159	47	149	828	160	111	104	1039	678	805	669	447	410	678	321
isothreonic acid	489385	292	1679	85:304.0 86:391.0 88:631.0 89:4158.0 90:414.0 91:179.0 92:233.0 93:215.0 94:45.0 96:145.0 97:116.0 98:15.0 99:816.0 100:110.0 101:2762.0 102:21122.0 103:20966.0 104:2634.0 105:1408.0 106:64.0 107:560.0 108:290.0 109:71.0 110:395.0 111:105.0 113:1032.0 114:253.0 115:1508.0 116:877.0 117:33848.0 118:3267.0 119:2907.0 120:140.0 121:96.0 122:8.0 124:18.0 125:13.0 127:531.0 128:50.0 129:6995.0 130:178…	151152	C00639	0.8	0.4	1	1	JPIJQSOTBSSVTP-GBXIJSLDSA-N	418	267	343	290	297	247	256	338	314	305	294	280	381	287	437	175	499	151	140	144	346	389	325	286	508	428	550	533	505	523	7297	5400	8253	6361	7639	5570	7832	5475
isoribose	558730	217	3252	86:74.0 88:53.0 89:761.0 90:49.0 91:78.0 100:426.0 101:99.0 102:35.0 103:5979.0 104:531.0 105:61.0 107:214.0 110:94.0 112:54.0 114:269.0 117:635.0 120:4.0 128:67.0 129:439.0 131:214.0 133:253.0 140:14.0 142:67.0 143:208.0 144:147.0 145:66.0 146:137.0 147:1373.0 148:298.0 152:1.0 156:3.0 157:93.0 166:2.0 167:13.0 170:66.0 174:316.0 175:65.0 182:39.0 184:244.0 185:68.0 186:10.0 189:281.0 190:66.0 1…	10975657		0	0	0	0.75	SRBFZHDQGSBBOR-SOOFDHNKSA-N	319	194	212	269	174	284	198	301	274	186	194	189	345	176	229	236	230	177	139	160	59	96	110	122	96	112	156	123	118	107	399	264	626	449	668	396	481	432
isoleucine	359251	158	15	85:1549.0 86:3001.0 87:645.0 88:285.0 89:271.0 90:580.0 91:64.0 92:52.0 95:58.0 96:323.0 97:189.0 98:829.0 99:977.0 100:9875.0 101:1414.0 102:3456.0 103:1535.0 104:311.0 105:134.0 111:127.0 112:440.0 113:373.0 114:1505.0 115:765.0 116:651.0 118:274.0 119:292.0 121:53.0 123:27.0 126:183.0 128:1693.0 129:920.0 130:964.0 131:1559.0 132:2068.0 133:2024.0 135:106.0 142:989.0 143:511.0 144:398.0 145:30…	6306	C00407	1	1	1	0	AGPKZVBTJJNPAG-WHFBIAKZSA-N	43944	131213	34658	35858	35808	65273	74109	44506	81706	59910	30016	19192	29491	12619	52201	29524	41084	18580	36380	12753	63443	70530	60958	56572	58627	53420	42915	74744	60408	63225	18203	16481	11631	8636	12790	14246	3541	3282
isohexonic acid	698302	333	100866	85:4516.0 86:1527.0 87:7244.0 88:3762.0 89:20346.0 90:1668.0 91:1161.0 92:385.0 93:296.0 94:327.0 95:832.0 96:443.0 97:3951.0 98:678.0 99:5414.0 100:1202.0 101:19281.0 102:19463.0 103:145699.0 104:14299.0 105:7979.0 106:535.0 107:1368.0 108:238.0 109:357.0 110:174.0 111:2060.0 112:443.0 113:4047.0 114:728.0 115:6155.0 116:5400.0 117:71550.0 118:7479.0 119:7784.0 120:708.0 121:457.0 122:71.0 123:2…	604		0.6	1	0	0.375	RGHNJXZEOKUKBD-UHFFFAOYSA-N	3985	2365	3605	3727	2720	1938	1653	1405	1392	1830	868	710	976	1043	558	417	926	1134	396	687	256	317	255	198	243	301	491	395	313	333	1550	1214	1623	1194	592	1196	2779	2227
isocitric acid	616323	245	12267	89:522.0 90:180.0 95:584.0 97:191.0 98:207.0 99:600.0 101:378.0 102:3.0 103:489.0 106:964.0 109:156.0 112:78.0 113:859.0 114:122.0 116:611.0 118:39.0 119:171.0 121:116.0 125:52.0 127:331.0 128:413.0 129:390.0 133:1883.0 136:574.0 140:130.0 143:846.0 144:381.0 145:464.0 147:7317.0 148:543.0 149:1044.0 150:416.0 151:31.0 155:15.0 156:300.0 157:980.0 158:167.0 159:58.0 161:79.0 163:99.0 167:4.0 169:…	5318532	C00451	0	0	0.8	0.625	ODBLHEXUDAPZAU-ZAFYKAAXSA-N	142	123	135	117	98	108	144	84	138	167	108	70	207	67	225	112	114	100	77	85	1228	1185	1144	551	1312	1458	1787	1351	1223	1386	8101	8533	13301	9637	14456	6697	9333	8163
inosine	897434	230	84524	85:1568.0 86:780.0 87:1166.0 88:560.0 89:1904.0 91:15501.0 92:2918.0 93:6326.0 94:1647.0 95:2401.0 97:1081.0 98:220.0 99:1165.0 100:804.0 101:3341.0 102:808.0 103:15276.0 104:2320.0 105:6001.0 106:3197.0 107:1491.0 108:2478.0 109:746.0 110:1136.0 111:1921.0 112:413.0 113:1448.0 114:353.0 115:3043.0 116:2998.0 117:9407.0 118:1635.0 119:4572.0 120:1119.0 121:826.0 122:365.0 123:390.0 124:342.0 125:…	6021	C00294	1	1	0	0	UGQMRVRMYYASKQ-KQYNXXCUSA-N	2213	5522	1302	1426	383	2111	1967	2425	2216	2159	1359	927	1477	1200	1071	263	1025	1017	1297	1064	83	96	83	97	134	100	106	121	78	108	263	225	275	197	191	163	220	125
indole-3-propionate	732249	202	112556	87:70.0 88:158.0 89:68.0 90:41.0 91:71.0 92:64.0 95:39.0 97:42.0 98:35.0 99:26.0 100:39.0 101:366.0 102:341.0 103:158.0 105:171.0 106:49.0 107:35.0 110:22.0 112:28.0 115:425.0 116:1095.0 117:386.0 118:130.0 119:72.0 120:57.0 121:56.0 122:61.0 125:26.0 126:56.0 128:201.0 129:687.0 130:640.0 131:205.0 132:135.0 133:93.0 134:96.0 135:71.0 136:49.0 138:51.0 140:47.0 141:68.0 142:207.0 143:295.0 144:2…		n/a	0.5	0.5	0.5	0.125	GOLXRNDWAUTYKT-UHFFFAOYSA-N	242	422	515	591	469	11413	8334	7990	13026	12271	368	613	285	613	251	7564	4210	5799	6779	8121	129	91	139	124	69	65381	44370	40858	45268	51458	1670	1000	2471	1642	3517	1368	375	1095
indole-3-lactate	764586	202	724	88:69.0 93:61.0 95:49.0 102:117.0 104:35.0 109:35.0 112:18.0 116:72.0 117:141.0 119:48.0 124:41.0 129:278.0 133:172.0 135:26.0 136:22.0 137:31.0 140:24.0 142:37.0 143:39.0 144:38.0 145:47.0 147:362.0 148:87.0 149:117.0 151:18.0 156:56.0 158:20.0 160:37.0 162:39.0 164:15.0 165:27.0 169:26.0 170:56.0 173:22.0 181:25.0 182:31.0 183:24.0 184:33.0 185:30.0 186:21.0 188:34.0 194:24.0 195:23.0 200:39.0 …	92904	C02043	0.5	0.5	1	1	XGILAAMKEQUXLS-UHFFFAOYSA-N	121610	94306	123231	116186	121518	715	684	586	451	721	113947	74289	51918	75130	87760	622	525	597	748	638	5226	5195	4116	3771	5009	1764	1868	1382	1250	1457	115269	140491	180599	206680	136923	3101	6497	4966
indole-3-acetate	684929	202	69	85:142.0 87:38.0 89:42.0 91:40.0 100:21.0 101:105.0 102:208.0 105:43.0 115:43.0 116:34.0 119:53.0 121:26.0 128:130.0 129:377.0 130:199.0 131:197.0 133:47.0 145:101.0 148:147.0 157:44.0 160:50.0 161:30.0 167:14.0 169:17.0 170:37.0 172:34.0 174:29.0 184:57.0 186:179.0 187:57.0 200:136.0 201:41.0 202:3519.0 203:606.0 204:162.0 217:45.0 226:14.0 228:28.0 276:55.0 319:239.0 320:67.0 321:16.0 330:17.0 …	802	C00954	0	0	0	0.875	SEOVTRFCIGRIMH-UHFFFAOYSA-N	263	613	875	814	585	1452	803	248	297	685	218	557	297	708	291	208	665	586	383	384	459	428	405	427	595	371	353	417	483	403	1541	1574	2585	2087	1526	1163	1433	965
hypoxanthine	619128	265	1663	85:17650.0 86:12163.0 87:3151.0 88:967.0 89:1497.0 90:1362.0 91:1011.0 92:2327.0 93:2705.0 94:2109.0 95:8249.0 96:4731.0 97:4274.0 98:10523.0 99:10631.0 100:18705.0 101:4328.0 102:2856.0 103:1825.0 104:825.0 105:732.0 106:877.0 107:1246.0 108:1010.0 109:1929.0 110:7804.0 111:16720.0 112:8157.0 113:3184.0 114:2386.0 115:2768.0 116:1782.0 117:3672.0 118:1096.0 119:3047.0 120:887.0 121:1152.0 122:16…	790	C00262	1	1	0	0	FDGQSTZJBFJUBT-UHFFFAOYSA-N	5694	3524	4103	3757	5288	3971	2923	6031	3525	3952	5004	3343	3662	4726	4193	1856	2409	3685	5296	3689	87	93	46	148	101	149	74	135	138	158	211	200	209	285	126	177	326	187
hydroxylamine	255241	146	139	85:633.0 86:2313.0 87:825.0 88:529.0 91:101.0 92:48.0 96:39.0 99:99.0 100:1181.0 101:208.0 103:445.0 105:237.0 109:19.0 116:169.0 117:579.0 118:114.0 119:2103.0 120:482.0 121:248.0 124:18.0 126:27.0 129:42.0 131:1281.0 132:298.0 133:4524.0 135:417.0 136:79.0 142:20.0 144:27.0 145:78.0 146:4294.0 147:2233.0 148:673.0 149:132.0 161:231.0 172:17.0 187:19.0 188:77.0 190:14.0 204:105.0 205:68.0 238:22…	787	C00192	1	1	1	1	AVXURJPOCDRRFD-UHFFFAOYSA-N	57622	76138	75193	75380	66291	65390	45859	93225	68607	62617	61998	68259	189599	46382	62507	62509	110607	50537	59846	52933	41749	52430	36273	56696	51391	39347	40123	49951	38532	42882	24506	23306	14552	11300	17653	20778	27909	26125
hydroxycarbamate NIST	325318	278	130396	86:3909.0 89:5546.0 91:162.0 98:928.0 100:9202.0 103:3112.0 104:804.0 105:1118.0 109:43.0 115:2742.0 116:1447.0 117:1902.0 118:782.0 119:6979.0 120:481.0 121:178.0 123:62.0 131:6529.0 133:21267.0 134:4246.0 135:2007.0 144:446.0 145:185.0 147:31804.0 152:25.0 160:14456.0 161:3001.0 162:1040.0 163:900.0 169:62.0 188:1604.0 196:22.0 205:1022.0 206:398.0 207:1225.0 208:224.0 213:39.0 215:46.0 221:679…	16639161		1	1	1	0.75	DRAJWRKLRBNJRQ-UHFFFAOYSA-M	6182	10164	7265	8706	7937	9993	8305	7658	6854	7575	7391	9732	21225	4362	7662	7634	12589	7310	8423	7078	11069	17894	9102	9597	18993	19980	15611	14730	13179	15082	1382	1084	578	440	607	761	672	451
hydrocinnamic acid	435454	104	20902	86:63.0 91:1145.0 95:19.0 97:37.0 99:104.0 100:175.0 103:353.0 104:3338.0 105:440.0 111:28.0 113:29.0 115:122.0 118:50.0 119:36.0 120:28.0 121:28.0 125:41.0 130:63.0 132:44.0 135:49.0 146:14.0 147:793.0 150:15.0 158:22.0 160:55.0 163:51.0 168:45.0 169:37.0 170:18.0 183:18.0 184:30.0 186:39.0 188:37.0 190:36.0 198:26.0 200:7.0 207:364.0 209:11.0 211:24.0 213:27.0 216:41.0 219:18.0 220:23.0 222:206…			0.7	0.6	0.1	0		604	1376	578	881	821	29865	26959	23829	40476	28120	869	1077	317	535	1121	16522	10751	13389	14602	14109	13897	11090	285	293	276	973	963	928	655	1135	181	106	453	57	555	421	194	133
histidine	663790	154	150	85:2111.0 91:78.0 92:216.0 93:168.0 96:546.0 97:628.0 98:534.0 99:1060.0 100:5400.0 104:467.0 105:300.0 106:130.0 110:273.0 112:1060.0 113:608.0 116:436.0 117:2105.0 118:701.0 119:507.0 120:167.0 122:47.0 125:129.0 126:813.0 127:915.0 128:1600.0 129:1815.0 130:896.0 131:728.0 132:1925.0 133:1640.0 134:509.0 135:105.0 136:198.0 137:126.0 138:252.0 139:546.0 141:244.0 143:889.0 145:717.0 148:542.0 …	6274	C00135	0.7	0.3	0.8	0	HNDVDQJCIGZPNO-YFKPBYRVSA-N	6045	16029	10574	7358	9785	18875	12021	6026	3049	12286	1646	8537	3848	11455	1266	5282	7192	11420	11119	8512	14340	14028	15156	11389	10538	11122	5844	10175	10996	11883	194	374	492	475	314	220	448	144
hippuric acid	637795	206	12269	86:111.0 88:777.0 89:644.0 90:622.0 91:366.0 92:365.0 98:44.0 100:404.0 102:119.0 103:245.0 104:181.0 105:18740.0 106:1705.0 107:5165.0 109:390.0 110:541.0 114:316.0 116:175.0 117:617.0 118:529.0 122:30.0 126:299.0 127:468.0 128:143.0 130:3045.0 131:117.0 134:5847.0 135:151.0 136:281.0 137:24.0 139:65.0 140:29.0 146:258.0 161:24.0 163:17.0 169:80.0 171:181.0 177:191.0 178:25.0 184:275.0 185:19.0 …	464	C01586	0	0	0.3	0.625	QIAFMBKCNZACKA-UHFFFAOYSA-N	563	528	868	896	623	659	863	1048	914	574	497	969	626	1025	739	658	464	690	582	799	166	274	393	245	441	2026	1760	1231	1291	1241	1635	3389	1801	3316	4210	136428	181558	178192
hexuronic acid	667373	160	4554	85:209.0 86:138.0 88:682.0 89:1276.0 90:42.0 91:290.0 92:40.0 93:62.0 95:157.0 97:343.0 98:187.0 99:94.0 100:117.0 101:506.0 102:533.0 103:960.0 104:6.0 105:780.0 107:90.0 108:8.0 109:195.0 110:46.0 111:190.0 112:6.0 113:192.0 114:283.0 115:385.0 117:357.0 118:42.0 119:105.0 127:38.0 128:156.0 129:885.0 130:376.0 131:441.0 132:5.0 133:1378.0 134:249.0 135:228.0 137:19.0 141:7.0 142:42.0 143:2086.…	152867		1	1	1	1	IAJILQKETJEXLJ-UHFFFAOYSA-N	107334	57968	104967	93248	106328	64978	63975	106934	81833	84637	69866	45932	93994	86024	55891	41675	3787	81656	55911	64456	1805	2423	2073	1317	2647	4129	2537	2397	2346	2615	13141	10291	21422	15979	12568	12873	20202	19004
hexitol	704741	217	255	85:79.0 88:37.0 92:32.0 94:14.0 97:41.0 99:235.0 100:26.0 101:41.0 102:73.0 103:1566.0 104:206.0 105:96.0 109:97.0 110:36.0 111:111.0 112:66.0 113:39.0 114:55.0 115:112.0 116:320.0 117:397.0 118:41.0 119:91.0 127:84.0 129:2437.0 130:240.0 131:990.0 132:120.0 133:2109.0 135:188.0 136:36.0 138:15.0 141:58.0 142:51.0 143:712.0 144:95.0 146:64.0 147:9643.0 148:1032.0 149:1104.0 150:133.0 151:66.0 153…	453	C00392	0.3	0.3	1	1	FBPFZTCFMRRESA-UHFFFAOYSA-N	846	1398	1551	1522	1636	1336	1555	476	632	1640	613	1082	664	1399	964	967	1262	473	477	1231	945	876	598	239	1094	1344	1369	2272	1698	1125	1693	851	1954	1609	1449	2507	2569	3361
hexadecane	525964	85	120765	85:9049.0 86:474.0 96:64.0 97:771.0 98:732.0 99:2204.0 100:118.0 105:50.0 111:163.0 112:300.0 113:862.0 114:67.0 115:47.0 122:34.0 126:283.0 127:368.0 140:260.0 141:206.0 149:531.0 150:50.0 155:194.0 168:80.0 169:148.0 177:80.0 182:65.0 183:56.0 188:25.0 195:20.0 219:23.0 226:170.0 256:19.0 258:32.0 264:22.0 282:30.0 283:22.0 284:21.0 349:17.0 360:37.0 372:29.0 376:40.0 396:38.0 424:41.0 448:15.0…	11006		0.3	0.3	1	0	DCAYPVUWAIABOU-UHFFFAOYSA-N	3305	3222	3911	4615	3969	3983	2196	4802	3625	3529	1804	2545	5396	3065	3336	3341	3203	2862	2714	3225	2380	2128	2358	4026	2928	3329	1811	1081	3909	3873	718	788	662	518	426	883	635	920
heptadecanoic acid	751309	117	727	86:84.0 89:126.0 93:146.0 95:297.0 97:364.0 98:171.0 99:152.0 101:71.0 105:120.0 107:47.0 109:65.0 111:142.0 112:68.0 113:69.0 116:319.0 117:6884.0 118:515.0 119:190.0 123:26.0 125:38.0 129:2928.0 130:357.0 131:779.0 132:2003.0 133:510.0 134:126.0 141:18.0 143:248.0 145:1080.0 146:130.0 149:39.0 152:19.0 153:14.0 159:91.0 163:18.0 171:63.0 174:86.0 177:28.0 182:19.0 187:82.0 189:15.0 197:18.0 201…	10465		0.6	0.5	1	0	KEMQGTRYUADPNZ-UHFFFAOYSA-N	1291	4040	1101	1745	3939	2499	2312	5521	6662	2135	4692	1826	1469	1726	2241	1142	3300	1903	1784	2213	1661	1629	1716	1789	1803	3211	2094	2601	2149	2323	528	629	1148	1506	915	932	1528	1231
guanine	744307	352	2519	85:485.0 86:288.0 87:42.0 89:317.0 95:86.0 98:175.0 99:1474.0 100:782.0 101:980.0 102:75.0 103:1581.0 104:106.0 105:14.0 110:49.0 111:272.0 112:15.0 113:289.0 114:183.0 115:231.0 116:930.0 117:753.0 118:116.0 119:40.0 122:16.0 124:27.0 125:94.0 126:14.0 127:102.0 128:117.0 129:1922.0 130:538.0 131:1046.0 132:378.0 133:1248.0 135:247.0 137:42.0 138:19.0 139:86.0 140:23.0 141:220.0 142:118.0 143:24…	764	C00242	1	0.8	0	0	UYTPUPDQBNUYGX-UHFFFAOYSA-N	679	533	682	733	980	627	594	665	585	780	660	663	950	760	818	621	470	627	447	680	100	86	80	169	76	93	94	92	109	103	177	189	209	129	183	101	212	185
glycyl proline	691357	174	18496	85:52.0 86:302.0 100:252.0 103:30.0 172:26.0 173:12.0 174:1192.0 175:118.0 176:13.0 268:7.0 306:8.0 331:18.0 374:29.0	3013625		0	0.3	0	0	KZNQNBZMBZJQJO-YFKPBYRVSA-N	311	1461	598	802	986	907	686	806	732	546	699	1022	1112	1061	479	727	7530	663	882	743	84	255	120	166	122	225	150	165	130	203	796	523	1222	763	1345	319	1053	286
glycolic acid	227409	177	18228	86:54.0 87:18.0 88:223.0 91:17.0 95:5.0 99:3.0 100:52.0 101:27.0 102:2371.0 103:259.0 107:421.0 108:12.0 110:254.0 111:4.0 116:138.0 117:797.0 118:232.0 119:36.0 120:30.0 128:19.0 129:67.0 130:218.0 131:416.0 132:203.0 133:578.0 134:528.0 135:212.0 145:22.0 146:20.0 147:5456.0 148:881.0 149:494.0 159:3.0 161:210.0 162:6.0 173:956.0 174:58.0 175:18.0 177:675.0 178:165.0 179:2.0 184:133.0 185:18.0 …	757	C00160	1	1	1	1	AEMRFAOFKBGASW-UHFFFAOYSA-N	2724	3925	2376	3324	2477	3063	2621	2940	3089	1983	1829	717	3872	1079	1913	1604	2283	1454	1175	1109	4980	4994	4509	5237	6366	4506	4930	6599	5496	5525	7547	7771	10253	9004	8549	9306	19605	15875
glycocyamine	511016	171	34141	85:96.0 86:63.0 87:87.0 88:98.0 89:214.0 90:47.0 91:59.0 98:116.0 99:304.0 100:1350.0 101:81.0 102:142.0 103:293.0 108:32.0 110:406.0 111:68.0 113:244.0 114:142.0 115:2023.0 116:301.0 117:175.0 119:17.0 126:75.0 127:282.0 128:123.0 129:126.0 130:567.0 131:241.0 132:104.0 134:496.0 136:20.0 139:131.0 140:18.0 141:351.0 142:61.0 143:1019.0 144:221.0 146:39.0 147:284.0 148:157.0 149:3.0 152:7.0 155:…	763	C00581	0	0	0	0.625	BPMFZUMJYQTVII-UHFFFAOYSA-N	126	112	163	136	143	183	225	260	108	219	137	129	247	148	358	156	178	124	111	130	136	574	572	153	658	103	495	75	603	107	2066	457	275	1395	3256	831	774	265
glycine	368707	248	6	85:2882.0 86:87494.0 87:10917.0 88:4018.0 89:822.0 92:65.0 93:42.0 94:27.0 95:426.0 96:50.0 97:67.0 99:1489.0 100:53029.0 101:10140.0 102:5892.0 103:928.0 105:1276.0 110:146.0 113:1787.0 114:44.0 115:2820.0 116:1864.0 117:12472.0 118:47.0 119:3422.0 122:40.0 123:85.0 125:63.0 129:156.0 130:9640.0 131:7466.0 132:862.0 133:31722.0 134:5661.0 135:2633.0 144:2949.0 145:349.0 146:1208.0 147:26782.0 14…	750	C00037	1	1	1	1	DHMQDGOQFOQNFH-UHFFFAOYSA-N	20739	43971	23247	22486	21733	25819	26338	23900	24527	30179	18518	15206	36734	11664	20938	16242	29562	15214	19426	13142	31499	32188	30872	33644	31172	47688	31831	27829	29818	30697	6257	5829	6168	5241	5211	4518	7156	6563
glycerol-alpha-phosphate	590747	357	1687	85:750.0 87:846.0 88:468.0 89:1193.0 90:82.0 91:168.0 92:114.0 93:127.0 94:26.0 95:116.0 97:212.0 98:232.0 99:483.0 101:13348.0 102:1461.0 103:9463.0 104:991.0 105:689.0 106:35.0 107:239.0 108:36.0 109:51.0 111:385.0 113:2220.0 114:284.0 115:2195.0 116:2414.0 117:2066.0 118:407.0 119:755.0 120:59.0 121:349.0 122:90.0 123:101.0 125:30.0 127:73.0 129:6764.0 130:1365.0 131:6671.0 132:512.0 133:8224.…	754	C03189	1	1	1	1	AWUCVROLDVIAJX-UHFFFAOYSA-N	2712	2200	2225	2188	2235	2385	2388	2924	2642	2610	2075	1867	1955	1724	1692	2112	1777	1838	1401	1524	2426	3988	2986	1634	3375	1732	2142	2742	2893	3271	2435	3166	2375	2337	3038	1710	3428	2093
glycerol-3-galactoside	805227	204	1693	89:176.0 90:53.0 99:49.0 101:827.0 102:83.0 103:3126.0 104:331.0 105:191.0 109:15.0 113:33.0 115:65.0 116:293.0 117:746.0 118:35.0 119:28.0 122:1.0 123:8.0 128:61.0 129:2561.0 130:485.0 131:662.0 132:17.0 133:977.0 135:25.0 141:39.0 142:42.0 143:281.0 147:3311.0 148:255.0 149:318.0 151:50.0 155:78.0 156:127.0 157:175.0 159:38.0 160:42.0 161:110.0 163:57.0 169:415.0 170:55.0 171:14.0 175:57.0 177:…	16048618	C05401	1	1	0.9	1	NHJUPBDCSOGIKX-NTXXKDEISA-N	104345	105778	127772	117010	144794	131395	127326	134088	114702	131480	97677	122198	125284	129252	113785	112404	99692	120343	124205	118787	459	722	393	566	397	792	1011	679	817	733	14572	21614	28710	19684	10143	19048	23628	14526
glycerol	344466	205	30	85:1069.0 86:1979.0 87:2157.0 88:1086.0 89:5466.0 90:494.0 91:283.0 94:134.0 97:170.0 99:483.0 100:547.0 101:7688.0 102:1229.0 103:30772.0 104:2994.0 105:1697.0 106:143.0 108:135.0 109:140.0 111:130.0 112:89.0 113:993.0 114:232.0 115:2539.0 116:2329.0 117:35562.0 118:3659.0 119:3831.0 120:444.0 121:441.0 122:107.0 123:185.0 124:113.0 128:225.0 129:5116.0 130:612.0 131:6207.0 132:1094.0 133:25238.…	753	C00116	1	1	1	0.625	PEDCQBHIVMGVHV-UHFFFAOYSA-N	108797	240154	155607	195052	111068	142187	191195	130324	99772	151459	120688	174982	109209	127448	130655	98905	166212	110973	101883	132531	582685	550561	662727	643702	556657	650758	607586	570024	619081	584329	322377	351203	152120	251398	240838	598454	213519	381216
glyceric acid	377495	189	48	87:199.0 89:698.0 90:111.0 93:56.0 98:33.0 99:176.0 100:63.0 101:1315.0 102:3672.0 103:4054.0 104:371.0 105:293.0 106:106.0 107:60.0 108:48.0 113:36.0 114:94.0 115:261.0 116:366.0 117:2480.0 119:409.0 122:34.0 130:941.0 131:1036.0 133:4658.0 135:416.0 142:23.0 147:8908.0 148:1388.0 149:813.0 157:22.0 158:22.0 159:33.0 161:42.0 162:30.0 163:86.0 166:42.0 175:382.0 176:31.0 177:220.0 189:3993.0 190…	439194	C00258	1	1	1	0.25	RBNPOMFGQQGHHO-UWTATZPHSA-N	4744	5512	3481	4789	3590	3249	2815	3802	3100	3151	2405	2261	2895	1940	3111	4277	4526	4641	2679	2768	2431	1155	1572	3196	3128	2455	2252	2776	2214	2285	3360	3266	1901	2846	2373	2446	756	823
glutamine	600000	156	171972	86:1008.0 87:256.0 88:222.0 90:245.0 94:189.0 96:280.0 97:328.0 98:717.0 100:3469.0 101:366.0 102:313.0 104:214.0 107:149.0 112:1011.0 113:678.0 114:1746.0 116:2134.0 118:20.0 119:321.0 121:86.0 126:499.0 128:4093.0 131:1699.0 132:1288.0 133:2351.0 139:1107.0 140:1327.0 141:56.0 142:377.0 144:424.0 145:1566.0 147:10332.0 148:1224.0 149:833.0 150:22.0 155:12949.0 156:35859.0 157:2758.0 158:1324.0 …	5961	C00064	0.9	0.7	1	0	ZDXPYRJPNDTMRX-VKHMYHEASA-N	4687	8306	7164	4665	4414	15724	7050	6156	4714	6186	3246	8013	5025	11190	2136	4766	5886	6693	5963	3797	29676	27833	27536	34698	26026	18958	11085	20318	24632	23676	1283	1210	1495	1474	1771	1241	1513	1370
glutamic acid	529100	246	28	85:1143.0 86:983.0 87:725.0 88:453.0 89:313.0 90:36.0 91:51.0 95:189.0 96:269.0 97:224.0 98:467.0 99:626.0 100:5243.0 101:1252.0 102:493.0 103:1043.0 104:79.0 105:259.0 108:335.0 109:58.0 110:448.0 111:44.0 112:737.0 113:669.0 114:1398.0 115:911.0 116:669.0 117:712.0 118:217.0 119:303.0 120:26.0 122:179.0 123:41.0 125:90.0 126:202.0 127:190.0 128:17149.0 129:3445.0 130:1476.0 131:1330.0 132:969.0…	33032	C00025	1	1	1	0	WHUUTDBJXJRKMK-VKHMYHEASA-N	163585	144132	188892	125087	148757	196046	121375	163540	121831	140655	86812	127396	94079	142472	58816	89117	85379	104919	103472	94080	4935	4210	3333	2889	5552	2360	2852	3469	3873	4508	3356	1155	803	455	1238	835	607	485
glucose-6-phosphate	810287	387	296	85:591.0 86:125.0 87:230.0 89:1529.0 90:113.0 91:74.0 92:56.0 96:110.0 99:117.0 100:444.0 101:1245.0 102:434.0 103:1045.0 104:171.0 105:356.0 106:154.0 107:109.0 110:75.0 111:55.0 113:138.0 114:339.0 115:308.0 116:297.0 117:400.0 118:107.0 119:221.0 120:45.0 124:58.0 126:145.0 127:71.0 129:2122.0 130:618.0 131:783.0 133:2214.0 134:310.0 135:456.0 136:19.0 137:135.0 138:115.0 139:40.0 142:86.0 143…	439427	C01172	0	0	0.3	0	NBSCHQHZLSJFNQ-VFUOTHLCSA-N	124	126	120	147	82	117	84	136	90	78	154	184	137	88	131	116	137	80	101	113	398	260	215	284	137	396	172	382	393	91	187	93	164	112	146	115	225	166
glucose	657941	319	88048	85:202.0 86:370.0 87:15814.0 88:1126.0 89:2841.0 90:290.0 94:48.0 96:161.0 99:1499.0 100:716.0 101:1285.0 102:364.0 103:4860.0 104:294.0 105:345.0 106:230.0 107:66.0 108:14.0 109:115.0 110:221.0 111:151.0 112:87.0 113:1299.0 114:223.0 115:482.0 116:983.0 117:7481.0 118:924.0 119:347.0 120:121.0 123:14.0 125:40.0 126:47.0 127:53.0 128:778.0 129:7452.0 130:1046.0 131:1985.0 132:199.0 133:2609.0 134…	64689	C00221	1	1	1	0.875	WQZGKKKJIJFFOK-VFUOTHLCSA-N	21749	22222	22840	8111	23372	21303	20705	22364	19470	21705	15332	18076	19777	22349	18380	21494	22514	19083	15542	16432	681585	713282	691776	532765	760807	728016	884541	618205	718680	680484	23438	15376	25795	21194	16621	17426	20749	17528
gluconic acid lactone	645815	220	3502	87:376.0 89:418.0 91:200.0 93:213.0 94:7.0 95:277.0 97:419.0 98:28.0 99:247.0 100:286.0 101:1266.0 102:1454.0 103:3165.0 104:660.0 105:405.0 106:2.0 107:9.0 109:98.0 111:303.0 112:10.0 113:395.0 115:310.0 117:3173.0 118:208.0 119:432.0 120:76.0 121:161.0 122:35.0 123:45.0 125:72.0 127:87.0 128:55.0 129:13415.0 130:2506.0 131:1543.0 132:118.0 133:3838.0 134:325.0 135:258.0 136:14.0 137:2.0 138:26.…	7027	C00198	1	1	0	0	PHOQVHQSTUBQQK-SQOUGZDYSA-N	1960	1434	2218	1954	2342	1684	1333	1553	1195	1417	1034	662	1239	1117	859	634	243	1042	584	657	270	225	253	141	388	205	96	179	169	248	322	238	166	267	206	301	347	133
gluconic acid	693148	333	7501	87:39.0 89:155.0 99:15.0 100:306.0 101:268.0 102:393.0 103:2729.0 104:264.0 105:196.0 109:2.0 111:2.0 113:144.0 116:8.0 117:1117.0 118:12.0 127:30.0 129:1186.0 130:285.0 131:546.0 132:183.0 133:997.0 134:13.0 137:1.0 139:7.0 140:38.0 141:4.0 142:28.0 143:746.0 144:263.0 145:25.0 147:6161.0 148:1144.0 149:642.0 150:39.0 151:46.0 153:74.0 154:66.0 155:3.0 157:599.0 159:89.0 160:27.0 161:88.0 164:14…	6857417	C00800	1	1	0	1	RGHNJXZEOKUKBD-QTBDOELSSA-N	13119	11018	17036	14874	18844	12723	11152	11709	8563	13248	5902	6425	7899	12717	4717	4165	10845	9291	4332	6802	160	203	165	154	180	218	154	209	191	202	697	595	1264	930	906	435	1025	631
galactonic acid	690882	292	4706	85:918.0 86:238.0 87:865.0 88:630.0 89:3376.0 90:737.0 91:316.0 95:57.0 96:68.0 97:1011.0 98:413.0 99:1406.0 100:448.0 101:4514.0 102:3806.0 103:26292.0 104:2417.0 105:1403.0 106:36.0 107:255.0 108:13.0 109:160.0 110:149.0 111:353.0 112:80.0 113:956.0 114:440.0 115:1587.0 116:1106.0 117:12863.0 118:1333.0 119:1189.0 124:209.0 125:121.0 126:8.0 127:610.0 128:752.0 129:11296.0 130:3317.0 131:4665.0…	128869	C00880	0.7	0.9	0	0.875	RGHNJXZEOKUKBD-MGCNEYSASA-N	8844	7543	12608	8947	9180	9862	8521	7144	5314	7636	4465	4087	277	8066	2501	2752	4265	5415	2221	3702	206	189	93	192	207	196	242	214	257	270	3297	3112	4870	2474	1152	3100	2115	2278
galactitol	669079	319	34096	85:369.0 86:196.0 87:1.0 88:484.0 89:1920.0 90:267.0 91:81.0 92:98.0 96:28.0 97:404.0 98:135.0 99:704.0 100:30.0 101:1474.0 102:211.0 103:16349.0 104:1773.0 105:733.0 106:67.0 107:210.0 108:70.0 109:20.0 110:52.0 111:280.0 112:158.0 113:398.0 114:150.0 115:494.0 116:897.0 117:7258.0 118:718.0 119:703.0 121:10.0 122:38.0 123:23.0 125:57.0 127:137.0 128:157.0 129:4680.0 130:738.0 131:2077.0 132:376…	5460044	C01507	1	1	0	0	FBPFZTCFMRRESA-UNTFVMJOSA-N	1800	2095	2428	2342	2444	2155	2128	2479	2282	2172	1894	2205	2100	2447	1740	2001	1648	2662	2116	2204	2652	3423	2753	2146	3159	3575	3276	3658	3175	3067	10768	8757	12927	11638	9973	10875	11452	7896
galactinol	1017580	204	1975	85:17.0 86:36.0 87:46.0 88:20.0 97:9.0 99:36.0 101:68.0 102:47.0 103:1462.0 104:144.0 105:69.0 111:44.0 116:13.0 117:137.0 118:2.0 122:4.0 124:26.0 125:24.0 129:1340.0 130:121.0 131:155.0 133:138.0 136:13.0 139:5.0 140:38.0 142:58.0 143:185.0 144:24.0 147:1783.0 148:114.0 149:219.0 153:11.0 154:30.0 155:123.0 156:92.0 157:109.0 158:4.0 159:4.0 161:42.0 163:14.0 164:29.0 165:10.0 168:5.0 169:376.0…	11727586	C01235	1	1	0.5	1	VCWMRQDBPZKXKG-ZNVDUFQESA-N	870255	915243	816144	765558	995906	837150	894426	1133025	940623	977804	700725	786157	940463	917249	645338	736715	706891	940955	788035	859592	585	1506	630	773	1113	831	2522	123887	911	86054	9993	14476	20016	15513	13741	6417	21009	10524
fumaric acid	390016	245	14755	85:387.0 86:38.0 87:9.0 88:13.0 89:36.0 91:8.0 92:19.0 93:21.0 94:2.0 95:36.0 96:23.0 97:35.0 98:167.0 99:149.0 100:30.0 101:19.0 102:3.0 103:106.0 104:6.0 105:54.0 106:32.0 108:1.0 109:14.0 111:16.0 113:179.0 114:8.0 115:714.0 116:73.0 117:197.0 118:25.0 119:46.0 120:15.0 121:3.0 122:5.0 123:4.0 125:11.0 126:132.0 127:348.0 128:131.0 129:57.0 130:40.0 131:175.0 132:35.0 133:1168.0 134:224.0 135:…	444972	C00122	1	0.9	1	0.75	VZCYOOQTPOCHFL-OWOJBTEDSA-N	3950	2916	2395	2573	2414	2299	2864	2796	3172	2530	2223	1398	2072	1409	2702	1702	1867	1455	962	1345	1724	2720	1635	1388	3231	3215	2138	2300	2013	2076	366	558	252	346	248	225	503	297
fucose	578299	160	3009	85:191.0 89:328.0 91:5.0 98:6.0 100:250.0 101:182.0 103:132.0 105:64.0 107:33.0 117:5349.0 118:423.0 119:197.0 127:28.0 129:429.0 130:344.0 131:248.0 133:363.0 134:138.0 143:112.0 147:658.0 148:60.0 159:12.0 160:926.0 161:309.0 162:4.0 171:31.0 174:36.0 189:39.0 191:27.0 204:79.0 205:9.0 206:19.0 217:28.0 219:124.0 223:10.0 231:37.0 233:151.0 235:13.0 277:238.0 278:54.0 293:13.0 299:12.0 321:80.0…	439650	C02095	1	0.9	1	1	SHZGCJCMOBCMKK-FPRJBGLDSA-N	4273	3388	4628	5197	6206	4354	4184	5360	4590	5210	3820	3593	4657	5621	7378	3713	1782	4375	4561	4098	1905	2197	1810	1832	2836	2907	2000	2828	2933	2791	23183	17505	37194	26089	29013	19354	26433	22655
ferulic acid	732779	338	14814	85:35.0 86:52.0 87:36.0 88:252.0 89:926.0 90:120.0 91:235.0 92:43.0 93:27.0 94:29.0 95:40.0 97:6.0 98:21.0 99:29.0 101:30.0 102:222.0 103:196.0 104:38.0 105:67.0 106:8.0 107:131.0 109:38.0 110:53.0 111:14.0 112:24.0 114:2.0 115:318.0 116:103.0 117:412.0 118:150.0 119:161.0 120:2.0 121:50.0 122:3.0 123:12.0 125:13.0 126:30.0 127:39.0 128:15.0 129:111.0 130:123.0 131:114.0 132:24.0 133:221.0 134:13…	445858	C01494	0.9	1	0	0.625	KSEBMYQBYZTDHS-HWKANZROSA-N	630	539	610	501	680	699	474	695	656	578	698	558	650	649	606	718	324	583	606	646	95	187	84	102	110	116	129	89	104	134	297	238	232	436	215	667	790	654
ethanolamine	344719	174	3212	85:264.0 86:22410.0 87:2464.0 88:1167.0 89:864.0 90:146.0 91:145.0 92:17.0 93:231.0 95:19.0 98:171.0 99:314.0 100:23665.0 101:2784.0 102:1878.0 103:1289.0 104:174.0 105:611.0 107:614.0 108:113.0 110:216.0 111:30.0 112:10.0 113:773.0 114:2996.0 115:1679.0 116:1285.0 117:1574.0 118:333.0 119:1092.0 120:245.0 121:402.0 122:18.0 123:33.0 124:42.0 128:44.0 129:170.0 130:2698.0 131:3342.0 132:927.0 133…	700	C00189	0.9	1	0	0.375	HZAXFHJVJLSVMW-UHFFFAOYSA-N	38690	56274	37478	42038	38627	36322	39168	40160	32560	35518	29102	32569	32691	34335	31578	35789	25416	28661	31486	30724	27569	22730	26396	32370	24583	25424	25186	23732	24011	24539	78207	46451	48294	30200	34689	43377	38865	55802
erythrose	443306	205	102661	85:252.0 86:309.0 87:286.0 88:262.0 89:3396.0 90:347.0 98:95.0 99:207.0 100:1047.0 101:1152.0 102:512.0 103:2966.0 104:321.0 105:570.0 111:37.0 112:126.0 113:92.0 114:259.0 115:522.0 116:243.0 117:8801.0 118:811.0 119:677.0 120:43.0 121:19.0 125:24.0 126:85.0 127:101.0 128:90.0 129:712.0 130:1223.0 131:821.0 132:198.0 133:2835.0 134:401.0 135:233.0 140:40.0 141:30.0 142:111.0 143:111.0 144:41.0 1…	439574	C01796	0.9	0.8	0	0.25	FMAORJIQYMIRHF-HERZVMAMSA-N	151	137	140	186	95	250	191	110	208	114	136	123	112	95	455	96	125	95	83	70	119	163	101	163	145	120	106	111	154	128	255	173	186	93	122	174	268	247
erythritol	471922	217	92	86:57.0 87:443.0 89:682.0 90:92.0 99:480.0 100:41.0 101:1823.0 103:7046.0 104:676.0 105:300.0 106:59.0 109:27.0 111:45.0 113:474.0 115:473.0 116:1861.0 117:6123.0 118:476.0 119:295.0 127:453.0 129:1559.0 130:129.0 131:448.0 133:1902.0 134:216.0 144:53.0 147:9776.0 148:785.0 149:656.0 158:25.0 159:8.0 163:98.0 169:60.0 174:40.0 175:153.0 176:58.0 177:60.0 183:21.0 189:1255.0 190:194.0 191:893.0 19…	222285	C00503	1	1	0.2	1	UNXHWFMMPAWVPI-ZXZARUISSA-N	3203	3010	3701	3851	4509	3379	3239	4232	3220	3731	3577	4870	4059	4803	5078	3014	2345	3395	3218	2930	987	812	768	957	1082	1049	949	1253	1088	866	19398	14643	21427	19301	23117	13933	19561	15492
enolpyruvate NIST	234394	217	16823	85:72.0 86:319.0 87:712.0 88:700.0 89:28.0 90:24.0 91:16.0 92:32.0 93:3.0 97:16.0 99:126.0 100:271.0 101:92.0 102:495.0 103:57.0 104:47.0 105:38.0 106:90.0 107:819.0 108:294.0 110:702.0 111:342.0 113:543.0 114:39.0 115:324.0 118:82.0 120:96.0 124:11.0 125:301.0 126:257.0 127:693.0 130:102.0 131:827.0 133:419.0 134:585.0 136:215.0 137:19.0 143:30.0 144:43.0 146:3.0 147:26175.0 148:4289.0 149:2351.…	1005	C00074	0.9	0.7	0	0.25	DTBNBXWJWCWCIK-UHFFFAOYSA-N	279	158	179	248	126	252	140	151	234	197	201	128	446	129	468	253	57	70	99	96	137	119	102	208	102	159	148	124	182	147	164	172	211	181	228	220	69	221
docosahexaenoic acid	902819	91	87709	89:153.0 91:4417.0 92:909.0 93:2453.0 94:871.0 95:942.0 96:135.0 97:156.0 98:30.0 99:74.0 103:158.0 104:148.0 105:1782.0 106:442.0 107:727.0 108:775.0 109:294.0 110:46.0 111:42.0 115:239.0 116:175.0 117:1938.0 118:276.0 119:1453.0 120:408.0 121:401.0 122:154.0 123:56.0 128:107.0 129:1147.0 130:243.0 131:1109.0 132:276.0 133:714.0 134:388.0 135:292.0 136:81.0 137:51.0 141:89.0 142:64.0 143:202.0 1…	445580	C06429	0.7	0.4	0.7	0	MBMBGCFOFBJSGT-KUBAVDMBSA-N	799	742	609	1181	1057	1019	1103	637	408	925	1188	639	622	1407	929	1182	1530	1196	759	2256	468	807	690	896	387	1358	792	585	644	796	148	133	108	92	97	251	222	187
dihydrocholesterol	1082070	215	42937	85:915.0 86:94.0 87:34.0 89:485.0 91:4176.0 92:787.0 93:4869.0 94:1228.0 95:5414.0 96:299.0 97:914.0 98:121.0 99:603.0 100:190.0 101:817.0 103:357.0 104:284.0 105:3131.0 106:3045.0 107:4872.0 108:1660.0 109:2455.0 110:512.0 111:1052.0 112:39.0 113:254.0 115:321.0 116:86.0 117:909.0 118:257.0 119:2448.0 120:1216.0 121:2904.0 122:777.0 123:1040.0 124:179.0 125:446.0 128:124.0 129:1634.0 130:938.0 1…	66066	C12978	0.8	0.8	0.2	0	QYIXCDOBOSTCEI-FBVYSKEZSA-N	402	717	720	659	702	493	439	526	794	569	370	382	201	388	197	375	551	532	385	566	316	249	357	341	240	204	160	160	189	191	147	160	102	22	95	109	120	171
deoxypentitol	528774	231	33037	87:25.0 89:344.0 90:21.0 101:747.0 102:136.0 103:1141.0 104:17.0 105:123.0 111:54.0 113:68.0 114:9.0 115:1403.0 117:1187.0 118:109.0 119:126.0 128:82.0 129:1844.0 130:246.0 131:413.0 132:69.0 133:945.0 134:35.0 135:18.0 140:208.0 141:182.0 142:167.0 144:282.0 145:197.0 147:3278.0 148:300.0 149:544.0 151:15.0 155:310.0 156:93.0 157:179.0 158:52.0 159:66.0 163:39.0 164:96.0 165:2.0 171:3.0 172:76.0…	270738		0.8	0.5	0.2	0	FJGNTEKSQVNVTJ-UHFFFAOYSA-N	452	565	860	751	5597	1124	963	4908	583	950	463	3784	3425	878	1989	500	2822	4681	680	619	331	237	247	212	172	200	212	204	203	293	2230	2022	3540	2246	3188	1603	2381	1621
dehydroascorbic acid	633423	173	3163	85:4938.0 86:2632.0 87:3842.0 88:1599.0 89:36445.0 90:4196.0 91:3962.0 92:500.0 94:671.0 95:633.0 96:448.0 97:1730.0 98:1823.0 99:5999.0 100:7321.0 101:16741.0 102:6187.0 103:11081.0 104:1207.0 105:674.0 106:1178.0 108:899.0 109:458.0 110:290.0 111:2948.0 112:1836.0 113:6752.0 114:2900.0 115:4370.0 116:6371.0 117:18187.0 118:3044.0 119:4528.0 120:1247.0 121:273.0 124:120.0 126:1913.0 127:3252.0 1…	440667	C05422	0	0	0.7	0.75	SBJKKFFYIZUCET-JLAZNSOCSA-N	2168	4091	3128	4774	2807	2143	5112	2215	5180	3829	2606	3407	2437	812	6506	2043	1484	891	1430	582	2366	3127	2108	1373	2307	2037	1589	2386	3104	3335	1862	1125	2062	2163	1520	1643	2090	1243
dehydroabietic acid	850374	239	8917	86:3.0 91:5.0 95:52.0 100:123.0 103:154.0 113:7.0 115:48.0 116:270.0 117:458.0 118:31.0 128:458.0 129:250.0 130:43.0 131:210.0 138:6.0 141:353.0 142:165.0 143:325.0 144:453.0 152:58.0 153:66.0 154:107.0 155:66.0 157:196.0 158:79.0 159:89.0 165:156.0 166:55.0 167:86.0 169:91.0 170:38.0 171:308.0 173:234.0 177:29.0 178:30.0 179:24.0 181:24.0 183:94.0 184:22.0 186:29.0 187:73.0 191:34.0 195:36.0 197…	94391	C12078	0.4	0.3	0	0	NFWKVWVWBFBAOV-MISYRCLQSA-N	2140	540	1891	10941	22555	27696	10457	2311	1217	23214	10997	343	925	24105	5476	28649	27110	31722	1066	73884	270	443	261	357	478	377	401	342	241	323	152	149	174	130	137	171	338	150
daidzein	1013259	398	115854	88:418.0 89:2048.0 90:422.0 91:1774.0 93:588.0 94:218.0 95:506.0 98:126.0 99:106.0 100:61.0 101:497.0 102:129.0 105:469.0 107:338.0 108:179.0 109:180.0 111:379.0 112:23.0 113:149.0 114:101.0 115:2219.0 117:592.0 118:164.0 119:1360.0 120:245.0 121:680.0 123:14.0 124:76.0 125:177.0 128:41.0 132:354.0 133:410.0 134:45.0 135:845.0 137:337.0 139:376.0 141:219.0 145:844.0 146:246.0 147:3151.0 149:1208.…	5281708	C10208	1	1	0	0	ZQSIJRDFPHDXIC-UHFFFAOYSA-N	814	614	1118	695	718	813	976	1283	1330	820	1665	886	1291	671	1751	1497	579	1087	1068	1051	146	73	78	152	130	132	103	163	138	116	1081	1709	3124	1923	787	1913	1926	1143
cytosin	486724	254	2186	85:305.0 86:945.0 88:631.0 89:66.0 91:93.0 92:12.0 93:60.0 94:50.0 95:688.0 96:493.0 97:996.0 98:12707.0 99:1818.0 100:5096.0 101:1193.0 102:433.0 103:101.0 104:99.0 105:431.0 106:204.0 107:67.0 108:20.0 109:92.0 110:178.0 111:229.0 112:504.0 113:1713.0 114:980.0 115:589.0 116:686.0 117:327.0 118:47.0 120:75.0 123:207.0 124:149.0 125:2555.0 126:219.0 127:121.0 128:47.0 129:459.0 130:1719.0 131:51…	597	C00380	0.3	0.1	0	0	OPTASPLRGRRNAP-UHFFFAOYSA-N	280	256	246	307	201	116	278	222	357	198	119	177	161	177	249	219	245	184	119	167	134	93	125	122	139	103	115	91	115	118	374	254	312	244	387	201	324	214
cystine	796604	218	4903	86:126.0 87:2.0 88:12.0 100:1260.0 101:142.0 102:134.0 103:39.0 104:37.0 114:85.0 115:270.0 116:146.0 130:247.0 131:146.0 132:302.0 133:14.0 134:7.0 144:117.0 146:2402.0 147:349.0 148:711.0 149:59.0 160:33.0 161:16.0 163:3.0 174:95.0 176:15.0 178:56.0 188:101.0 216:271.0 218:1614.0 219:305.0 220:192.0 222:23.0 232:278.0 233:28.0 249:22.0 250:88.0 251:2.0 256:5.0 264:12.0 266:19.0 339:144.0 340:25…	595	C01420	0	0	0.6	0	LEVWYRKDKASIDU-UHFFFAOYSA-N	222	334	233	356	458	381	428	267	238	409	416	315	289	445	464	327	578	395	208	430	133	422	396	133	421	269	406	328	347	388	118	268	192	106	143	177	267	272
cysteine	500158	220	65	86:175.0 90:83.0 91:341.0 97:81.0 98:68.0 100:3118.0 101:289.0 102:126.0 103:157.0 104:40.0 106:71.0 111:61.0 112:46.0 113:48.0 115:193.0 116:681.0 117:121.0 119:107.0 120:61.0 130:238.0 132:808.0 133:307.0 135:39.0 146:182.0 147:1274.0 149:187.0 163:84.0 172:22.0 204:108.0 217:15.0 218:2544.0 219:362.0 220:2803.0 221:383.0 222:297.0 223:28.0 231:29.0 232:38.0 262:21.0 287:23.0 301:27.0 304:25.0 …	5862	C00097	0.9	0.7	0.6	0	XUJNEKJLAYXESH-REOHCLBHSA-N	1133	1212	706	1094	2754	1552	2618	393	222	2300	1364	813	644	268	593	552	471	609	550	274	893	440	442	223	1002	146	2019	275	648	523	481	327	497	147	366	239	5544	3507
creatinine	502599	115	31	85:370.0 88:85.0 89:36.0 93:61.0 98:181.0 99:1414.0 100:9158.0 101:1232.0 103:128.0 108:34.0 111:15.0 113:594.0 114:567.0 115:27718.0 116:1868.0 118:47.0 124:34.0 130:931.0 134:91.0 135:38.0 136:59.0 139:101.0 142:85.0 143:10910.0 144:1070.0 147:1641.0 155:268.0 158:453.0 159:92.0 160:80.0 161:20.0 162:30.0 165:17.0 167:15.0 169:18.0 170:66.0 171:2993.0 172:140.0 173:285.0 174:113.0 175:26.0 176:…	588	C00791	0.8	0.8	1	1	DDRJAANPRJIHGJ-UHFFFAOYSA-N	1048	1810	1173	1056	2472	2851	1155	303	154	891	205	6672	1925	7473	625	403	3449	2752	2687	3095	6852	4903	5850	6297	4302	1032	4185	4020	6130	7508	35256	15214	4692	3139	14124	9983	5125	6656
conduritol-beta-epoxide	675635	318	2670	85:36.0 86:264.0 87:119.0 89:71.0 90:3.0 96:4.0 97:45.0 100:25.0 101:25.0 102:89.0 103:1499.0 104:98.0 106:19.0 108:25.0 110:52.0 111:13.0 113:96.0 114:7.0 115:120.0 116:89.0 117:65.0 120:22.0 121:16.0 122:20.0 125:21.0 126:64.0 127:5.0 128:52.0 129:2124.0 130:118.0 131:398.0 132:68.0 133:1415.0 139:13.0 140:24.0 141:13.0 142:4.0 143:397.0 144:106.0 146:101.0 147:5675.0 148:698.0 149:369.0 150:2.…	9989541		0.8	0.9	0.4	0.375	ZHMWOVGZCINIHW-SPHYCDKFSA-N	4581	3469	4812	6158	5103	5185	6374	5205	4139	5591	4100	4292	5239	5343	3635	4015	3585	4470	3898	4468	300	455	280	281	325	487	469	636	382	331	576	693	894	903	636	398	831	439
citric acid	617342	273	288	85:108.0 87:167.0 88:92.0 89:136.0 92:58.0 93:86.0 95:193.0 96:108.0 97:78.0 99:605.0 100:143.0 101:223.0 102:92.0 103:336.0 104:70.0 105:58.0 109:24.0 110:55.0 111:256.0 112:15.0 114:87.0 115:639.0 116:312.0 117:522.0 118:105.0 119:62.0 120:32.0 124:17.0 125:53.0 126:49.0 127:177.0 128:22.0 129:915.0 131:952.0 132:92.0 133:1929.0 134:60.0 135:258.0 136:35.0 137:44.0 139:90.0 140:83.0 141:331.0 1…	311	C00158	1	0.9	1	0.625	KRKNYBCHXYNGOX-UHFFFAOYSA-N	2406	2192	1117	1912	919	811	898	833	867	1066	370	491	767	691	595	545	781	659	303	462	66708	62402	63942	30565	68688	82065	80450	61539	70775	72992	15368	44037	33282	14165	19693	9679	15417	59294
cis-gondoic acid	847372	367	87783	85:2318.0 89:1537.0 91:1953.0 92:494.0 93:1867.0 94:1814.0 95:6984.0 96:10449.0 97:6552.0 98:6703.0 99:1435.0 105:1710.0 106:308.0 107:1454.0 108:883.0 109:3479.0 110:3575.0 111:2492.0 112:1073.0 113:314.0 117:29549.0 118:2998.0 119:2252.0 120:341.0 121:1361.0 122:447.0 123:2047.0 124:1355.0 125:876.0 126:132.0 127:401.0 129:20607.0 130:2301.0 131:4009.0 132:4647.0 133:2381.0 134:1003.0 135:968.0…	5282768	C16526	0.4	0.4	0.2	0	BITHHVVYSMSWAG-KTKRTIGZSA-N	128	248	241	318	228	245	147	205	212	233	236	59	265	169	278	68	208	277	144	150	94	134	114	177	112	194	104	35	81	84	116	119	155	44	87	104	101	172
cholesterol	1078536	129	19	85:3277.0 86:357.0 87:698.0 88:331.0 89:2173.0 90:402.0 91:29340.0 92:4360.0 93:20764.0 94:3772.0 95:27816.0 96:2369.0 97:5814.0 98:576.0 99:1514.0 100:67.0 101:2755.0 102:616.0 103:3141.0 104:1732.0 105:26895.0 106:4885.0 107:20090.0 108:3742.0 109:12657.0 110:1522.0 111:3689.0 112:263.0 113:906.0 114:11.0 115:5342.0 116:2555.0 117:9801.0 118:2755.0 119:20567.0 120:8989.0 121:16634.0 122:2141.0 …	5997	C00187	1	1	1	0.625	HVYWMOMLDIMFJA-DPAQBDIFSA-N	31040	46729	32083	39307	45392	34270	40414	46402	49653	43343	26477	19659	28660	27539	24270	24126	51270	40200	29831	37195	157850	184232	185818	138018	225195	96226	78862	69158	66503	87587	442	545	565	424	271	261	675	434
cellobiose	932179	204	1373	85:169.0 86:40.0 87:224.0 89:1164.0 93:16.0 95:81.0 96:78.0 97:144.0 99:39.0 100:142.0 101:420.0 102:239.0 103:2566.0 104:303.0 105:530.0 107:39.0 108:20.0 113:215.0 114:2.0 115:122.0 116:171.0 117:1882.0 119:55.0 123:25.0 125:56.0 127:215.0 129:1861.0 130:230.0 131:535.0 132:80.0 133:993.0 141:125.0 142:21.0 143:419.0 144:69.0 145:87.0 146:72.0 147:5903.0 148:921.0 149:340.0 155:337.0 156:102.0 …	6255	C01971	0	0	0	0.375	GUBGYTABKSRVRQ-QUYVBRFLSA-N	4222	5639	5836	5748	5974	6006	6385	5434	4690	5890	3441	4782	3706	5142	2730	3960	4761	5612	4949	4503	348	259	139	165	146	303	1096	111	282	356	6745	727	2589	701	469	379	766	506
capric acid	452386	229	50422	86:58.0 95:73.0 100:128.0 115:203.0 116:59.0 117:1692.0 118:22.0 129:683.0 130:12.0 131:212.0 132:438.0 143:65.0 145:173.0 154:11.0 168:16.0 183:18.0 185:23.0 201:16.0 229:495.0 230:98.0 243:21.0 244:16.0 338:5.0 388:4.0 421:13.0 452:4.0 478:6.0 497:4.0	2969	C01571	1	1	1	1	GHVNFZFCNZKVNT-UHFFFAOYSA-N	287	456	323	301	328	306	204	659	371	715	459	315	650	227	1004	308	663	233	269	467	548	639	489	549	586	635	481	662	522	547	544	319	451	185	192	240	298	365
butyrolactam NIST	277199	142	2047	85:20.0 86:58.0 88:236.0 89:101.0 99:89.0 100:965.0 101:112.0 102:36.0 107:15.0 108:64.0 110:113.0 112:60.0 113:20.0 114:80.0 115:83.0 116:36.0 134:97.0 140:21.0 142:4184.0 143:458.0 144:89.0 155:31.0 156:217.0 157:779.0 158:23.0 173:153.0 184:27.0 185:7.0 199:33.0 213:132.0 302:10.0 306:2.0 314:3.0	12025		1	1	0	0.375	HNJBEVLQSNELDL-UHFFFAOYSA-N	4181	3947	5973	3783	3265	2405	3572	6474	8262	3753	6961	2238	3015	1581	5815	3244	1749	1681	1693	1448	701	778	1866	1078	1757	1507	825	972	1046	811	2547	1012	729	1990	1327	1827	3712	2315
beta-sitosterol	1128225	129	3174	85:2766.0 86:101.0 87:57.0 89:458.0 91:5648.0 92:1009.0 93:4837.0 94:854.0 95:7005.0 96:398.0 97:1583.0 98:69.0 99:841.0 101:529.0 102:39.0 103:648.0 104:289.0 105:5798.0 106:1007.0 107:5082.0 108:945.0 109:3381.0 110:296.0 111:1228.0 112:109.0 113:310.0 114:25.0 115:1041.0 116:430.0 117:2402.0 118:725.0 119:4929.0 120:2342.0 121:4665.0 122:692.0 123:1370.0 124:121.0 125:512.0 127:195.0 128:627.0…	222284	C01753	0.9	1	0.5	0	KZJWDPNRJALLNS-VJSFXXLFSA-N	44540	50573	44117	44036	46697	45614	50854	66523	60359	56190	36483	27254	34000	40824	17229	36828	70142	50381	35966	53285	584	685	552	704	522	287	559	299	246	395	173	227	183	113	171	116	337	149
beta-gentiobiose	965404	160	4831	85:106.0 87:19.0 89:512.0 94:69.0 95:27.0 99:17.0 100:282.0 101:406.0 102:90.0 103:1363.0 105:108.0 107:68.0 108:17.0 111:2.0 112:45.0 113:84.0 114:145.0 115:162.0 116:330.0 117:877.0 118:149.0 119:29.0 126:7.0 128:94.0 129:1369.0 130:311.0 131:848.0 132:5.0 133:63.0 134:76.0 138:35.0 139:27.0 142:229.0 143:213.0 144:56.0 145:29.0 147:1562.0 148:104.0 149:89.0 152:16.0 153:289.0 154:96.0 155:257.…	441422	C08240	0.7	0.4	0	0	DLRVVLDZNNYCBX-LIZSDCNHSA-N	226	277	260	309	502	331	455	294	247	473	307	310	416	333	474	314	241	492	250	322	83	102	90	112	67	134	144	106	112	74	169	100	113	107	117	134	146	172
beta-alanine	435564	248	148	85:228.0 86:3117.0 87:240.0 90:32.0 93:32.0 95:19.0 99:386.0 100:1891.0 101:337.0 102:313.0 103:237.0 104:118.0 107:63.0 113:116.0 114:91.0 117:236.0 119:17.0 120:39.0 129:105.0 130:635.0 133:1533.0 134:301.0 135:92.0 137:24.0 142:51.0 146:224.0 147:2196.0 148:431.0 160:346.0 161:56.0 162:41.0 164:29.0 168:16.0 170:19.0 172:67.0 173:3.0 174:3380.0 175:583.0 176:292.0 181:27.0 187:19.0 188:94.0 18…	239	C00099	0.1	0.1	0.2	1	UCMIRNVEIXFBKS-UHFFFAOYSA-N	543	376	220	337	411	497	377	426	428	508	221	254	307	245	286	255	192	228	220	209	104	173	166	286	296	161	167	255	104	192	1052	499	401	502	1329	590	587	341
behenic acid	920648	117	46315	89:63.0 90:3.0 96:62.0 98:113.0 116:141.0 117:2302.0 118:208.0 121:9.0 123:25.0 129:995.0 130:112.0 131:119.0 132:880.0 133:179.0 135:29.0 136:5.0 137:25.0 142:23.0 143:98.0 145:236.0 146:32.0 148:40.0 149:92.0 150:14.0 151:20.0 159:48.0 171:13.0 173:12.0 176:19.0 185:40.0 187:53.0 195:1.0 196:10.0 200:36.0 202:12.0 205:33.0 216:10.0 219:5.0 226:7.0 227:15.0 231:24.0 235:4.0 241:33.0 243:42.0 247…	8215	C08281	0.8	0.5	0	0	UKMSUNONTOPOIO-UHFFFAOYSA-N	3578	3989	4075	5013	4405	5236	4770	5631	4480	4290	2546	3122	3358	3941	2667	3804	4599	5627	4090	4046	345	260	330	557	267	493	488	453	305	408	1307	149	329	488	289	358	2895	358
aspartic acid	480387	232	79	87:91.0 96:51.0 97:57.0 98:86.0 99:100.0 100:3071.0 101:325.0 102:140.0 103:85.0 115:76.0 117:579.0 118:67.0 129:72.0 130:177.0 132:82.0 133:399.0 134:83.0 142:92.0 147:1028.0 148:289.0 149:74.0 160:33.0 163:47.0 164:28.0 173:22.0 174:51.0 188:319.0 189:76.0 190:42.0 202:314.0 203:31.0 204:79.0 216:94.0 218:511.0 219:116.0 220:18.0 232:2572.0 233:417.0 234:183.0 235:21.0 267:39.0 291:15.0 306:42.…	5960	C00049	1	1	1	0	CKLJMWTZIZZHCS-REOHCLBHSA-N	48900	66609	50242	45334	44726	59570	54613	48687	48449	54518	27765	19879	24344	21484	16525	20340	31010	26078	20561	22287	1842	1771	1988	2255	2069	2001	2043	2438	2295	2374	606	334	404	193	469	192	414	547
asparagine	553078	188	146	86:261.0 87:142.0 88:87.0 89:283.0 90:151.0 91:43.0 92:46.0 93:35.0 98:167.0 100:1725.0 101:112.0 102:22.0 104:36.0 107:43.0 108:48.0 109:43.0 111:105.0 112:77.0 113:62.0 114:223.0 115:405.0 116:5151.0 117:1014.0 118:309.0 119:90.0 120:36.0 125:136.0 126:95.0 128:266.0 130:448.0 131:829.0 132:2241.0 133:857.0 134:239.0 135:54.0 137:47.0 141:1377.0 142:341.0 143:178.0 144:126.0 145:46.0 146:126.0 …	6267	C00152	0.8	0.8	0.9	0	DCXYFEDJOCDNAF-REOHCLBHSA-N	9880	16195	15651	13698	14885	17795	16151	10293	8574	17347	5717	10526	5245	6879	6984	5582	10580	8672	5946	7213	2092	1187	1935	2236	1737	1098	1071	1312	1613	1095	1137	908	1736	1318	1427	792	1537	1307
ascorbic acid	672898	332	238	85:135.0 86:135.0 87:248.0 88:196.0 89:2251.0 90:375.0 93:178.0 94:27.0 95:496.0 97:119.0 98:172.0 99:591.0 101:524.0 103:2328.0 104:337.0 105:143.0 109:261.0 111:411.0 113:46.0 114:178.0 115:672.0 116:132.0 117:10603.0 118:841.0 119:893.0 121:54.0 122:44.0 123:190.0 125:19.0 126:59.0 127:410.0 128:196.0 131:1308.0 132:231.0 133:3873.0 134:556.0 135:442.0 136:83.0 137:62.0 139:81.0 140:1.0 141:15…	54670067	C00072	0	0	0	1	CIWBSHSKHKDKBQ-JLAZNSOCSA-N	683	441	613	673	585	388	418	692	470	566	436	271	614	467	363	343	109	522	414	385	1594	2001	70	183	2179	161	269	162	206	196	1414	830	1240	1647	1172	951	1120	894
arachidonic acid	834339	91	6529	85:397.0 86:104.0 87:64.0 89:105.0 90:43.0 91:4416.0 92:1216.0 93:2782.0 94:1158.0 95:941.0 96:496.0 97:213.0 98:69.0 99:155.0 100:26.0 101:139.0 102:52.0 103:160.0 104:234.0 105:1843.0 106:1764.0 107:979.0 108:197.0 109:348.0 110:119.0 111:47.0 112:6.0 113:53.0 114:46.0 115:358.0 116:598.0 117:2905.0 118:489.0 119:1172.0 120:880.0 121:800.0 122:154.0 123:154.0 124:66.0 125:11.0 128:134.0 129:150…	444899	C00219	1	1	1	0	YZXBAPSDXZZRGB-DOFZRALJSA-N	4695	4174	4156	7947	5608	4547	3924	3649	3358	3219	7919	3967	2026	6932	4331	7026	5660	5262	3656	10545	3907	3883	4549	7038	3687	7107	3784	5079	4990	5483	779	210	365	289	270	527	1019	1072
arachidic acid	856421	117	291	85:167.0 89:444.0 90:10.0 92:58.0 93:400.0 94:80.0 95:656.0 98:494.0 99:384.0 100:46.0 102:86.0 105:51.0 107:116.0 110:60.0 111:101.0 113:12.0 115:21.0 116:933.0 117:16860.0 118:1459.0 119:650.0 120:71.0 125:117.0 128:67.0 129:7682.0 130:803.0 132:6486.0 133:1341.0 134:343.0 135:92.0 137:72.0 138:29.0 140:58.0 141:48.0 143:611.0 144:144.0 145:3932.0 146:417.0 157:65.0 159:172.0 160:80.0 161:46.0 …	10467	C06425	1	0.9	1	0.25	VKOBVWXKNCXXDE-UHFFFAOYSA-N	3442	4390	3484	4472	3441	4195	3882	4184	3490	3794	2489	2079	2192	2255	1985	2458	5077	4093	1941	3684	668	717	813	766	756	1993	1049	1126	1038	1283	1050	645	466	667	390	490	856	889
aminomalonate	455754	218	413	86:2942.0 88:141.0 89:112.0 91:83.0 95:21.0 96:52.0 99:117.0 100:1404.0 101:500.0 102:258.0 103:262.0 105:161.0 113:119.0 114:63.0 115:110.0 116:295.0 117:454.0 119:188.0 120:63.0 121:40.0 122:45.0 131:1530.0 132:103.0 133:2100.0 134:376.0 143:19.0 144:92.0 147:5888.0 148:433.0 149:305.0 152:37.0 154:11.0 158:171.0 160:45.0 161:81.0 164:29.0 167:17.0 173:76.0 174:1023.0 175:272.0 176:72.0 178:67.…	100714	C00872	1	0.9	1	0	JINBYESILADKFW-UHFFFAOYSA-N	831	1437	672	904	650	1096	1162	845	1519	1092	792	432	1231	290	973	742	954	419	536	333	2879	2593	2562	2085	2406	2309	2034	2032	1761	2228	222	204	162	164	149	168	199	215
alpha-ketoglutarate	507392	198	294	85:208.0 87:154.0 89:4657.0 90:84.0 91:201.0 94:49.0 98:155.0 99:133.0 101:112.0 102:113.0 103:234.0 110:90.0 112:1654.0 113:180.0 114:75.0 115:296.0 118:19.0 125:56.0 126:615.0 128:246.0 129:323.0 131:331.0 133:422.0 135:87.0 142:51.0 143:95.0 144:23.0 145:67.0 147:7768.0 148:1161.0 149:693.0 152:14.0 154:243.0 155:35.0 156:3139.0 157:398.0 158:205.0 159:36.0 160:14.0 161:16.0 163:100.0 170:1125…	51	C00026	1	0.9	1	1	KPGXRSRHYNQIFN-UHFFFAOYSA-N	1128	767	1100	920	692	899	1037	901	901	971	2016	1057	1229	1326	1639	1474	275	1246	1396	1049	1499	2382	1102	606	755	2028	1870	1196	1133	1627	2770	5613	5659	3896	3655	3510	3840	6476
alpha-aminoadipic acid	573295	260	125502	85:5171.0 86:2872.0 87:1853.0 88:805.0 89:1528.0 90:266.0 91:249.0 92:126.0 93:125.0 94:122.0 95:131.0 96:1290.0 97:581.0 98:6263.0 99:3004.0 100:22245.0 101:4204.0 102:2216.0 103:6429.0 104:717.0 105:691.0 106:54.0 107:157.0 108:1397.0 109:428.0 110:436.0 111:454.0 112:1270.0 113:1070.0 114:2235.0 115:12931.0 116:5935.0 117:5889.0 118:1058.0 119:1156.0 120:208.0 122:78.0 123:104.0 124:144.0 125:…	92136	C00956	0	0	0.3	0	OYIFNHCXNCRBQI-BYPYZUCNSA-N	1085	1117	1082	1019	1125	1579	1048	1451	924	1197	624	787	819	1354	370	807	666	1029	708	869	244	229	205	213	258	447	378	602	978	575	157	146	96	82	194	99	114	182
alloxanoic acid NIST	584472	331	5488	85:90.0 86:216.0 88:12.0 90:29.0 91:60.0 92:647.0 93:31.0 98:94.0 99:71.0 100:928.0 101:142.0 103:181.0 105:46.0 106:30.0 107:34.0 110:73.0 114:97.0 115:268.0 116:505.0 117:248.0 118:33.0 120:196.0 128:88.0 130:65.0 131:771.0 132:188.0 133:599.0 134:186.0 136:10.0 140:42.0 141:51.0 142:42.0 143:25.0 144:271.0 145:19.0 147:2447.0 148:355.0 149:217.0 150:54.0 152:12.0 153:35.0 154:1.0 156:107.0 157…	94146		0.3	0.2	0	0	BXTYRIKKNHXERN-UHFFFAOYSA-N	531	406	345	562	306	305	530	651	1137	538	728	215	562	118	840	456	210	145	135	117	72	95	108	115	119	110	113	92	85	110	108	138	87	69	64	101	175	142
allantoic acid	726050	259	117021	85:9202.0 86:13527.0 87:6721.0 88:2646.0 89:3219.0 90:881.0 91:267.0 92:306.0 93:763.0 94:240.0 95:279.0 96:330.0 97:473.0 98:1578.0 99:17000.0 100:119531.0 101:43572.0 102:14466.0 103:2967.0 104:591.0 105:379.0 106:147.0 107:115.0 108:53.0 109:92.0 110:262.0 111:598.0 112:367.0 113:1495.0 114:2528.0 115:12227.0 116:26372.0 117:15426.0 118:2713.0 119:1020.0 120:394.0 121:150.0 124:100.0 125:271.0…	203	C00499	1	1	0.9	1	NUCLJNSWZCHRKL-UHFFFAOYSA-N	6208	6483	9846	9750	11710	8279	9346	2124	4795	9347	5670	8999	8247	10714	8996	5813	7946	9397	9661	8228	7954	7387	6337	7937	7245	4983	9813	8701	9727	8690	82506	69672	75935	44226	76355	60807	54752	49635
alanine	244189	116	2	85:3158.0 86:13644.0 87:4068.0 88:3439.0 89:983.0 90:196.0 91:253.0 93:372.0 94:6680.0 95:665.0 97:207.0 98:1020.0 99:805.0 100:24444.0 101:7141.0 102:7827.0 103:18348.0 104:1762.0 105:2019.0 107:860.0 110:602.0 112:751.0 113:917.0 114:4190.0 115:4871.0 116:395401.0 117:48488.0 118:16494.0 119:2692.0 120:172.0 127:1339.0 128:5915.0 129:862.0 130:2771.0 131:6829.0 132:2965.0 133:10359.0 134:1720.0…	5950	C00041	1	1	1	1	QNAYBMKLOCPYGJ-REOHCLBHSA-N	120506	269518	100586	104443	90107	142547	163759	88627	118003	146033	50595	38937	46356	27385	53694	51631	82911	53654	67733	42253	326039	260142	226322	431325	250245	277519	310122	301613	290073	249208	14544	6642	13599	6273	12642	8163	8823	9293
adipic acid	474435	111	125	85:2037.0 86:2852.0 87:703.0 88:641.0 89:904.0 90:27.0 91:64.0 92:167.0 93:122.0 94:58.0 95:60.0 96:79.0 97:441.0 99:4029.0 100:405.0 101:502.0 102:524.0 105:259.0 107:59.0 108:26.0 109:187.0 110:362.0 111:58622.0 112:3744.0 113:1086.0 114:171.0 115:1351.0 116:2824.0 117:11244.0 118:1055.0 119:703.0 120:50.0 123:10.0 124:19.0 125:208.0 126:57.0 128:229.0 129:9390.0 130:2687.0 131:1989.0 132:910.0…	196	C06104	0.2	0.1	1	0.875	WNLRTRBMVRJNCN-UHFFFAOYSA-N	518	376	258	549	364	395	434	457	455	536	279	354	695	275	564	405	625	281	267	316	2480	2622	2620	2391	3305	2468	3042	3908	3831	2485	632	991	764	853	660	969	1228	1757
adenosine	918039	236	290	85:353.0 86:112.0 89:208.0 95:41.0 98:54.0 99:460.0 100:35.0 101:439.0 102:88.0 103:2553.0 104:236.0 105:110.0 109:159.0 111:217.0 113:236.0 115:473.0 116:284.0 117:469.0 119:106.0 120:28.0 126:71.0 129:719.0 130:43.0 131:300.0 132:124.0 133:869.0 134:103.0 135:182.0 136:60.0 137:23.0 138:121.0 139:38.0 142:46.0 143:329.0 144:32.0 145:58.0 147:1456.0 148:317.0 149:320.0 151:23.0 153:75.0 155:49.0…	60961	C00212	0	0	0	0.875	OIRDTQYFTABQOQ-KQYNXXCUSA-N	212	195	178	184	142	186	167	194	200	196	193	139	217	126	273	136	250	202	166	161	117	95	131	127	41	125	148	113	96	115	720	574	1048	577	502	521	704	498
aconitic acid	586815	229	29	85:823.0 86:194.0 87:662.0 88:337.0 89:711.0 90:119.0 91:200.0 93:1018.0 94:224.0 95:1683.0 96:1733.0 97:6038.0 98:1174.0 99:1242.0 100:178.0 101:600.0 102:310.0 103:1548.0 104:242.0 105:655.0 107:259.0 108:172.0 109:241.0 110:546.0 111:911.0 112:674.0 113:694.0 115:1207.0 116:392.0 117:2280.0 118:273.0 119:1093.0 120:174.0 121:326.0 122:39.0 123:487.0 124:76.0 125:294.0 126:191.0 127:456.0 128:2…	643757	C00417	0	0	0.1	1	GTZCVFVGUGFEME-IWQZZHSRSA-N	140	65	99	118	107	118	111	143	127	135	49	85	197	61	212	129	167	122	93	119	201	95	166	157	243	129	88	182	224	137	7454	12499	20967	8996	11642	6424	10463	14491
abietic acid	862614	256	41809	86:61.0 91:1611.0 92:335.0 93:971.0 94:31.0 95:364.0 96:57.0 97:76.0 98:123.0 99:42.0 100:125.0 103:152.0 104:104.0 105:2087.0 106:218.0 107:123.0 109:479.0 110:83.0 112:36.0 115:394.0 116:254.0 117:612.0 119:281.0 121:333.0 122:60.0 123:259.0 124:7.0 128:418.0 129:724.0 131:424.0 132:32.0 133:141.0 134:190.0 135:322.0 136:295.0 137:21.0 139:13.0 141:259.0 142:203.0 143:933.0 144:174.0 145:412.0 …	10569	C06087	0.7	0.7	0	0	RSWGJHLUYNHPMX-ONCXSQPRSA-N	936	182	754	5487	6152	4928	4542	462	312	9901	5303	121	745	26047	1006	7653	24730	5558	303	31627	99	119	126	110	86	150	132	110	154	261	135	158	83	67	92	80	157	113
7-methylguanine NIST	768706	294	31651	85:262.0 86:94.0 90:13.0 93:4.0 94:3.0 95:30.0 98:44.0 99:972.0 100:521.0 101:141.0 102:55.0 110:97.0 111:141.0 112:12.0 113:8.0 114:24.0 115:22.0 117:134.0 123:31.0 124:48.0 125:597.0 128:42.0 129:29.0 130:588.0 131:283.0 132:12.0 138:11.0 139:46.0 140:31.0 141:31.0 143:15.0 144:12.0 145:13.0 147:46.0 150:9.0 151:57.0 153:14.0 155:25.0 156:3.0 157:93.0 158:174.0 159:10.0 168:11.0 169:21.0 171:30…	11361	C02242	0	0	0	0.625	FZWGECJQACGGTI-UHFFFAOYSA-N	233	289	225	268	294	185	276	330	265	267	299	222	309	137	405	173	184	273	189	207	123	74	61	163	67	136	94	93	109	132	533	1047	1785	1465	1028	618	1136	928
5-methyluridine NIST	872353	259	105216	85:104.0 87:335.0 89:87.0 95:80.0 96:68.0 97:624.0 101:766.0 102:272.0 103:2679.0 104:549.0 109:52.0 111:174.0 113:190.0 115:317.0 117:935.0 118:93.0 119:62.0 127:127.0 129:2709.0 130:14.0 133:1078.0 134:130.0 141:217.0 142:127.0 145:56.0 146:57.0 147:5705.0 148:282.0 149:666.0 150:85.0 154:41.0 157:57.0 158:91.0 159:99.0 160:48.0 162:31.0 165:17.0 169:683.0 170:237.0 177:83.0 183:114.0 187:52.0 …			0.4	0.2	0	0	DWRXFEITVBNRMK-JXOAFFINSA-N	392	351	471	341	416	342	283	346	221	388	136	374	450	305	345	363	496	476	408	329	115	57	116	104	123	95	166	90	72	68	136	199	74	65	99	96	202	123
5-methoxytryptamine	864466	174	284	86:1203.0 87:181.0 88:92.0 90:42.0 92:34.0 95:29.0 100:628.0 101:65.0 102:70.0 105:49.0 110:34.0 112:50.0 115:39.0 117:67.0 118:56.0 121:41.0 124:29.0 130:92.0 131:54.0 132:79.0 135:54.0 150:31.0 155:19.0 158:46.0 159:57.0 172:30.0 174:4979.0 175:869.0 176:366.0 202:87.0 204:33.0 205:32.0 206:13.0 211:21.0 212:12.0 217:34.0 218:39.0 222:50.0 223:29.0 225:17.0 228:24.0 231:36.0 233:36.0 235:29.0 2…	1833	C05659	0	0	1	0.125	JTEJPPKMYBDEMY-UHFFFAOYSA-N	325	570	540	504	554	711	767	396	299	605	248	476	666	957	407	467	826	761	540	1124	8130	8055	9141	8050	8822	6654	4178	8301	7147	13645	533	415	737	315	435	295	169	296
5-hydroxy-3-indoleacetic acid	777606	290	31552	95:15.0 101:72.0 106:26.0 134:100.0 141:29.0 142:43.0 145:9.0 146:79.0 154:6.0 168:12.0 172:17.0 174:37.0 184:6.0 186:85.0 187:14.0 188:4.0 196:11.0 198:9.0 200:12.0 202:266.0 203:46.0 204:40.0 214:15.0 216:53.0 217:147.0 218:82.0 226:9.0 234:29.0 244:6.0 247:17.0 260:59.0 264:1.0 274:15.0 288:59.0 289:8.0 290:2213.0 291:624.0 292:226.0 293:29.0 304:17.0 325:60.0 328:3.0 335:2.0 340:53.0 364:26.0…	1826	C05635	0	0	0	1	DUUGKQCEGZLZNO-UHFFFAOYSA-N	195	143	251	253	168	258	231	166	135	208	149	251	181	273	179	151	201	194	117	168	124	181	242	246	219	203	275	197	209	136	2010	1824	3941	2741	2323	1516	2394	1549
5-aminovaleric acid	536657	174	1698	85:189.0 86:2159.0 87:251.0 97:75.0 98:42.0 99:58.0 100:1189.0 101:180.0 102:422.0 107:116.0 109:25.0 112:223.0 114:52.0 115:46.0 116:194.0 117:280.0 123:29.0 125:1.0 126:134.0 128:21.0 129:828.0 130:249.0 131:289.0 132:190.0 133:45.0 135:16.0 146:99.0 148:253.0 152:19.0 154:184.0 156:230.0 157:40.0 158:71.0 160:40.0 170:64.0 172:165.0 174:8981.0 175:1547.0 176:642.0 177:54.0 186:31.0 188:42.0 19…	138	C00431	1	1	0.6	1	JJMDCOVWQOJGCB-UHFFFAOYSA-N	2130898	1273825	2236680	2070086	2067425	2220607	2099647	1861276	1979882	1848813	1440200	1448623	848263	1553201	1320503	1772241	1534844	1689471	1798638	1676336	965	916	1083	2357	1790	209	359	904	763	1662	77796	123353	50502	88639	118321	44146	27225	15367
4-hydroxyphenylacetic acid	542795	179	31555	85:74.0 89:848.0 90:484.0 91:340.0 93:30.0 95:3.0 97:50.0 98:40.0 101:1.0 102:542.0 104:207.0 105:301.0 107:207.0 109:9.0 112:6.0 113:36.0 114:37.0 116:22.0 117:97.0 119:14.0 121:91.0 123:17.0 130:32.0 133:307.0 134:89.0 135:516.0 136:71.0 137:25.0 142:12.0 145:27.0 147:753.0 149:559.0 150:125.0 151:12.0 153:1.0 161:273.0 162:35.0 163:909.0 164:2215.0 165:409.0 166:53.0 169:9.0 171:18.0 172:6.0 1…	127	C00642	0.5	0.5	0.2	0.25	XQXPVVBIMDBYFF-UHFFFAOYSA-N	6346	5455	6538	6060	8003	304	302	495	491	277	5034	2861	2441	2626	6585	554	299	266	387	233	248	384	79	133	176	169	168	217	210	178	3133	2893	4362	4620	3484	2022	4405	4047
4-hydroxymandelic acid	601658	267	131944	85:296.0 90:109.0 91:971.0 92:169.0 93:182.0 95:1095.0 97:117.0 100:86.0 105:907.0 107:182.0 109:74.0 110:92.0 115:487.0 116:91.0 119:550.0 121:117.0 122:52.0 127:281.0 128:39.0 131:58.0 133:2349.0 134:292.0 135:1394.0 136:116.0 137:112.0 140:71.0 147:4696.0 149:1655.0 150:258.0 151:1492.0 152:72.0 153:52.0 161:720.0 162:67.0 163:1228.0 164:205.0 165:191.0 171:120.0 174:72.0 176:61.0 177:414.0 17…	328	C11527	0	0.1	0	1	YHXHKYRQLYQUIH-UHFFFAOYSA-N	270	126	144	687	162	2468	119	154	2453	139	13564	497	468	118	404	385	123	375	88	135	177	2124	958	341	270	830	131	637	667	624	2976	2273	3539	2941	2668	2880	4204	3000
4-hydroxyhippuric acid NIST	784581	294	12284	92:132.0 95:144.0 106:27.0 107:57.0 109:177.0 110:119.0 112:79.0 116:94.0 118:2.0 120:138.0 121:266.0 125:30.0 127:1.0 128:65.0 130:360.0 131:6.0 132:2.0 133:2.0 138:62.0 142:74.0 144:311.0 145:9.0 146:155.0 150:278.0 151:84.0 155:63.0 156:534.0 157:3.0 158:10.0 160:20.0 163:27.0 173:18.0 177:36.0 178:19.0 192:2.0 193:6207.0 194:855.0 195:180.0 201:1.0 206:51.0 208:4.0 209:15.0 219:3.0 227:9.0 23…	151012		0	0	0	0.75	ZMHLUFWWWPBTIU-UHFFFAOYSA-N	89	109	103	130	96	109	119	154	139	197	83	96	239	47	179	95	112	86	147	105	123	92	131	123	152	164	119	127	160	112	218	297	185	191	342	2402	4421	3822
4-hydroxycinnamic acid	674616	219	18344	85:285.0 86:47.0 87:121.0 88:438.0 89:864.0 90:289.0 91:428.0 92:82.0 93:28.0 95:131.0 97:29.0 98:43.0 99:28.0 100:9.0 101:300.0 102:497.0 103:743.0 104:43.0 105:190.0 106:31.0 107:61.0 109:80.0 110:11.0 114:56.0 115:958.0 116:264.0 117:909.0 118:346.0 119:211.0 120:37.0 121:141.0 122:34.0 124:7.0 125:95.0 128:23.0 129:539.0 130:117.0 131:283.0 132:208.0 133:476.0 134:53.0 135:364.0 136:14.0 137:…	637542	C00811	0.4	0.1	0	0.375	NGSWKAQJJWESNS-ZZXKWVIFSA-N	1324	1056	1582	1439	1543	1384	1286	1810	1042	1553	1145	1282	1455	1421	1098	803	893	1379	1100	1122	5671	7063	5825	3508	7431	6102	5846	5369	6181	6364	326	316	445	355	335	1084	1345	1315
4-hydroxybutyric acid	325027	233	85123	85:1473.0 86:1030.0 88:1141.0 90:78.0 97:88.0 99:1509.0 100:534.0 101:1470.0 102:152.0 103:1274.0 104:135.0 105:287.0 109:555.0 110:127.0 111:131.0 113:83.0 115:915.0 116:653.0 117:10011.0 118:922.0 119:717.0 129:821.0 130:174.0 131:930.0 132:466.0 133:1873.0 134:148.0 143:2878.0 144:298.0 147:42121.0 148:6583.0 149:3200.0 150:406.0 151:85.0 157:102.0 187:41.0 192:99.0 204:836.0 205:197.0 222:17.…	10413	C00989	1	0.9	0.4	0	SJZRECIVHVDYJC-UHFFFAOYSA-N	19827	58853	39773	136959	22399	59553	130829	29893	164766	65747	59195	43556	31422	1494	162937	38792	18118	4433	11824	2553	373	614	446	725	672	871	507	764	942	684	325	184	187	159	130	152	229	206
4-hydroxybenzoate	537925	223	34016	85:234.0 86:343.0 87:138.0 88:10.0 89:445.0 90:153.0 91:1213.0 92:426.0 94:40.0 95:138.0 97:24.0 99:110.0 100:926.0 102:103.0 103:924.0 104:382.0 105:205.0 107:273.0 108:181.0 109:237.0 110:52.0 111:54.0 112:151.0 113:137.0 114:118.0 115:619.0 116:25.0 117:1204.0 118:246.0 119:2.0 120:165.0 121:272.0 122:78.0 126:804.0 128:1.0 129:116.0 130:67.0 131:85.0 132:195.0 133:25.0 134:349.0 135:418.0 136…	135	C00156	0	0.1	0	0.875	FJKROLUGYXJWQN-UHFFFAOYSA-N	2185	1206	2260	2026	2182	2447	1992	1806	1853	1944	1325	1336	660	1604	700	1729	1342	1708	1948	1664	145	283	171	185	125	229	287	165	340	248	1995	1235	1752	653	2252	8933	12363	8610
4-aminobutyric acid	488730	304	1842	85:2931.0 86:36127.0 88:1868.0 89:824.0 90:367.0 91:21.0 92:27.0 93:383.0 94:61.0 95:474.0 96:289.0 97:896.0 98:1926.0 99:2673.0 100:23284.0 101:4921.0 102:4701.0 103:1487.0 104:675.0 105:715.0 106:24.0 107:184.0 108:203.0 109:406.0 110:716.0 111:335.0 112:2089.0 113:1884.0 114:3527.0 115:3212.0 116:3300.0 117:5040.0 118:1020.0 119:1376.0 120:195.0 121:54.0 122:39.0 123:55.0 124:233.0 125:201.0 1…	119	C00334	0.9	0.6	0	0	BTCSSZJGUNDROE-UHFFFAOYSA-N	3895	1329	3301	1318	2277	2040	2297	2384	1718	1759	1973	3245	1700	2483	1620	1340	1718	1761	1614	1479	202	125	86	147	113	117	86	83	134	110	280	121	117	64	169	131	134	181
3-phenyllactic acid	516011	193	113643	90:151.0 91:4047.0 92:276.0 93:36.0 101:283.0 103:861.0 104:675.0 105:348.0 115:199.0 117:554.0 118:76.0 119:236.0 120:23.0 121:151.0 123:19.0 131:1334.0 132:204.0 133:1618.0 134:213.0 135:228.0 137:22.0 144:30.0 147:9562.0 148:1737.0 149:951.0 150:54.0 161:262.0 163:188.0 164:41.0 169:74.0 175:49.0 176:17.0 177:84.0 178:39.0 190:53.0 191:160.0 192:127.0 193:7922.0 194:979.0 195:193.0 205:277.0 2…	3848		0.5	0.9	0.5	0.75	VOXXWSYKYCBWHO-UHFFFAOYSA-N	94442	94042	71753	119779	87888	553	283	315	402	289	79033	24806	9859	18189	82358	742	1917	1031	2322	548	2004	1312	1202	1550	1679	181	177	190	153	206	34204	35179	42771	51189	37857	301	1410	1138
3-hydroxypropionic acid	269265	177	1977	85:317.0 87:1774.0 88:555.0 89:599.0 90:145.0 92:72.0 94:12.0 97:21.0 98:250.0 99:13.0 100:2863.0 101:1816.0 102:1129.0 103:1749.0 104:165.0 105:296.0 106:148.0 107:346.0 108:79.0 110:47.0 111:3.0 112:18.0 114:15.0 115:504.0 116:1895.0 117:741.0 118:214.0 124:3.0 125:97.0 127:452.0 128:11.0 129:912.0 130:261.0 131:1035.0 132:105.0 133:1862.0 134:111.0 135:188.0 139:1.0 140:13.0 142:22.0 143:205.0…	68152	C01013	0.9	0.8	0	0.25	ALRHLSYJTWAHJZ-UHFFFAOYSA-N	5451	16203	13197	35730	6453	26513	31707	9022	41449	16053	15608	12123	9471	1484	38764	12022	5265	2163	4414	1613	3190	2887	2759	3642	2955	3321	2675	3381	3537	3486	408	277	268	231	248	328	326	463
3-hydroxyphenylacetic acid	527648	164	32360	88:403.0 89:1968.0 90:785.0 91:466.0 92:69.0 94:4.0 95:264.0 96:6.0 97:9.0 98:68.0 99:48.0 100:15.0 101:501.0 102:233.0 103:1057.0 104:282.0 105:1724.0 106:281.0 107:122.0 108:247.0 109:95.0 110:133.0 111:66.0 112:213.0 113:330.0 114:171.0 115:2107.0 116:239.0 117:2387.0 118:279.0 119:250.0 121:128.0 122:5.0 123:17.0 124:48.0 126:30.0 127:55.0 128:255.0 129:2636.0 130:687.0 131:1253.0 132:157.0 1…	12122	C05593	0	0	0	1	FVMDYYGIDFPZAX-UHFFFAOYSA-N	189	258	304	193	219	371	208	252	196	218	137	198	193	244	241	204	130	180	223	159	135	110	90	125	148	91	176	80	138	86	131	147	232	171	124	152	266	191
3-hydroxybutyric acid	278829	191	46	85:450.0 87:771.0 88:5166.0 89:671.0 90:145.0 94:224.0 95:75.0 97:109.0 98:70.0 99:1234.0 101:2196.0 102:582.0 103:2032.0 105:352.0 109:157.0 113:55.0 115:2782.0 116:646.0 117:17448.0 118:1693.0 119:885.0 129:133.0 130:3251.0 131:2461.0 132:429.0 133:4316.0 134:935.0 135:236.0 136:26.0 139:19.0 141:18.0 142:263.0 143:1572.0 144:186.0 145:164.0 147:38986.0 148:6470.0 149:3551.0 150:327.0 151:91.0 …	92135	C01089	1	0.5	1	1	WHBMMWSBFZVSSR-GSVOUGTGSA-N	1602	3664	3164	2231	3629	666	588	1335	2726	498	87	434	8530	6533	2271	5290	2235	152	2900	389	14538	13434	128315	9273	82590	35242	7873	18226	25782	13137	644	847	665	804	553	763	1070	1131
3-aminoisobutyric acid	452655	248	12265	85:597.0 86:13016.0 87:1490.0 88:949.0 89:797.0 90:166.0 92:362.0 93:86.0 98:30.0 100:7092.0 101:1294.0 102:1025.0 103:128.0 105:276.0 107:6192.0 108:70.0 112:39.0 113:827.0 114:1152.0 115:687.0 116:561.0 117:328.0 118:776.0 119:537.0 120:118.0 122:127.0 125:28.0 126:183.0 129:421.0 131:2577.0 132:376.0 133:6354.0 135:228.0 136:597.0 140:81.0 142:450.0 144:69.0 145:74.0 146:715.0 147:7387.0 148:1…	64956	C05145	0.2	0.4	0	0.875	QCHPKSFMDHPSNR-UHFFFAOYSA-N	20	154	114	131	100	40	131	161	263	149	531	131	265	54	96	68	215	59	44	111	429	408	94	299	133	111	94	267	346	95	276	204	65	272	339	239	264	254
3,6-anhydro-D-galactose	588886	231	102714	85:192.0 86:135.0 87:64.0 88:217.0 89:4369.0 90:296.0 91:328.0 92:63.0 93:171.0 94:173.0 95:2021.0 96:291.0 97:94.0 98:608.0 99:333.0 100:613.0 101:2506.0 102:326.0 103:4816.0 104:494.0 105:1735.0 106:197.0 107:96.0 108:60.0 109:30.0 110:66.0 111:435.0 112:245.0 113:287.0 114:68.0 115:458.0 116:580.0 117:2812.0 118:407.0 119:583.0 121:215.0 122:64.0 123:123.0 124:59.0 125:104.0 126:952.0 127:256.…	16069996	C06474	1	0.9	0.2	0	WZYRMLAWNVOIEX-BGPJRJDNSA-N	2307	3004	2366	2765	2811	3540	3735	3847	3297	3667	1495	2324	1949	2028	2282	2230	526	2784	2212	2766	283	142	115	241	278	348	287	269	402	235	866	213	334	188	213	121	160	235
3,4-dihydroxyhydrocinnamic acid NIST	673176	179	34133	86:57.0 88:2.0 89:62.0 91:247.0 93:29.0 95:307.0 98:55.0 100:233.0 101:210.0 103:148.0 104:129.0 105:148.0 107:217.0 108:38.0 109:71.0 110:8.0 111:71.0 112:54.0 113:469.0 114:111.0 115:183.0 116:91.0 117:147.0 119:382.0 120:201.0 121:24.0 122:57.0 123:94.0 126:18.0 129:72.0 130:135.0 131:466.0 134:44.0 135:65.0 136:344.0 137:95.0 139:47.0 140:6.0 141:102.0 142:161.0 143:60.0 144:161.0 146:24.0 14…	348154	C10447	0	0	0	0.375	DZAUWHJDUNRCTF-UHFFFAOYSA-N	2319	8177	2648	2568	2465	4922	3670	874	497	2675	890	1216	259	1347	1145	443	1700	424	385	468	10960	10703	10020	7098	8338	7608	7342	10727	8354	9728	67	164	196	305	320	930	2775	1605
3,4-dihydroxycinnamic acid	748847	219	16546	85:1780.0 86:20.0 87:24.0 88:1684.0 89:4807.0 90:388.0 91:739.0 92:85.0 93:33.0 94:49.0 95:700.0 97:1259.0 98:647.0 99:413.0 101:816.0 102:963.0 103:1469.0 104:421.0 105:1160.0 106:113.0 107:601.0 108:95.0 109:940.0 110:199.0 111:64.0 112:116.0 113:303.0 115:3976.0 116:1253.0 117:4062.0 118:601.0 119:1232.0 120:1.0 121:523.0 122:115.0 123:7.0 124:63.0 125:51.0 127:648.0 128:467.0 129:1690.0 130:4…	689043	C01197	0.2	0.2	0	0.375	QAIPRVGONGVQAS-DUXPYHPUSA-N	845	571	668	717	551	586	542	778	818	402	506	405	618	515	533	653	445	437	501	273	89	202	114	147	113	240	124	105	140	103	251	253	187	377	214	272	784	861
3-(4-hydroxyphenyl)propionic acid	598147	179	110341	85:576.0 87:354.0 88:431.0 89:1639.0 90:679.0 91:2659.0 92:227.0 93:254.0 95:404.0 97:47.0 99:124.0 101:578.0 102:306.0 104:649.0 105:1003.0 107:471.0 110:63.0 115:641.0 116:1512.0 117:868.0 118:186.0 119:494.0 120:81.0 121:377.0 123:164.0 124:62.0 127:41.0 131:1081.0 133:818.0 134:134.0 135:1445.0 136:155.0 137:195.0 140:1363.0 141:53.0 145:234.0 147:1204.0 148:168.0 149:1752.0 150:374.0 151:130…	10394	C01744	0.6	0.8	0.6	0.375	NMHMNPHRMNGLLB-UHFFFAOYSA-N	1272	1010	499	769	931	123018	118267	82898	162809	145928	850	501	769	335	922	69587	61635	44189	52624	43707	161	268	89	195	394	3021	3157	2615	2713	2840	405	484	441	615	276	56150	110662	93915
2-picolinic acid	383668	180	121035	86:84.0 92:84.0 93:239.0 95:84.0 106:547.0 108:158.0 109:135.0 115:87.0 120:119.0 122:176.0 124:29.0 125:35.0 128:45.0 136:2525.0 137:206.0 138:56.0 142:41.0 148:162.0 150:356.0 151:110.0 152:531.0 153:126.0 157:71.0 166:36.0 167:140.0 180:3764.0 181:391.0 182:142.0 204:31.0 219:28.0 226:18.0 232:21.0 257:32.0 267:68.0 287:53.0 288:18.0 289:25.0 293:23.0 294:25.0 298:27.0 322:15.0 332:14.0 472:15…	1018	C10164	0.4	0.4	0	0.25	SIOXPEMLGUPBBT-UHFFFAOYSA-N	590	345	457	418	476	599	394	839	738	481	509	374	931	215	746	472	489	441	255	413	163	263	180	250	199	212	265	187	326	204	211	231	120	199	192	239	342	518
2-monopalmitin	890356	129	2080	85:1173.0 86:178.0 88:144.0 89:1066.0 90:126.0 91:140.0 94:99.0 95:941.0 96:63.0 97:733.0 98:502.0 99:592.0 100:60.0 101:2348.0 102:302.0 103:7151.0 104:680.0 105:645.0 107:102.0 109:408.0 111:290.0 112:75.0 113:755.0 115:765.0 116:501.0 117:1096.0 118:156.0 119:207.0 123:127.0 125:88.0 127:131.0 128:189.0 129:12972.0 130:1803.0 131:2768.0 132:385.0 133:1642.0 134:217.0 135:186.0 137:85.0 139:19.…	123409		0.1	0.1	0.1	0	BBNYCLAREVXOSG-UHFFFAOYSA-N	1169	2189	5430	5507	5664	2315	5368	1884	1561	5494	1424	1616	1528	2019	1253	1147	6910	1969	1946	4879	2343	284	2270	709	3282	3097	2661	2710	2888	2777	3486	3178	3939	2290	1940	2734	5022	4613
2-monoolein	941794	129	84531	85:232.0 87:211.0 88:58.0 89:445.0 91:823.0 92:128.0 93:916.0 94:354.0 95:1224.0 96:388.0 97:243.0 98:63.0 99:217.0 101:1656.0 102:154.0 103:14217.0 104:1223.0 105:902.0 107:335.0 108:145.0 109:395.0 110:153.0 111:102.0 112:25.0 113:248.0 114:23.0 115:284.0 116:221.0 117:652.0 119:259.0 120:34.0 121:300.0 122:28.0 123:125.0 124:65.0 125:21.0 128:32.0 129:8919.0 130:1155.0 131:1582.0 132:109.0 133…	5319879		1	0.9	0.8	0	UPWGQKDVAURUGE-KTKRTIGZSA-N	2530	15217	6540	8353	6037	4524	8639	9148	5483	6573	6397	4994	5274	5932	7332	11074	5911	4624	7530	11183	392	839	558	926	591	1493	969	909	568	1317	137	512	747	349	186	266	506	195
2-ketoisocaproic acid	310761	89	208	85:129.0 86:213.0 88:136.0 89:5113.0 90:387.0 91:282.0 98:690.0 99:3574.0 100:584.0 101:86.0 103:142.0 104:34.0 105:37.0 110:2780.0 111:140.0 113:196.0 114:693.0 115:2338.0 116:377.0 117:158.0 118:61.0 119:177.0 123:21.0 126:192.0 128:49.0 134:174.0 135:32.0 140:183.0 143:201.0 150:40.0 151:21.0 153:18.0 154:48.0 156:80.0 157:32.0 158:269.0 159:57.0 162:23.0 167:25.0 172:42.0 173:31.0 174:195.0 1…	70	C00233	0.2	0.3	1	1	BKAJNAXTPSGJCU-UHFFFAOYSA-N	2032	3107	2617	2699	1716	2780	2126	3310	2906	2544	2242	2091	4224	1678	58401	2308	2564	1777	2965	1929	4095	4278	4247	4567	4287	4962	3642	4466	4501	4743	46612	44866	75166	55281	70329	43537	68314	67803
2-hydroxyvaleric acid	309587	131	25922	85:783.0 86:12.0 89:96.0 95:343.0 99:185.0 101:10.0 110:16.0 113:33.0 115:380.0 116:57.0 117:78.0 127:85.0 130:28.0 131:2537.0 132:259.0 133:199.0 147:2527.0 148:299.0 149:168.0 189:23.0 200:55.0 204:42.0 205:87.0 247:159.0	98009		1	0.7	1	1	JRHWHSJDIILJAT-UHFFFAOYSA-N	1660	1765	1408	1952	1315	1605	1897	1338	1228	1440	772	509	444	303	1270	689	689	479	379	363	1193	928	995	1378	1165	1716	1429	1490	1335	1818	3956	4090	3625	6013	3525	4647	6068	11887
2-hydroxypyrazinyl-2-propenoic acid ethyl ester NIST	493127	121	62821	92:7296.0 93:18612.0 94:2112.0 109:1051.0 120:2288.0 121:105237.0 122:13422.0 137:1363.0 138:27592.0 149:35355.0 150:4587.0 151:3263.0 165:1168.0 166:14358.0 167:1926.0 179:1198.0 180:554.0 182:393.0 193:965.0 194:18878.0 195:2730.0 196:401.0 197:781.0 198:281.0 220:247.0 256:723.0 266:129.0 284:240.0 302:53.0 324:16.0 329:21.0 336:12.0 338:145.0 339:19.0 352:23.0 353:445.0 354:152.0 367:7.0 383:…	5371086		0.1	0.5	0	0	WFZVBCSNPDDHDI-FNORWQNLSA-N	421	412	326	498	330	502	365	644	546	530	462	412	490	330	728	444	393	150	325	651	587	454	309	332	467	370	264	356	353	378	210	174	195	79	118	214	202	254
2-hydroxyhexanoic acid	323093	159	106285	85:2528.0 86:217.0 89:1183.0 91:1239.0 92:10.0 95:533.0 96:320.0 97:3794.0 99:1207.0 100:413.0 101:9121.0 102:2348.0 103:244244.0 104:22720.0 105:10978.0 106:385.0 107:98.0 111:328.0 113:645.0 114:79.0 115:3049.0 116:1091.0 117:13399.0 118:1166.0 119:2183.0 120:143.0 121:80.0 123:138.0 125:211.0 126:184.0 127:839.0 128:82.0 129:7199.0 130:1397.0 131:13592.0 132:1792.0 133:21896.0 134:3009.0 135:1…	99824		0.5	0.3	0	0	NYHNVHGFPZAZGA-UHFFFAOYSA-N	6939	4078	4137	3807	3767	2731	2063	2835	3758	4257	5702	3863	2851	799	2685	2475	1732	1626	981	165	109	276	125	148	154	206	184	227	117	260	160	121	152	81	167	308	121	147
2-hydroxyglutaric acid	506306	247	2000	85:987.0 86:115.0 99:30.0 101:119.0 103:121.0 105:91.0 115:9.0 116:84.0 117:39.0 129:3826.0 130:487.0 131:370.0 132:6.0 133:412.0 134:38.0 146:11.0 147:1685.0 148:252.0 149:537.0 150:24.0 157:1113.0 158:97.0 159:129.0 163:13.0 172:4.0 184:12.0 203:612.0 204:140.0 217:9.0 218:20.0 231:219.0 247:1048.0 248:174.0 249:17.0 349:124.0 350:3.0 354:11.0 477:11.0 479:1.0	43	C02630	0	0	1	0.5	HWXBTNAVRSUOJR-UHFFFAOYSA-N	161	236	211	139	88	187	244	144	182	256	206	136	309	141	230	133	178	145	59	63	436	216	612	541	601	566	393	469	510	294	259	405	241	79	169	246	354	326
2-hydroxybutanoic acid	259536	131	49389	95:139.0 99:123.0 105:75.0 116:201.0 117:132.0 130:517.0 131:18532.0 132:2151.0 133:1385.0 135:129.0 143:687.0 149:227.0 151:13.0 161:13.0 174:55.0 188:47.0 189:36.0 190:200.0 192:36.0 205:1363.0 206:211.0 207:9.0 217:29.0 233:504.0 234:48.0 235:11.0	440864	C05984	0.4	0.1	0.9	0	AFENDNXGAFYKQO-VKHMYHEASA-N	2922	1789	2300	2249	1514	1395	952	977	1254	1300	2420	804	751	689	1170	569	32641	522	588	565	4352	2904	5655	3952	3204	5523	3930	3357	4913	5147	263	380	746	161	729	241	1018	474
2-deoxytetronic acid	433456	189	1208	85:3678.0 86:419.0 87:1070.0 88:693.0 89:3868.0 90:231.0 91:269.0 92:61.0 94:196.0 96:136.0 97:220.0 98:279.0 99:1268.0 100:276.0 101:10175.0 102:1066.0 103:3549.0 104:443.0 105:707.0 106:118.0 107:102.0 108:142.0 109:54.0 111:177.0 112:57.0 113:377.0 114:530.0 115:1621.0 116:869.0 117:12125.0 118:1194.0 119:1640.0 120:183.0 121:154.0 123:18.0 127:243.0 129:6961.0 130:984.0 131:3106.0 132:474.0 1…	150929		0	0.1	0.1	1	DZAIOXUZHHTJKN-UHFFFAOYSA-N	501	656	608	698	470	586	866	627	1049	750	550	499	502	278	1052	553	471	330	342	79	425	470	402	488	594	172	489	353	534	438	4346	4373	4922	4696	7279	3874	6210	5001
2,5-dihydroxypyrazine NIST	397526	241	2254	85:168.0 86:172.0 87:115.0 93:14.0 97:710.0 98:27.0 100:66.0 108:4.0 109:15.0 111:179.0 113:419.0 114:172.0 115:562.0 127:101.0 128:126.0 129:169.0 130:13.0 140:38.0 144:10.0 145:499.0 146:11.0 167:155.0 168:17.0 172:5.0 174:1.0 177:4.0 182:157.0 183:31.0 197:1.0 211:11.0 213:6.0 215:3.0 241:1811.0 242:397.0 243:132.0 255:138.0 256:387.0 257:73.0 258:12.0 302:5.0 311:2.0 328:1.0 337:1.0 395:8.0 4…	23368901		0.3	0.1	0	0.25	USHRADXTTYICIJ-UHFFFAOYSA-N	394	434	631	479	438	445	514	612	373	481	347	325	544	344	300	330	327	349	264	267	148	259	251	143	242	235	177	167	188	205	312	173	261	329	271	332	393	231
2,3-dihydroxybutanoic acid NIST	384796	292	31743	87:433.0 88:146.0 89:211.0 95:50.0 101:566.0 102:5460.0 103:1435.0 106:74.0 107:123.0 108:62.0 110:72.0 115:2014.0 116:220.0 117:16374.0 118:1491.0 119:1168.0 123:31.0 124:14.0 129:1092.0 130:2991.0 131:2301.0 132:1136.0 133:5833.0 136:86.0 137:44.0 139:22.0 143:92.0 147:7382.0 148:1170.0 149:1275.0 150:167.0 151:189.0 161:37.0 162:19.0 163:129.0 175:52.0 177:157.0 178:19.0 179:13.0 180:15.0 183:…	250402		0	0	0.5	0.875	LOUGYXZSURQALL-UHFFFAOYSA-N	136	105	72	126	114	138	104	91	159	81	155	90	205	66	197	95	149	101	89	112	132	102	138	234	288	234	207	114	242	113	602	593	476	672	599	609	850	868
1-monostearin	959214	203	648	85:2387.0 86:245.0 88:342.0 89:880.0 90:108.0 91:126.0 93:404.0 94:183.0 95:2259.0 96:306.0 97:2167.0 98:609.0 99:768.0 100:91.0 101:4087.0 102:436.0 103:4290.0 104:462.0 105:416.0 106:95.0 107:246.0 108:39.0 109:1410.0 110:130.0 111:1003.0 112:196.0 113:337.0 114:74.0 115:511.0 116:2218.0 117:3517.0 118:444.0 119:328.0 120:48.0 121:179.0 122:22.0 123:677.0 124:97.0 125:278.0 128:153.0 129:4761.0…	24699	D01947	0.2	0	0.9	0	VBICKXHEKHSIBG-UHFFFAOYSA-N	312	320	237	251	301	370	236	200	370	451	269	349	323	254	240	260	285	418	319	442	129	56	219	198	67	162	119	91	68	84	144	146	82	43	113	90	137	99
1-monopalmitin	901749	129	2070	85:11049.0 86:1066.0 87:1727.0 88:2503.0 89:4332.0 90:546.0 91:849.0 93:1712.0 94:656.0 95:11870.0 96:1156.0 97:8236.0 98:3082.0 99:3966.0 100:546.0 101:20046.0 102:2216.0 103:20674.0 104:2095.0 105:2096.0 106:183.0 107:1123.0 108:131.0 109:6523.0 110:712.0 111:3012.0 112:681.0 113:1739.0 114:217.0 115:2374.0 116:10634.0 117:15865.0 118:1742.0 119:1613.0 120:72.0 121:1202.0 122:204.0 123:3774.0 1…	14900	C01885	0.8	0.2	1	0	QHZLMUACJMDIAE-UHFFFAOYSA-N	687	1278	438	1655	471	1690	318	732	427	474	687	1261	707	1418	761	1463	1307	2085	318	2323	240	648	354	641	512	851	423	443	382	557	285	394	623	202	423	152	421	229
1-methyladenosine	829921	259	106901	87:114.0 88:94.0 89:616.0 90:83.0 92:43.0 94:28.0 95:82.0 96:126.0 97:728.0 98:68.0 99:269.0 101:792.0 102:237.0 103:9854.0 104:917.0 105:242.0 107:72.0 108:259.0 110:108.0 111:203.0 113:300.0 115:2852.0 116:626.0 117:1680.0 118:221.0 119:192.0 121:27.0 122:69.0 125:51.0 126:88.0 129:1501.0 130:201.0 131:876.0 132:134.0 133:1144.0 134:156.0 136:64.0 138:159.0 139:43.0 140:48.0 141:303.0 142:133.0…	27476	C02494	0.2	0.4	0	0.375	GFYLSDSUCHVORB-IOSLPCCCSA-N	339	308	374	387	222	514	473	308	517	506	281	217	476	201	468	459	170	367	326	424	95	84	119	114	121	93	172	78	84	108	103	302	418	355	215	217	303	384
1-kestose	1123027	361	14692	85:82.0 86:7.0 87:73.0 88:49.0 89:205.0 90:6.0 91:36.0 92:11.0 93:9.0 94:6.0 95:27.0 96:65.0 97:71.0 98:15.0 99:87.0 100:11.0 101:252.0 102:170.0 103:4097.0 104:359.0 105:175.0 106:23.0 107:40.0 108:5.0 109:193.0 110:14.0 111:55.0 112:15.0 113:139.0 114:34.0 115:149.0 116:95.0 117:736.0 118:77.0 119:85.0 120:6.0 121:16.0 122:12.0 123:22.0 124:13.0 125:21.0 126:24.0 127:99.0 128:17.0 129:2764.0 13…	440080	C03661	1	1	0	1	VAWYEUIPHLMNNF-OESPXIITSA-N	131505	209999	172683	180436	133080	178877	164312	83033	196770	242058	123650	213688	220092	133631	137743	180536	168687	96402	211774	173600	142	222	114	197	140	208	266	205	214	254	1565	2274	3247	3095	1969	889	3880	2077
1,2-cyclohexanedione	552422	129	103838	86:186.0 98:30.0 99:732.0 101:655.0 102:106.0 109:639.0 115:161.0 119:276.0 128:818.0 129:5735.0 130:758.0 131:731.0 133:1122.0 134:129.0 135:125.0 139:152.0 143:115.0 147:3211.0 148:439.0 149:1008.0 150:109.0 155:130.0 163:18.0 171:3182.0 172:346.0 183:13.0 199:20.0 203:564.0 220:24.0 234:228.0 235:17.0 236:33.0 245:203.0 246:36.0 247:38.0 261:1236.0 262:226.0 324:15.0 363:72.0 364:70.0 466:13.0	13006	C06105	0	0	0	1	OILAIQUEIWYQPH-UHFFFAOYSA-N	3034	3670	2795	3461	3094	2585	3102	3276	2804	3183	2232	1903	2321	2325	3283	2099	1163	1834	1990	1804	429	489	450	533	511	404	458	487	619	765	2851	2695	3983	3623	3298	4615	5517	5173
213421	874495	308	213421	86:136.0 89:268.0 90:92.0 92:41.0 102:85.0 129:176.0 135:90.0 174:200.0 175:116.0 176:25.0 177:44.0 178:28.0 179:518.0 180:104.0 193:30.0 218:119.0 224:61.0 249:68.0 262:34.0 271:126.0 293:294.0 294:78.0 308:479.0 309:147.0 310:32.0 326:17.0 361:29.0			0.8	0.6	0	0.25		1173	578	310	275	489	148	292	1180	1192	482	1055	179	660	237	883	624	286	272	139	335	101	68	145	114	77	128	116	111	76	90	226	293	346	545	195	301	619	386
213396	903073	401	213396	85:101.0 86:193.0 94:152.0 95:104.0 98:67.0 99:98.0 102:141.0 110:66.0 113:41.0 117:67.0 118:48.0 122:39.0 123:27.0 133:284.0 136:16.0 144:74.0 145:43.0 146:104.0 148:251.0 149:274.0 150:54.0 152:181.0 154:41.0 166:30.0 168:10.0 174:249.0 175:13.0 176:719.0 177:218.0 178:47.0 183:26.0 184:48.0 185:38.0 194:47.0 203:406.0 206:17.0 224:77.0 225:37.0 226:39.0 228:31.0 242:21.0 250:33.0 251:60.0 259:…			0.8	0.6	0	0		940	800	191	488	541	594	274	1326	1428	792	1067	291	401	285	599	562	290	310	221	357	106	543	270	123	115	197	157	190	139	197	108	199	217	147	138	116	298	212
213259	803109	260	213259	85:184.0 89:199.0 99:196.0 100:399.0 111:201.0 116:161.0 128:367.0 138:30.0 154:76.0 155:54.0 171:121.0 190:61.0 206:121.0 212:162.0 244:127.0 246:300.0 247:214.0 251:16.0 260:419.0 261:44.0 275:96.0 284:22.0 300:41.0 301:34.0 303:42.0 312:10.0 313:33.0 323:28.0 374:30.0 395:17.0 420:35.0 427:12.0 431:45.0 435:13.0 436:13.0 442:24.0 457:7.0 494:20.0			0.8	0.1	0	0		472	496	749	459	613	708	613	260	263	501	291	678	783	650	299	330	854	567	500	746	125	75	125	127	127	66	130	103	120	182	317	507	527	315	298	284	324	204
213228	368671	273	213228	88:189.0 89:245.0 92:55.0 97:56.0 100:1967.0 107:51.0 110:359.0 111:336.0 112:91.0 117:408.0 118:255.0 119:78.0 120:84.0 121:28.0 125:24.0 130:371.0 131:202.0 157:65.0 158:117.0 161:90.0 163:22.0 165:71.0 166:25.0 184:43.0 185:399.0 186:49.0 188:186.0 192:133.0 193:17.0 194:30.0 201:29.0 203:105.0 205:78.0 207:120.0 212:19.0 217:41.0 231:18.0 232:27.0 233:21.0 234:19.0 235:561.0 236:58.0 243:19.0…			1	0.9	0	0		565	717	295	638	476	383	636	847	2442	551	1290	438	1008	151	2709	1280	285	139	213	101	79	144	89	117	178	179	170	124	119	121	123	50	101	106	93	64	244	168
213216	1206110	375	213216	86:46.0 87:64.0 89:73.0 90:34.0 91:71.0 95:49.0 96:30.0 105:57.0 110:35.0 114:26.0 115:40.0 116:125.0 118:39.0 119:43.0 120:33.0 121:35.0 126:21.0 128:68.0 131:296.0 132:43.0 136:29.0 141:72.0 143:348.0 144:51.0 145:89.0 153:73.0 159:84.0 162:43.0 165:53.0 166:38.0 169:366.0 171:273.0 172:95.0 173:476.0 174:49.0 176:21.0 178:36.0 179:25.0 181:82.0 183:133.0 185:102.0 186:73.0 187:51.0 188:32.0 19…			0.8	0.7	0	0		329	164	321	868	1139	840	690	518	318	836	289	163	371	658	1098	730	872	374	368	514	95	106	133	127	143	149	141	133	131	85	132	130	90	71	82	114	195	134
213182	298062	103	213182	99:749.0 101:60.0 103:8840.0 104:572.0 105:300.0 115:49.0 116:152.0 117:959.0 119:146.0 135:24.0 143:958.0 144:40.0 145:16.0 146:78.0 149:139.0 153:31.0 158:27.0 159:43.0 162:26.0 163:13.0 201:23.0 212:25.0 213:33.0 233:36.0 237:28.0 238:41.0 239:49.0 240:24.0 242:30.0 243:24.0 250:37.0 252:21.0 276:22.0 282:31.0 283:12.0 284:30.0 287:41.0 288:27.0 291:11.0 292:30.0 293:34.0 298:43.0 303:22.0 306…			1	0.6	0	0		1932	3675	2445	9674	2064	3869	7592	2461	11756	3880	4981	3997	2515	1028	12765	4176	2308	1288	2504	998	3788	1868	2936	3590	1638	568	630	3192	1197	2871	316	600	461	358	170	237	320	356
213180	1105205	129	213180	85:1807.0 86:108.0 87:96.0 89:466.0 90:42.0 91:6310.0 92:939.0 93:4653.0 94:774.0 95:5896.0 96:455.0 97:1559.0 98:136.0 99:338.0 100:50.0 101:563.0 103:707.0 104:260.0 105:5314.0 106:920.0 107:4111.0 108:688.0 109:2300.0 110:281.0 111:626.0 113:136.0 115:935.0 116:346.0 117:1702.0 118:440.0 119:3825.0 120:1697.0 121:3224.0 122:427.0 123:824.0 124:111.0 125:280.0 126:46.0 127:171.0 128:447.0 129:1…			1	1	1	0		11097	13496	12991	12407	12689	12729	14459	14862	17423	15240	9311	6969	10212	9191	4801	9492	18628	13194	9851	13208	2247	2730	1976	2344	2253	948	1035	813	715	924	190	101	258	74	140	120	140	174
213147	811775	270	213147	100:84.0 113:101.0 118:46.0 125:18.0 128:23.0 130:141.0 132:19.0 133:74.0 136:120.0 151:23.0 153:115.0 157:67.0 163:136.0 167:47.0 169:44.0 171:34.0 180:55.0 225:12.0 243:67.0 253:67.0 254:52.0 255:25.0 268:18.0 270:422.0 271:137.0 283:73.0 454:17.0			0.9	0.5	0	0.5		946	564	413	484	506	91	317	817	577	667	588	312	608	169	798	477	387	258	249	251	142	110	79	159	139	117	131	120	95	108	244	382	561	595	512	391	569	487
213129	1027956	259	213129	87:57.0 89:68.0 91:49.0 98:72.0 103:1372.0 117:549.0 119:35.0 127:61.0 134:26.0 137:39.0 145:62.0 156:54.0 157:61.0 161:67.0 189:72.0 207:43.0 250:117.0 259:572.0 349:44.0 350:17.0 439:15.0			1	0.5	0	0		604	726	560	569	749	703	698	900	680	818	503	751	982	688	848	899	502	854	770	682	145	102	102	189	135	118	122	142	106	98	145	169	200	110	246	95	200	149
213124	921235	139	213124	139:555.0 169:211.0 171:20.0 361:122.0 421:59.0			1	0.7	0	0		474	556	544	454	628	735	633	747	580	709	778	765	576	687	953	662	811	688	638	638	113	63	171	120	128	73	143	171	152	67	209	172	269	154	174	191	337	306
213112	508959	86	213112	86:902.0 96:36.0 256:82.0			0.8	0.2	0	0		677	1112	884	1438	1142	933	772	833	1015	954	536	581	566	521	630	563	202	488	482	368	756	375	807	557	241	314	420	250	186	322	540	829	1030	585	623	608	613	1058
213110	956723	179	213110	88:51.0 91:209.0 106:20.0 107:42.0 114:174.0 179:661.0 180:34.0 205:828.0 208:77.0 237:24.0 245:338.0 246:87.0 253:53.0 256:16.0 261:74.0 262:272.0 263:56.0 264:23.0 277:40.0 278:39.0 291:57.0 293:235.0 294:57.0 306:49.0 307:71.0 308:353.0 309:118.0 310:19.0 311:49.0 319:450.0 320:145.0 321:61.0 326:31.0 333:45.0 335:30.0 342:25.0 344:30.0 349:18.0 356:44.0 357:12.0 369:16.0 376:50.0 383:20.0 401…			0.8	0.7	0	0		912	1249	648	842	943	244	705	1590	1352	1233	788	394	634	312	1670	439	579	423	442	640	100	92	105	191	128	217	123	100	98	173	217	195	184	136	203	135	287	118
213095	416502	202	213095	85:553.0 92:21.0 93:40.0 105:194.0 107:600.0 108:62.0 109:70.0 113:120.0 116:387.0 117:638.0 118:146.0 120:302.0 121:24.0 122:36.0 123:22.0 143:48.0 145:189.0 154:50.0 159:39.0 160:631.0 161:37.0 163:32.0 167:46.0 168:17.0 170:349.0 172:59.0 174:105.0 175:46.0 176:32.0 183:10.0 187:46.0 194:10.0 202:702.0 203:106.0 314:10.0 327:36.0 456:16.0 481:32.0 500:27.0			0.9	0.4	0	0		833	435	688	404	804	497	784	393	359	1715	402	384	273	247	387	270	346	440	275	273	85	81	110	78	137	121	83	125	86	93	118	112	97	96	112	98	96	134
213083	993475	272	213083	89:252.0 97:80.0 100:462.0 101:84.0 103:957.0 109:100.0 114:27.0 116:224.0 117:798.0 118:63.0 119:57.0 129:224.0 133:246.0 134:73.0 143:184.0 145:192.0 147:949.0 148:167.0 159:111.0 160:200.0 161:19.0 171:183.0 172:27.0 183:30.0 189:130.0 190:120.0 199:67.0 205:186.0 211:17.0 216:45.0 223:41.0 242:11.0 251:27.0 271:76.0 272:740.0 273:164.0 274:76.0 285:25.0 289:531.0 290:131.0 347:22.0 359:12.0 3…			0.9	0.7	0	0		796	1026	725	915	881	741	930	4610	838	1030	687	989	7765	1045	6991	736	187	871	662	936	92	2120	139	115	170	154	74	3256	118	4497	5499	131	4900	81	4886	137	5614	125
213082	758478	232	213082	85:89.0 91:40.0 93:46.0 100:1180.0 146:408.0 147:988.0 148:159.0 149:118.0 188:38.0 209:46.0 210:9.0 218:1234.0 232:788.0 233:122.0 234:79.0 246:17.0 259:61.0 265:38.0 279:18.0 316:52.0 335:28.0 341:22.0 382:39.0 394:27.0 417:28.0 420:45.0			0.8	0.2	0	0		466	530	772	535	829	632	615	389	260	577	252	530	871	475	267	238	529	416	419	515	93	110	113	154	148	90	118	152	140	103	217	280	349	279	266	192	403	287
213079	888856	160	213079	94:85.0 96:87.0 102:124.0 103:647.0 105:29.0 107:69.0 108:45.0 110:46.0 116:1066.0 117:780.0 118:48.0 122:45.0 123:77.0 126:29.0 128:216.0 132:345.0 133:93.0 134:29.0 135:90.0 137:31.0 140:27.0 144:247.0 145:205.0 150:17.0 152:24.0 154:83.0 155:101.0 156:128.0 160:836.0 161:98.0 162:30.0 164:13.0 165:39.0 168:68.0 173:47.0 177:22.0 182:48.0 183:80.0 184:84.0 185:108.0 196:52.0 197:71.0 200:48.0 2…			0.8	0.3	0	0		702	1413	819	780	1085	688	1234	1035	904	1233	706	790	600	815	706	482	160	809	657	1040	455	162	158	202	368	326	448	398	315	316	194	275	257	162	221	183	230	207
213072	982085	253	213072	92:36.0 96:29.0 156:870.0 174:118.0 176:73.0 178:59.0 186:27.0 195:46.0 211:21.0 213:48.0 224:53.0 225:48.0 228:35.0 242:23.0 253:864.0 254:113.0 274:42.0 281:123.0 282:34.0 287:17.0 295:32.0 305:71.0 315:17.0 326:44.0 335:23.0 347:16.0 353:25.0 367:22.0 382:17.0 389:9.0 409:20.0 430:39.0 434:60.0 455:25.0 457:18.0 461:30.0 469:23.0 472:22.0 481:22.0 484:27.0			0.8	0.4	0	0		865	639	846	730	705	555	1021	696	652	639	482	701	640	519	267	197	533	564	482	619	124	125	121	128	96	180	119	112	130	77	164	77	175	59	43	102	138	173
213069	520767	103	213069	85:482.0 87:765.0 88:246.0 89:311.0 95:39.0 97:43.0 98:45.0 99:657.0 101:1185.0 103:2839.0 104:313.0 105:179.0 107:42.0 108:40.0 109:324.0 115:1756.0 117:726.0 119:24.0 127:211.0 129:194.0 131:1847.0 133:255.0 135:31.0 149:78.0 156:201.0 159:2770.0 160:30.0 162:52.0 168:23.0 173:26.0 177:50.0 190:116.0 233:452.0 234:118.0 235:38.0 236:36.0 237:18.0 273:27.0 274:36.0 275:16.0 282:27.0 295:18.0 313…			1	0.7	0	0		1667	2976	2781	4187	1709	2609	4692	1298	4103	3122	2478	1672	3146	1411	5787	2115	1606	1387	1427	992	394	427	700	809	367	668	270	533	679	452	1084	1174	1801	1087	1271	870	1474	991
213065	821646	159	213065	86:40.0 99:55.0 100:230.0 102:709.0 116:159.0 144:42.0 159:1315.0 160:93.0 161:22.0 233:128.0 241:51.0 257:18.0 270:48.0 271:43.0 272:23.0 298:28.0 373:23.0 400:26.0 436:20.0 440:22.0 442:16.0 452:25.0			1	0.7	0	0		911	2654	1288	6077	957	1313	6136	1130	7690	2905	3310	1584	1172	72	6724	1542	780	217	539	70	88	93	68	192	94	206	110	100	142	93	228	152	127	130	90	209	152	252
213064	671567	231	213064	86:737.0 96:37.0 102:161.0 105:66.0 106:22.0 107:53.0 112:37.0 113:603.0 114:375.0 115:121.0 116:428.0 118:117.0 128:111.0 129:532.0 130:966.0 131:247.0 132:61.0 140:110.0 141:676.0 144:339.0 145:209.0 146:476.0 150:47.0 158:80.0 159:175.0 160:632.0 161:61.0 162:924.0 163:88.0 165:27.0 166:55.0 168:50.0 171:73.0 172:67.0 173:65.0 185:47.0 186:122.0 187:179.0 188:325.0 190:59.0 191:35.0 206:39.0 2…			0.9	0.6	0	0		369	1108	1188	1204	965	381	1192	429	634	1635	293	269	313	237	232	235	287	382	219	503	413	218	255	268	351	267	262	251	226	230	108	120	166	2144	104	1740	189	157
213061	579226	85	213061	85:2013.0 87:88.0 115:251.0 119:60.0 129:183.0 131:255.0 132:69.0 159:771.0 160:59.0 161:834.0 162:93.0 230:33.0 231:43.0 244:38.0 279:23.0 280:18.0 302:23.0 382:17.0 424:26.0 433:19.0 454:17.0			1	0.7	0	0		1331	2567	1972	5199	1304	1735	4414	1513	4691	2379	2538	2627	2038	406	9647	1690	952	469	703	561	270	4888	224	269	354	417	43	333	366	449	828	612	1266	872	876	655	1001	751
213060	958517	223	213060	88:60.0 90:12.0 95:265.0 96:79.0 97:154.0 102:84.0 106:44.0 110:47.0 122:30.0 123:23.0 124:30.0 125:14.0 129:624.0 132:26.0 133:753.0 136:58.0 137:39.0 139:79.0 143:437.0 146:55.0 147:2047.0 148:228.0 149:115.0 151:30.0 153:71.0 155:228.0 156:533.0 159:148.0 160:223.0 163:27.0 166:42.0 167:49.0 168:23.0 169:218.0 175:36.0 176:11.0 187:51.0 188:101.0 190:140.0 193:92.0 194:46.0 200:11.0 205:256.0 …			0.8	0.2	0	0		1309	1064	1259	968	1492	1051	987	996	952	1126	886	538	1010	1125	509	556	1034	815	621	805	128	887	456	147	135	196	144	154	123	168	174	134	144	68	117	116	471	612
213058	686144	146	213058	85:307.0 86:509.0 87:536.0 88:235.0 89:235.0 90:24.0 91:93.0 96:48.0 98:21.0 99:786.0 100:1491.0 101:319.0 102:514.0 103:166.0 104:178.0 105:78.0 112:40.0 116:714.0 117:331.0 118:26.0 119:21.0 123:21.0 126:334.0 127:1146.0 128:349.0 129:149.0 130:1768.0 131:567.0 132:208.0 134:121.0 135:17.0 137:30.0 138:37.0 140:107.0 141:54.0 143:138.0 144:644.0 145:166.0 146:1488.0 147:368.0 148:937.0 154:212.…			0.9	0.2	0	0		795	1304	1458	1228	1267	721	1016	867	894	1441	696	362	371	374	199	115	592	550	230	228	97	164	184	158	192	472	520	158	204	111	88	62	53	68	156	151	93	87
213051	954927	361	213051	89:892.0 90:168.0 91:310.0 92:58.0 93:141.0 97:135.0 103:3215.0 105:237.0 107:153.0 108:87.0 117:1089.0 122:57.0 129:1960.0 139:41.0 147:2656.0 157:279.0 160:432.0 162:42.0 166:20.0 169:985.0 174:76.0 182:49.0 201:79.0 205:583.0 208:33.0 210:10.0 212:37.0 213:31.0 217:1147.0 224:34.0 229:67.0 231:112.0 236:47.0 237:47.0 241:73.0 245:103.0 248:29.0 250:61.0 251:59.0 268:17.0 271:319.0 272:77.0 277…			1	0.7	0	0.125		1042	1182	1125	1042	1252	1333	1553	1446	1182	1105	822	1075	1516	1262	1045	905	15274	1312	1083	1124	102	109	108	75	93	109	81	85	64	79	259	105	213	227	228	132	492	182
213044	728933	86	213044	85:87.0 86:2489.0 87:191.0 88:77.0 90:85.0 91:102.0 93:65.0 97:164.0 99:95.0 100:162.0 101:195.0 102:144.0 110:48.0 112:104.0 113:99.0 116:240.0 117:451.0 118:62.0 125:46.0 126:116.0 128:279.0 130:842.0 139:58.0 144:472.0 145:74.0 146:540.0 155:229.0 159:251.0 160:408.0 171:278.0 172:44.0 173:64.0 182:20.0 183:274.0 184:70.0 187:157.0 204:1411.0 215:91.0 228:42.0 229:90.0 230:74.0 233:25.0 244:40…			0.9	0.6	0	0		1284	2493	2438	2073	2259	1015	2050	2318	2707	3287	1615	826	1369	861	608	633	753	1109	941	1553	770	757	754	304	1041	1640	988	1232	1294	1449	8398	5888	12645	7631	9468	5612	6764	4264
213031	555679	159	213031	85:327.0 86:160.0 87:280.0 88:140.0 89:110.0 97:52.0 98:133.0 99:255.0 101:366.0 103:1441.0 104:166.0 105:400.0 106:62.0 109:478.0 116:190.0 117:224.0 118:38.0 124:17.0 129:113.0 133:144.0 143:95.0 145:247.0 146:45.0 147:1058.0 148:142.0 158:66.0 159:3856.0 160:468.0 161:153.0 162:39.0 170:26.0 175:132.0 177:135.0 179:32.0 182:10.0 193:31.0 196:18.0 219:313.0 220:49.0 233:36.0 261:31.0 262:30.0 2…			1	0.7	0	0		2161	4870	3777	6158	2291	2602	6210	2328	6210	4771	3066	4127	3294	829	8524	2531	1687	303	1265	236	518	108	451	154	150	125	113	101	131	84	166	161	140	167	211	89	176	149
213029	853893	142	213029	95:25.0 98:99.0 99:134.0 100:717.0 112:15.0 116:192.0 117:191.0 118:41.0 127:66.0 130:221.0 131:371.0 133:469.0 138:19.0 140:26.0 141:103.0 142:4908.0 143:519.0 146:36.0 147:1021.0 148:67.0 150:21.0 153:53.0 159:117.0 161:64.0 167:11.0 180:35.0 183:91.0 185:80.0 189:72.0 203:61.0 204:374.0 205:151.0 206:89.0 215:35.0 216:171.0 218:249.0 220:98.0 222:12.0 229:24.0 231:79.0 232:24.0 234:16.0 244:17…			0.8	0.6	0	0		780	2245	4808	4328	3423	5151	4837	1241	518	2909	460	1894	867	2220	291	603	3296	2165	1030	1164	69	88	109	99	65	211	113	143	160	123	205	118	99	101	143	78	123	167
213026	774927	159	213026	85:293.0 86:127.0 87:318.0 99:307.0 100:105.0 101:37.0 103:559.0 104:139.0 113:273.0 115:200.0 116:72.0 118:26.0 120:21.0 125:33.0 126:78.0 127:378.0 128:66.0 130:77.0 138:27.0 142:87.0 143:92.0 147:894.0 148:107.0 149:36.0 155:137.0 159:4610.0 160:458.0 161:233.0 175:30.0 177:37.0 187:38.0 191:79.0 192:22.0 198:131.0 203:9.0 205:186.0 233:404.0 234:69.0 235:393.0 236:22.0 271:37.0 272:39.0 296:1…			1	0.8	0	0		2151	8072	4516	10486	3183	3460	12117	2996	11814	6710	5918	5406	3003	2289	15014	3486	2123	604	1716	70	181	1150	178	74	1380	3656	1507	2203	176	1949	78	68	166	72	142	133	217	174
213025	847166	159	213025	85:506.0 86:24.0 99:95.0 116:334.0 117:455.0 125:10.0 130:109.0 135:44.0 137:56.0 149:175.0 151:58.0 159:4717.0 160:238.0 161:352.0 162:45.0 164:11.0 176:29.0 216:43.0 218:70.0 233:603.0 234:114.0 235:52.0 265:13.0 267:23.0 303:20.0 310:16.0 318:14.0 326:21.0 331:99.0 332:69.0 333:61.0 334:33.0 340:17.0 375:11.0 380:24.0 381:24.0 388:16.0 397:13.0 406:16.0 413:40.0 415:17.0 432:13.0 434:24.0 464:…			1	0.7	0	0		2200	8085	4621	17034	3442	4011	18664	3262	18808	9560	9281	3081	2192	714	12660	3401	2252	998	1286	5826	101	117	121	88	114	170	135	80	126	114	103	150	186	212	108	140	278	308
213022	782166	159	213022	86:148.0 87:274.0 88:51.0 89:295.0 90:36.0 100:284.0 101:406.0 103:1975.0 104:201.0 113:211.0 114:41.0 115:242.0 126:37.0 128:195.0 133:435.0 141:60.0 142:279.0 147:2324.0 148:321.0 149:229.0 157:220.0 158:34.0 159:4653.0 160:528.0 161:298.0 175:69.0 177:120.0 179:43.0 182:35.0 189:175.0 190:39.0 191:257.0 203:87.0 204:171.0 205:613.0 206:123.0 207:115.0 216:31.0 217:742.0 218:45.0 219:39.0 221:3…			1	0.8	0	0		3403	8561	4558	11371	3424	3633	12908	3314	12189	7011	6290	5992	3104	1736	15344	3827	1865	398	1891	6075	1030	1117	1276	843	1050	3656	751	2203	996	932	121	134	57	63	106	133	105	161
213020	926817	204	213020	85:243.0 87:100.0 91:147.0 92:57.0 94:46.0 97:19.0 98:81.0 99:179.0 100:281.0 101:1043.0 102:219.0 105:107.0 106:73.0 107:33.0 110:17.0 111:244.0 113:34.0 115:641.0 116:642.0 117:598.0 118:57.0 119:87.0 120:104.0 123:20.0 124:80.0 126:18.0 127:18.0 129:435.0 130:811.0 131:551.0 132:136.0 133:358.0 134:36.0 136:64.0 139:43.0 140:332.0 141:146.0 142:180.0 143:1255.0 144:261.0 145:70.0 146:106.0 147…			0.9	0.8	0	0		7462	8280	7722	7349	8292	9867	8632	9672	7295	7491	6543	7861	6689	9191	5039	6470	3561	7622	6247	6762	104	262	196	166	246	568	1015	235	174	512	231	592	845	334	159	261	607	362
213019	802079	159	213019	85:2846.0 86:130.0 87:341.0 88:163.0 89:5074.0 90:343.0 91:404.0 94:17.0 95:129.0 96:35.0 97:220.0 99:479.0 101:3077.0 102:278.0 103:9168.0 104:758.0 105:454.0 106:123.0 107:83.0 108:17.0 109:64.0 110:63.0 111:2578.0 112:133.0 113:465.0 114:56.0 115:526.0 116:2026.0 117:1825.0 118:219.0 119:367.0 123:133.0 125:143.0 127:302.0 129:3423.0 130:835.0 131:2914.0 132:226.0 133:3151.0 134:397.0 135:370.…			1	0.9	0	0		6432	6564	7094	6323	7534	7009	7066	8111	6318	7266	5422	6184	6279	6875	4728	5780	5478	9025	5922	6384	110	115	94	158	125	112	123	126	93	137	215	229	298	539	232	267	403	351
213018	939910	204	213018	86:188.0 89:471.0 102:170.0 115:602.0 120:68.0 130:512.0 131:668.0 137:42.0 138:34.0 140:239.0 143:881.0 144:221.0 147:1550.0 148:398.0 150:91.0 156:60.0 168:148.0 172:149.0 185:106.0 198:62.0 204:9066.0 205:1645.0 206:745.0 210:47.0 212:283.0 213:108.0 216:107.0 218:451.0 219:47.0 236:15.0 238:54.0 240:253.0 252:33.0 258:74.0 268:109.0 284:31.0 286:11.0 287:37.0 309:22.0 314:21.0 315:178.0 326:1…			0.8	0.6	0	0		8410	9087	8881	7915	8426	8967	9933	11039	7460	8722	6070	9196	8106	8319	6068	5724	2499	9026	7604	7707	128	205	299	190	514	448	743	232	297	252	342	542	871	375	301	281	808	417
213017	431111	87	213017	85:3183.0 86:617.0 87:10829.0 88:762.0 89:148.0 90:33.0 91:170.0 97:89.0 98:71.0 99:207.0 100:1153.0 101:1159.0 102:221.0 103:401.0 104:3560.0 105:1138.0 106:236.0 107:59.0 110:90.0 113:366.0 114:243.0 115:693.0 116:509.0 117:210.0 129:317.0 130:883.0 131:1951.0 132:216.0 133:1379.0 134:228.0 135:98.0 141:20.0 142:73.0 143:200.0 144:148.0 145:59.0 146:326.0 159:515.0 161:62.0 167:22.0 173:336.0 1…			1	0.9	0	0		6484	16607	10608	30602	6760	11838	29049	8240	35727	16077	15769	12689	9124	779	39570	10079	5332	1511	4066	761	1273	968	863	1203	536	539	653	1154	459	1320	201	127	167	479	303	176	675	282
213013	805713	142	213013	85:248.0 86:415.0 87:282.0 88:243.0 89:837.0 90:205.0 91:151.0 92:19.0 93:118.0 95:132.0 96:213.0 97:203.0 98:1527.0 99:177.0 100:2347.0 101:1248.0 102:176.0 106:200.0 107:146.0 108:111.0 109:51.0 110:78.0 111:183.0 112:86.0 113:94.0 114:181.0 115:381.0 116:589.0 117:1141.0 119:175.0 120:51.0 122:43.0 123:67.0 124:30.0 126:66.0 132:117.0 133:1561.0 134:227.0 137:118.0 140:90.0 141:86.0 142:12230.…			0.9	0.5	0	0		5575	7016	11981	10732	9293	7408	7755	3591	2201	6824	2067	3338	2443	4358	1253	1730	4398	3113	2656	2609	131	184	93	105	56	130	120	92	153	119	448	582	518	503	374	351	434	379
213012	757355	142	213012	85:714.0 86:2094.0 87:591.0 88:495.0 89:557.0 90:166.0 91:84.0 92:48.0 93:134.0 94:60.0 95:189.0 96:100.0 97:129.0 98:536.0 99:622.0 100:8402.0 101:1636.0 102:1086.0 103:4127.0 104:403.0 105:237.0 106:29.0 107:80.0 108:35.0 109:95.0 110:85.0 111:353.0 112:222.0 113:214.0 114:562.0 115:1710.0 116:3369.0 117:1618.0 118:420.0 119:321.0 120:88.0 121:93.0 122:76.0 123:66.0 124:128.0 125:73.0 126:132.0…			1	1	0	1		11650	25821	35430	34210	31029	39106	35409	11545	4579	27868	2519	21720	9792	27697	1530	5897	23667	24089	14550	19189	256	156	125	216	145	318	254	255	314	310	1508	2925	2952	1680	3559	2707	1915	1436
212828	753284	156	212828	86:138.0 94:41.0 95:35.0 96:143.0 97:43.0 98:180.0 100:685.0 101:138.0 102:17.0 106:13.0 107:112.0 108:32.0 109:17.0 112:22.0 113:20.0 114:29.0 117:56.0 122:22.0 124:207.0 126:89.0 128:91.0 130:119.0 131:67.0 133:164.0 134:26.0 135:114.0 136:37.0 137:28.0 138:147.0 140:57.0 141:53.0 142:53.0 146:89.0 147:153.0 148:30.0 150:26.0 151:18.0 152:210.0 153:55.0 154:318.0 155:100.0 156:412.0 157:75.0 15…			0	0	0	1		752	582	640	520	610	455	452	728	954	645	678	677	399	527	308	495	289	424	341	656	99	98	109	67	84	151	110	98	135	100	239	344	422	476	328	165	326	293
212751	772613	202	212751	85:69.0 89:165.0 95:29.0 97:19.0 101:81.0 102:137.0 103:133.0 105:37.0 113:27.0 115:60.0 116:39.0 119:23.0 126:40.0 127:46.0 128:138.0 129:319.0 130:152.0 137:28.0 141:57.0 142:31.0 145:61.0 146:40.0 149:29.0 151:22.0 154:53.0 155:33.0 156:70.0 159:50.0 163:18.0 165:34.0 170:90.0 171:30.0 172:45.0 173:35.0 181:28.0 183:31.0 186:103.0 187:19.0 195:28.0 198:44.0 199:35.0 200:67.0 202:391.0 203:63.0…			0	0	0	1		143	117	147	73	90	322	78	92	218	286	146	93	181	54	295	108	168	138	196	90	231	371	247	161	270	264	220	180	228	240	244	225	510	542	212	281	705	494
212715	846362	89	212715	86:70.0 89:814.0 90:99.0 91:136.0 92:259.0 93:161.0 94:44.0 96:38.0 99:30.0 103:233.0 104:80.0 105:259.0 106:137.0 107:140.0 108:64.0 109:69.0 110:49.0 111:33.0 115:111.0 117:174.0 118:171.0 119:528.0 120:195.0 121:78.0 127:42.0 130:39.0 131:159.0 132:233.0 133:337.0 134:91.0 136:41.0 140:20.0 141:40.0 145:157.0 146:181.0 147:312.0 150:32.0 152:31.0 154:43.0 155:26.0 156:49.0 157:86.0 158:27.0 15…			0	0	0	0.875		492	517	716	1002	782	649	1145	775	441	563	468	853	526	436	269	1166	463	920	495	724	178	137	131	220	273	344	237	177	197	200	207	392	765	728	242	505	1069	1029
212508	639705	155	212508	85:201.0 93:150.0 95:236.0 97:76.0 107:131.0 110:57.0 115:95.0 116:230.0 121:215.0 123:41.0 124:30.0 125:100.0 131:2097.0 143:755.0 145:21.0 151:57.0 155:641.0 165:38.0 167:450.0 169:237.0 170:24.0 204:55.0 209:397.0 210:18.0 213:15.0 224:36.0 225:14.0 233:260.0 234:34.0 235:75.0 258:84.0 287:283.0 288:22.0 289:26.0 312:49.0 326:34.0 349:20.0 408:11.0 412:21.0 414:19.0 416:21.0 417:17.0 432:20.0 …			0	0	0	1		86	345	203	332	308	94	264	179	140	116	93	126	414	276	190	283	167	233	204	109	118	73	101	106	80	133	110	90	105	121	318	484	591	321	208	664	750	860
212472	556669	100	212472	85:96.0 86:189.0 87:30.0 92:64.0 95:55.0 98:55.0 100:2726.0 101:264.0 102:128.0 113:39.0 117:334.0 118:27.0 130:62.0 133:394.0 134:42.0 135:33.0 143:108.0 147:2504.0 149:164.0 151:24.0 152:61.0 153:55.0 156:479.0 157:62.0 170:795.0 171:1312.0 172:374.0 173:49.0 174:205.0 175:122.0 184:128.0 188:370.0 189:65.0 190:61.0 204:39.0 209:28.0 225:261.0 226:37.0 227:34.0 238:151.0 240:47.0 248:9.0 251:22…			0	0	0	0.875		3588	758	701	5034	985	4168	1262	577	3122	451	407	1883	976	1947	573	1327	781	1454	1479	500	11558	15191	13219	6103	18302	8542	6924	9407	15403	12556	2513	1973	3832	2188	37544	2825	3071	1937
212429	535156	183	212429	85:171.0 87:60.0 88:84.0 90:19.0 92:49.0 94:63.0 95:74.0 97:126.0 98:91.0 99:230.0 100:731.0 102:202.0 105:49.0 108:37.0 109:51.0 110:86.0 111:68.0 113:129.0 114:69.0 116:262.0 117:79.0 119:33.0 121:27.0 122:19.0 124:25.0 130:120.0 131:369.0 132:129.0 133:387.0 134:68.0 138:39.0 140:616.0 141:55.0 142:180.0 146:117.0 147:1982.0 148:293.0 149:222.0 150:26.0 152:28.0 154:176.0 155:323.0 156:231.0 1…			0	0	0	1		161	155	93	257	301	73	89	184	127	284	218	151	385	46	267	211	195	154	135	224	124	109	125	204	104	151	131	117	105	142	331	851	301	791	435	915	591	188
212403	566281	171	212403	85:20.0 86:111.0 87:32.0 95:200.0 99:155.0 101:177.0 102:39.0 105:101.0 106:49.0 113:46.0 114:53.0 115:108.0 116:89.0 122:22.0 123:62.0 124:34.0 125:31.0 126:24.0 127:46.0 128:25.0 129:936.0 130:342.0 131:1022.0 132:212.0 134:161.0 135:114.0 141:72.0 143:164.0 144:102.0 145:30.0 146:45.0 149:180.0 151:19.0 153:41.0 154:35.0 158:40.0 159:79.0 161:52.0 162:35.0 163:70.0 164:19.0 165:27.0 167:26.0 1…			0	0	0	0.875		171	147	189	282	198	226	186	286	304	212	200	247	247	229	260	200	255	225	135	170	317	322	358	300	396	397	319	374	365	236	617	489	900	640	735	721	1041	632
212396	797743	100	212396	88:35.0 89:51.0 91:803.0 92:87.0 98:55.0 100:1132.0 101:102.0 102:55.0 103:52.0 104:93.0 105:36.0 106:27.0 110:28.0 115:183.0 118:52.0 120:46.0 121:33.0 128:710.0 129:51.0 130:78.0 131:153.0 132:52.0 133:52.0 142:422.0 143:56.0 144:86.0 146:58.0 158:34.0 160:27.0 162:45.0 171:107.0 172:13.0 173:19.0 185:44.0 186:147.0 187:19.0 199:33.0 205:239.0 206:35.0 220:118.0 221:51.0 236:23.0 245:19.0 250:2…			0.6	0.6	0	0.875		3145	1085	1174	1649	1604	1975	2209	1786	925	898	691	1831	3362	2941	2241	2871	1663	2080	1673	1978	237	693	530	213	576	348	588	348	501	503	1303	2224	2668	2221	1180	1591	3048	1024
212380	493165	89	212380	89:1490.0 90:65.0 91:138.0 103:594.0 104:37.0 119:133.0 155:252.0 176:41.0 251:105.0			0	0	0	1		148	182	121	170	109	665	240	170	534	202	503	147	317	622	229	652	471	94	145	67	109	1229	77	1105	173	170	118	101	102	95	1319	843	710	1421	1553	1295	861	1131
212378	680007	140	212378	90:194.0 97:125.0 108:27.0 110:35.0 140:1120.0 174:187.0 176:8.0 233:12.0 257:202.0 258:27.0 264:33.0 283:21.0 300:135.0 337:12.0 365:45.0			0	0	0	1		167	174	378	294	229	414	412	457	331	399	183	331	403	396	276	334	195	349	400	288	612	837	743	399	840	1298	1325	484	691	704	1089	827	1650	1148	1167	679	1057	710
212376	267812	155	212376	92:115.0 93:28.0 97:357.0 98:64.0 109:28.0 111:47.0 120:42.0 125:24.0 128:24.0 141:22.0 145:41.0 148:220.0 149:109.0 155:1340.0 156:396.0 157:101.0 161:11.0 171:67.0 173:10.0 190:60.0 191:27.0 197:12.0 199:329.0 200:91.0 207:36.0 212:17.0 222:58.0 237:45.0 239:22.0 240:18.0 242:22.0 243:31.0 244:18.0 249:37.0 252:27.0 297:11.0 300:38.0 316:26.0 318:27.0 328:19.0 331:30.0 336:11.0 342:32.0 355:40.…			0	0	0	1		123	127	55	147	171	136	103	134	165	111	104	104	211	94	273	139	433	86	101	81	102	156	95	255	112	159	79	90	107	162	2142	1789	1398	1002	1397	1540	2226	1977
212365	530914	98	212365	85:1733.0 86:843.0 87:498.0 88:252.0 91:26.0 96:130.0 97:113.0 98:2701.0 99:1568.0 100:2448.0 101:346.0 103:114.0 105:40.0 109:29.0 111:120.0 112:285.0 113:354.0 114:149.0 116:687.0 117:2011.0 118:25.0 119:54.0 123:19.0 126:13.0 132:131.0 136:21.0 138:27.0 141:500.0 142:217.0 144:145.0 145:170.0 155:27.0 156:2108.0 157:492.0 158:338.0 159:64.0 160:25.0 168:24.0 170:22.0 173:50.0 174:2020.0 175:41…			0	0	0	1		4162	5428	6856	4401	5133	7987	5924	4427	3052	4957	311	3122	2816	4848	1388	2773	2224	4195	3555	3340	308	200	208	80	181	225	106	172	201	335	1476	3027	3157	3890	2815	1331	3911	2951
212357	456820	102	212357	85:1431.0 86:9541.0 87:1671.0 88:940.0 89:667.0 90:117.0 91:173.0 93:332.0 94:43.0 95:106.0 96:122.0 97:84.0 98:448.0 99:394.0 100:12578.0 101:2079.0 102:15461.0 103:2215.0 104:631.0 105:486.0 106:255.0 108:103.0 111:29.0 112:64.0 113:274.0 114:305.0 115:13628.0 116:6934.0 117:3053.0 118:486.0 119:372.0 120:51.0 121:48.0 122:118.0 123:282.0 124:17.0 127:26.0 128:58.0 129:277.0 132:504.0 133:2602.…			0	0	0	0.875		1034	2181	1143	745	749	807	942	437	408	520	471	214	586	268	409	227	335	307	270	296	993	1269	1373	495	1338	1166	809	1127	2364	2234	9699	817	2338	9794	16115	1109	8299	3811
212021	458155	130	212021	87:115.0 110:222.0 114:32.0 129:79.0 130:1209.0 153:47.0 156:83.0 157:54.0 172:38.0 184:43.0 186:123.0 230:108.0 349:15.0			0	0.1	0.8	0		1165	815	1091	4999	830	828	4554	704	5600	814	2157	571	1092	421	5140	1339	408	502	437	547	694	3102	1127	1007	2128	1034	2486	2461	2082	4166	648	499	972	378	484	1647	714	2181
212017	517408	146	212017	85:115.0 89:28.0 90:13.0 91:979.0 92:82.0 98:51.0 100:256.0 103:296.0 104:186.0 105:266.0 114:36.0 115:66.0 116:49.0 117:126.0 118:138.0 128:37.0 129:148.0 130:180.0 131:143.0 133:65.0 139:44.0 144:60.0 146:1527.0 147:295.0 172:492.0 248:97.0 320:24.0 394:20.0 468:15.0 470:25.0			0	0	0.9	0		468	565	414	684	445	137	134	148	127	130	599	189	237	115	555	57	133	60	98	80	648	3774	1424	448	2064	1549	2232	2204	1647	3917	419	562	486	529	400	310	366	314
211992	910664	445	211992	87:27.0 89:22.0 90:19.0 91:90.0 93:40.0 95:35.0 96:38.0 97:27.0 99:39.0 105:53.0 108:34.0 109:45.0 115:102.0 116:55.0 117:299.0 118:25.0 119:39.0 127:34.0 128:68.0 129:97.0 130:57.0 131:176.0 133:61.0 140:30.0 141:95.0 142:55.0 143:95.0 145:82.0 153:76.0 154:26.0 155:92.0 156:38.0 157:75.0 158:24.0 159:55.0 161:20.0 162:18.0 164:34.0 165:37.0 166:39.0 167:49.0 168:28.0 169:39.0 170:50.0 171:105.0…			0.5	0.6	0.8	0		261	168	285	858	1490	1601	804	366	226	1373	929	173	269	1787	831	2173	1670	2026	166	5014	210	83	134	553	526	356	114	279	272	495	107	88	133	63	105	110	126	142
211988	513802	129	211988	93:42.0 99:56.0 101:112.0 103:130.0 116:40.0 129:678.0 130:67.0 131:89.0 136:26.0 149:28.0 156:21.0 157:35.0 159:416.0 161:28.0 164:32.0 171:363.0 172:52.0 185:50.0 186:35.0 204:77.0 212:24.0 213:139.0 217:40.0 218:30.0 232:43.0 244:32.0 245:25.0 261:170.0 262:51.0 283:28.0 301:24.0 306:44.0 322:35.0 335:29.0 339:30.0 344:19.0 348:23.0 351:21.0 355:30.0 417:18.0 437:28.0 452:36.0 456:36.0 464:38.…			0	0	1	0		1006	117	920	109	118	101	192	217	199	91	991	333	253	1374	1102	179	137	1312	128	196	679	726	861	810	1047	690	697	838	686	437	330	604	537	763	442	280	269	321
211383	860944	205	211383	85:91.0 87:67.0 89:620.0 93:22.0 95:37.0 97:174.0 98:166.0 99:125.0 101:600.0 102:64.0 103:2141.0 111:134.0 115:170.0 116:185.0 117:868.0 118:116.0 125:23.0 126:37.0 127:160.0 129:910.0 130:169.0 131:79.0 133:552.0 134:70.0 135:60.0 138:17.0 142:325.0 147:781.0 148:198.0 149:457.0 150:21.0 152:20.0 158:145.0 160:79.0 161:260.0 162:29.0 174:394.0 175:50.0 186:66.0 187:49.0 188:75.0 190:33.0 192:54…			0.7	1	0	0		1329	1332	977	877	1254	1413	1315	1640	1511	1392	375	1092	1028	1064	863	1104	226	1490	1213	1141	100	547	220	177	118	157	125	214	273	216	161	178	148	161	109	160	268	201
211379	955818	116	211379	85:463.0 87:231.0 98:163.0 116:869.0 118:129.0 158:82.0 175:213.0 179:241.0 202:29.0 262:70.0 308:132.0 319:144.0 324:28.0 333:30.0 385:24.0			0.7	0.8	0.5	0.375		876	5257	4437	21577	2923	10022	1487	1490	6819	18944	5171	871	5191	25211	752	2120	3399	6205	12919	3437	775	376	671	335	2418	1019	650	292	176	2321	239	607	683	1139	361	182	3638	1767
211374	484978	117	211374	86:294.0 98:839.0 99:328.0 100:406.0 101:206.0 102:104.0 110:40.0 115:174.0 116:360.0 117:1914.0 118:159.0 119:105.0 126:83.0 128:160.0 130:424.0 131:280.0 132:123.0 143:27.0 144:45.0 146:64.0 147:544.0 148:137.0 150:43.0 158:494.0 161:22.0 170:66.0 171:209.0 172:114.0 188:192.0 189:58.0 198:56.0 200:244.0 203:12.0 211:37.0 212:18.0 216:37.0 231:78.0 236:19.0 245:17.0 246:41.0 261:282.0 262:41.0 …			1	0.9	0	1		2648	1652	2786	1968	2112	1514	1950	1543	1865	2688	2040	1919	3258	1802	1889	1964	1119	1456	1904	1627	2459	2416	2237	2241	3224	2118	1851	1940	2532	2182	1039	698	2914	2135	1733	1545	1590	1752
211371	407993	129	211371	85:378.0 86:328.0 87:319.0 88:193.0 91:19.0 93:104.0 95:46.0 96:55.0 97:194.0 98:84.0 99:214.0 101:822.0 102:172.0 103:1804.0 104:121.0 105:326.0 114:79.0 115:128.0 116:201.0 117:311.0 119:84.0 123:29.0 125:121.0 127:120.0 129:2128.0 130:703.0 131:958.0 132:241.0 133:96.0 144:37.0 145:1205.0 146:123.0 148:158.0 151:41.0 159:524.0 160:113.0 161:532.0 162:73.0 163:60.0 169:38.0 171:42.0 172:28.0 17…			0.9	0.8	0	0		870	2723	1349	5393	970	3131	5448	1030	6220	2432	2845	2134	1710	581	6409	1818	799	203	519	719	10022	7554	7379	10952	12013	8334	7676	6932	11520	7159	764	402	421	202	514	331	148	292
211252	543470	214	211252	88:106.0 95:144.0 96:183.0 97:131.0 100:1651.0 102:732.0 113:660.0 116:293.0 119:161.0 123:144.0 125:248.0 128:215.0 140:153.0 141:72.0 142:184.0 144:625.0 145:49.0 146:64.0 155:67.0 157:86.0 159:88.0 168:192.0 169:27.0 170:443.0 171:323.0 172:301.0 173:33.0 185:24.0 188:49.0 197:48.0 213:30.0 214:541.0 215:557.0 216:104.0 226:44.0 243:211.0 244:32.0 245:13.0 258:96.0 263:10.0 285:29.0 286:24.0 2…			0.6	0.9	0	0.375		456	337	392	513	509	374	416	395	575	441	323	480	648	377	651	260	440	308	388	817	109	1030	81	128	208	276	289	128	130	123	224	331	803	409	216	487	382	201
211246	749154	250	211246	86:73.0 88:110.0 89:179.0 90:57.0 96:44.0 97:38.0 98:29.0 99:61.0 101:222.0 102:93.0 103:1282.0 104:64.0 105:99.0 111:124.0 112:60.0 116:506.0 117:210.0 118:59.0 122:41.0 123:21.0 129:323.0 130:549.0 131:250.0 132:388.0 133:514.0 134:93.0 139:69.0 140:75.0 143:172.0 144:178.0 145:27.0 146:123.0 147:1328.0 148:247.0 149:188.0 151:21.0 153:42.0 156:178.0 157:148.0 158:107.0 159:104.0 160:215.0 161:…			1	0.9	0	0		987	1844	1588	1239	1593	349	1004	1500	1883	2198	915	400	440	422	439	370	359	544	339	665	76	91	88	160	81	98	96	113	166	77	170	167	183	194	233	175	244	172
211220	965455	215	211220	128:54.0 142:137.0 156:139.0 186:109.0 200:34.0 201:200.0 214:24.0 215:820.0 216:311.0 243:258.0 244:225.0 245:105.0 272:179.0 282:20.0 298:16.0			1	0.9	0	0.375		530	763	688	665	867	555	671	600	573	742	494	444	530	572	407	362	482	511	333	439	94	87	87	87	97	73	146	131	161	124	190	164	284	154	217	227	225	215
211214	899271	205	211214	88:26.0 89:508.0 92:30.0 95:84.0 99:122.0 101:408.0 103:2778.0 104:266.0 105:315.0 107:99.0 108:52.0 109:53.0 111:34.0 117:1471.0 118:230.0 119:34.0 120:40.0 123:47.0 124:29.0 129:248.0 131:374.0 132:123.0 133:1074.0 134:55.0 138:25.0 143:280.0 144:144.0 145:186.0 146:77.0 147:5163.0 148:820.0 149:523.0 151:84.0 153:82.0 154:76.0 155:120.0 160:87.0 161:18.0 163:28.0 164:39.0 166:24.0 171:36.0 186…			1	1	0	0		486	488	571	487	555	722	789	787	580	817	472	678	622	673	321	695	1247	740	806	705	165	375	76	305	421	408	197	84	88	241	214	171	551	477	388	172	117	92
211210	936610	289	211210	86:61.0 93:67.0 139:45.0 161:126.0 167:22.0 187:48.0 201:21.0 208:32.0 289:788.0 290:241.0 291:127.0 310:20.0 405:23.0 421:59.0 426:21.0 446:17.0			0.9	0.8	0	0		451	401	418	367	452	446	774	502	448	427	402	555	819	549	570	492	359	429	502	482	101	82	80	163	109	110	102	50	158	100	120	105	105	64	91	143	130	124
211204	460438	159	211204	85:1331.0 86:223.0 87:234.0 88:60.0 89:40.0 90:47.0 99:202.0 101:106.0 103:202.0 115:50.0 116:164.0 117:121.0 118:54.0 123:26.0 127:161.0 129:21.0 130:70.0 131:73.0 132:20.0 139:19.0 142:35.0 143:79.0 145:927.0 146:154.0 159:1114.0 160:54.0 161:231.0 168:31.0 170:37.0 172:13.0 175:403.0 176:49.0 180:20.0 181:24.0 183:36.0 193:37.0 197:49.0 201:52.0 202:39.0 203:28.0 210:31.0 211:25.0 219:42.0 244…			1	1	0	0		12924	33011	20018	71855	13673	24300	67468	15249	80654	34705	32853	27901	17400	776	81051	20261	11898	2954	7966	1256	471	232	348	387	357	189	178	394	170	293	123	162	82	147	187	198	213	128
211195	395699	198	211195	86:385.0 93:201.0 94:27.0 98:221.0 99:101.0 100:467.0 103:207.0 108:33.0 113:70.0 129:321.0 141:20.0 198:1029.0 199:72.0 240:32.0			1	0.9	0	0		811	863	802	718	776	756	890	1060	889	807	805	1105	935	717	925	833	217	641	764	724	138	97	76	141	109	155	152	111	164	112	132	194	150	123	124	146	298	157
211177	568445	99	211177	87:98.0 88:98.0 98:282.0 99:2508.0 100:230.0 104:709.0 112:478.0 116:615.0 125:34.0 130:323.0 146:181.0 153:31.0 155:163.0 158:50.0 159:23.0 160:88.0 165:28.0 172:54.0 173:58.0 189:787.0 197:136.0 198:27.0 202:53.0 212:29.0 300:17.0 321:17.0 330:19.0 342:25.0 346:16.0 348:12.0 351:8.0 357:29.0 358:35.0 364:18.0 368:16.0 390:20.0 395:18.0 398:7.0 405:19.0 407:21.0 412:13.0 419:20.0 421:29.0 423:21…			0.9	0.9	0	0		1612	1630	1852	1877	2118	1922	1880	1571	1703	1928	1337	1846	1375	1748	1701	1200	1157	1314	1734	1333	255	504	264	216	397	304	293	386	704	736	547	477	643	314	629	584	315	374
211170	547076	201	211170	85:331.0 86:1846.0 88:312.0 89:3746.0 90:332.0 91:101.0 97:399.0 99:809.0 100:2690.0 101:654.0 102:1292.0 109:613.0 110:94.0 113:272.0 119:208.0 120:41.0 121:16.0 124:52.0 125:107.0 126:660.0 127:377.0 128:164.0 130:644.0 132:488.0 138:23.0 139:123.0 140:112.0 141:322.0 146:146.0 150:39.0 151:44.0 153:34.0 154:1120.0 155:238.0 156:1443.0 157:2159.0 159:203.0 167:30.0 171:264.0 182:33.0 183:131.0 …			1	0.9	0	0.875		1843	2006	1393	1487	1985	953	1582	2621	2597	2184	1612	1649	3395	1425	2873	1159	1452	1568	1544	2542	235	292	148	176	143	242	161	215	163	130	870	428	1546	1318	840	1145	1015	392
211162	1138636	298	211162	100:120.0 101:412.0 115:529.0 127:68.0 133:1177.0 143:746.0 144:24.0 147:4560.0 148:619.0 149:638.0 152:96.0 153:246.0 154:61.0 164:62.0 165:882.0 166:238.0 167:182.0 169:2230.0 171:358.0 176:24.0 178:80.0 179:145.0 181:195.0 184:54.0 185:178.0 190:81.0 192:144.0 193:317.0 194:97.0 197:12.0 198:15.0 207:172.0 209:152.0 211:71.0 222:185.0 225:183.0 226:226.0 235:14.0 241:78.0 251:54.0 257:450.0 25…			0.9	0.8	0	0		1097	406	989	1943	1392	1570	1010	820	697	1415	1422	355	538	1625	927	2120	1294	853	760	1768	93	137	89	127	142	191	88	153	100	114	214	147	148	179	126	99	282	215
211159	835166	322	211159	90:45.0 97:61.0 105:1099.0 111:117.0 124:67.0 125:56.0 131:380.0 136:59.0 155:65.0 160:79.0 162:29.0 167:49.0 179:91.0 180:122.0 182:49.0 226:109.0 234:104.0 236:25.0 238:68.0 242:91.0 262:26.0 263:10.0 264:34.0 265:36.0 280:114.0 306:198.0 307:126.0 308:38.0 310:22.0 321:139.0 322:2305.0 323:683.0 324:251.0 325:54.0 327:21.0 328:30.0 337:16.0 344:35.0 373:33.0 377:16.0 397:43.0 399:80.0 400:28.0…			1	0.9	0	0		1048	1671	1697	1622	1871	1721	1772	1508	1237	2066	939	1421	1377	1607	571	971	1300	1788	1419	1635	154	70	86	214	128	129	156	114	163	110	112	186	203	137	152	69	324	126
211156	743479	142	211156	86:311.0 87:56.0 88:39.0 89:341.0 91:52.0 93:49.0 94:16.0 95:53.0 96:20.0 97:140.0 98:65.0 99:125.0 100:682.0 103:363.0 104:21.0 105:74.0 106:37.0 110:35.0 111:11.0 114:36.0 115:71.0 116:119.0 117:378.0 118:50.0 119:45.0 127:32.0 128:42.0 129:241.0 130:245.0 131:205.0 133:143.0 134:40.0 139:26.0 142:2589.0 143:443.0 144:124.0 147:681.0 148:145.0 150:30.0 154:17.0 157:185.0 162:27.0 163:42.0 164:2…			0.9	0.8	0	0		1089	1519	2161	2317	2076	2574	2748	1388	546	1960	514	2049	1500	1805	704	1045	1792	2148	1775	1949	71	93	77	160	152	70	178	73	159	140	474	648	818	681	696	455	696	402
211155	866620	156	211155	85:121.0 86:112.0 93:116.0 100:386.0 107:58.0 113:74.0 121:12.0 122:32.0 126:21.0 137:25.0 138:24.0 139:48.0 140:64.0 154:81.0 155:36.0 156:3794.0 157:697.0 158:451.0 159:133.0 160:53.0 162:43.0 174:180.0 175:84.0 208:162.0 209:113.0 210:30.0 212:20.0 226:16.0 285:23.0 286:16.0 300:16.0 303:36.0 304:20.0 309:29.0 311:24.0 312:17.0 325:25.0 328:122.0 329:31.0 330:44.0 334:28.0 344:39.0 358:25.0 37…			0.9	0.9	0	0		1837	2355	2929	2863	3026	3502	3738	2936	1389	3523	1083	2393	1837	2644	929	2119	2501	3199	2660	2751	352	174	117	160	456	255	255	271	324	125	139	217	197	146	103	154	220	140
211152	423656	126	211152	85:2577.0 86:181.0 87:40.0 88:183.0 89:82.0 91:132.0 92:114.0 94:13.0 96:61.0 97:637.0 98:1396.0 99:712.0 100:728.0 101:691.0 106:262.0 107:207.0 110:22.0 111:285.0 112:377.0 113:257.0 114:50.0 115:37.0 116:706.0 117:2510.0 118:251.0 119:103.0 120:146.0 121:539.0 122:66.0 126:3829.0 127:359.0 128:15.0 129:514.0 130:131.0 132:1449.0 133:26.0 135:48.0 138:155.0 139:574.0 143:60.0 144:14.0 145:143.0…			1	1	0	0		5572	3984	3742	2995	4626	4384	3064	8727	7875	7145	5060	2753	3874	2669	5710	1997	3862	2350	2000	1515	305	284	214	424	287	331	271	304	309	336	145	1066	177	100	205	93	232	200
211150	780126	100	211150	85:809.0 86:1042.0 87:296.0 88:373.0 91:2425.0 92:136.0 93:1456.0 99:429.0 100:6795.0 101:1135.0 102:661.0 108:1604.0 114:170.0 115:2881.0 116:784.0 119:892.0 126:199.0 127:337.0 128:3368.0 133:748.0 140:218.0 141:340.0 142:2799.0 143:450.0 144:369.0 147:2438.0 148:341.0 149:1485.0 153:173.0 154:189.0 155:522.0 156:200.0 157:431.0 158:278.0 159:271.0 160:95.0 168:94.0 169:123.0 170:178.0 171:587.…			0.4	0.8	0	0		9874	9704	7248	5993	8049	7777	6438	7498	3051	6563	2954	3573	4342	4736	3260	2855	5039	4432	2760	4939	11340	11933	14199	8708	10857	6138	6297	10419	10592	8663	805	1060	1561	951	870	865	1295	611
211147	911248	473	211147	85:655.0 86:492.0 87:210.0 88:122.0 90:62.0 92:47.0 94:735.0 95:257.0 96:100.0 97:286.0 98:201.0 99:440.0 100:3863.0 101:751.0 102:816.0 108:45.0 110:90.0 112:237.0 113:167.0 114:493.0 115:1305.0 116:552.0 117:930.0 118:1457.0 119:406.0 120:152.0 123:45.0 124:105.0 127:98.0 128:1375.0 130:463.0 131:634.0 132:523.0 133:1538.0 134:250.0 135:136.0 136:73.0 138:145.0 140:126.0 142:309.0 144:200.0 146…			1	1	0	0		1046	1452	2265	2094	2272	3413	3100	1403	319	2268	486	2212	1851	2569	675	1611	2268	2861	2128	2322	94	95	119	82	55	145	150	101	137	114	161	189	170	60	99	120	106	100
211140	959477	156	211140	85:205.0 86:333.0 90:128.0 91:166.0 95:142.0 97:130.0 98:122.0 100:254.0 102:375.0 107:15.0 109:74.0 112:200.0 113:148.0 115:281.0 116:478.0 117:771.0 118:192.0 119:109.0 130:383.0 131:392.0 132:96.0 135:69.0 136:29.0 137:9.0 139:16.0 140:360.0 141:240.0 142:312.0 143:156.0 145:153.0 149:329.0 151:112.0 154:78.0 155:217.0 156:6774.0 157:1659.0 158:1016.0 159:137.0 160:113.0 162:14.0 163:48.0 164:…			1	1	0	0.375		3091	3254	2863	4373	4751	4363	4521	4520	2806	3474	2450	4288	3714	4722	2630	4438	3596	4328	4706	4370	129	114	145	111	97	147	143	83	88	125	145	599	310	211	179	199	273	202
211138	763813	142	211138	86:449.0 98:213.0 99:128.0 100:1456.0 112:63.0 113:110.0 115:457.0 116:248.0 117:2006.0 118:184.0 119:98.0 120:32.0 125:39.0 130:299.0 131:251.0 132:252.0 133:182.0 135:15.0 137:16.0 138:19.0 141:25.0 142:7015.0 143:898.0 144:380.0 146:72.0 147:1160.0 149:129.0 152:9.0 158:90.0 165:12.0 167:32.0 170:80.0 172:129.0 174:713.0 175:120.0 181:40.0 183:41.0 188:51.0 196:18.0 197:45.0 198:103.0 199:94.0…			1	0.9	0	0.125		3206	4228	5147	4692	5236	5670	5597	2553	965	4249	2033	3937	3063	4889	1441	1747	4046	4133	2775	3762	148	134	129	99	142	301	106	83	139	103	2019	2660	3152	3449	2296	794	901	571
211133	833625	142	211133	86:416.0 87:273.0 88:97.0 98:65.0 99:97.0 100:1663.0 101:131.0 102:76.0 104:123.0 112:357.0 114:489.0 115:298.0 116:183.0 128:242.0 130:150.0 138:48.0 140:61.0 142:8503.0 143:919.0 144:553.0 147:170.0 153:12.0 156:3281.0 157:860.0 158:586.0 160:52.0 173:28.0 174:98.0 184:47.0 198:26.0 202:240.0 205:14.0 207:88.0 211:69.0 216:166.0 218:534.0 219:17.0 224:52.0 240:103.0 245:110.0 246:31.0 254:49.0 …			0.9	0.8	0	0		1755	4115	6406	5788	4980	7756	7873	2772	794	5431	1018	5426	2120	5927	566	1430	4573	5691	3935	4192	164	113	176	239	147	239	270	161	239	178	576	754	1194	506	581	805	727	507
211132	718386	142	211132	85:43.0 86:361.0 87:113.0 96:128.0 97:53.0 98:275.0 99:150.0 100:1843.0 101:401.0 102:138.0 110:37.0 112:31.0 113:162.0 114:323.0 115:392.0 116:469.0 129:108.0 130:351.0 132:148.0 133:153.0 134:41.0 140:22.0 141:116.0 142:8754.0 143:1216.0 144:347.0 146:13.0 147:633.0 155:50.0 157:272.0 173:96.0 186:124.0 188:183.0 190:42.0 197:19.0 202:183.0 211:17.0 213:34.0 214:22.0 216:223.0 218:759.0 219:125…			1	1	0	0.125		3622	4839	6075	5493	6103	7253	7243	4249	1380	5637	1248	5065	3742	6102	1696	2924	4498	6150	4621	5122	248	149	96	234	151	251	308	333	371	126	4401	4703	1257	2587	5278	3805	4415	3629
211131	578768	216	211131	85:280.0 86:353.0 91:41.0 93:35.0 94:231.0 95:53.0 96:357.0 97:175.0 98:7097.0 99:552.0 102:208.0 103:724.0 104:86.0 108:148.0 110:60.0 113:76.0 116:353.0 121:30.0 124:123.0 126:8183.0 127:586.0 128:42.0 129:1616.0 130:374.0 131:319.0 136:79.0 143:324.0 144:102.0 145:101.0 146:280.0 154:107.0 156:546.0 157:173.0 158:144.0 172:161.0 173:3068.0 174:605.0 175:121.0 182:25.0 184:55.0 188:27.0 200:447…			1	1	0	0.625		9066	7555	7077	10593	9919	4846	8132	9815	7359	7178	9205	6419	6729	5299	6029	7679	4885	6199	5478	6097	81	110	89	145	129	116	150	90	99	96	449	425	611	567	627	337	667	378
211130	788987	125	211130	85:1259.0 86:861.0 88:325.0 94:136.0 99:3931.0 100:794.0 101:709.0 103:720.0 104:41.0 108:71.0 110:406.0 112:267.0 113:8925.0 114:800.0 115:626.0 122:104.0 124:234.0 125:9316.0 126:814.0 127:456.0 128:131.0 138:82.0 139:1732.0 140:868.0 141:208.0 142:147.0 147:3969.0 148:586.0 149:423.0 150:48.0 152:253.0 153:7110.0 154:872.0 155:184.0 156:930.0 157:1958.0 158:303.0 161:59.0 163:89.0 166:14.0 167…			1	1	0	1		6170	6420	9661	9098	9799	3303	6616	9667	2125	6897	5816	5833	5946	6493	4864	2514	2817	4321	2376	2565	601	574	615	596	597	952	763	895	776	856	722	1647	2014	6639	3260	777	5927	1825
211128	873180	142	211128	86:108.0 87:587.0 90:195.0 91:2609.0 92:228.0 93:112.0 99:126.0 100:3142.0 101:325.0 104:622.0 105:155.0 107:144.0 115:426.0 116:557.0 117:332.0 118:225.0 119:312.0 120:1461.0 121:76.0 128:453.0 130:859.0 131:748.0 132:445.0 133:184.0 134:96.0 135:256.0 140:198.0 141:30.0 142:12203.0 143:1703.0 144:621.0 145:288.0 146:724.0 148:240.0 149:122.0 157:309.0 158:158.0 159:211.0 160:94.0 161:194.0 162:…			1	0.9	0	0.25		946	4853	8571	7320	8013	11092	10644	3857	1342	7031	1571	7408	3848	8506	1253	3100	6939	8792	7141	6746	378	122	175	180	398	301	216	262	268	148	144	589	235	218	277	205	278	245
211127	316501	117	211127	85:445.0 86:1675.0 87:432.0 88:1806.0 89:451.0 90:291.0 91:139.0 92:117.0 93:64.0 96:72.0 97:143.0 98:1506.0 99:2752.0 100:1802.0 101:3412.0 102:2047.0 103:433.0 104:156.0 110:94.0 111:78.0 112:234.0 113:162.0 114:98.0 115:126.0 116:3803.0 117:28401.0 118:2879.0 119:1011.0 120:46.0 126:44.0 127:80.0 128:850.0 129:1450.0 130:862.0 131:7146.0 132:5210.0 133:694.0 134:121.0 136:29.0 140:79.0 142:65.…			1	0.8	0	0		18894	18726	17814	14286	17482	25520	10208	32694	27808	21969	10350	11857	8307	19796	10681	6000	8604	13709	13359	17864	161	294	138	4115	220	354	300	329	216	250	3086	5425	7368	1950	7039	3430	55661	14716
211126	1000719	156	211126	86:458.0 94:82.0 96:520.0 98:283.0 100:1354.0 106:78.0 110:252.0 112:295.0 114:114.0 124:274.0 125:86.0 126:49.0 128:231.0 138:32.0 140:545.0 142:854.0 144:256.0 152:235.0 154:385.0 156:15220.0 157:2367.0 158:1620.0 160:209.0 165:51.0 166:95.0 168:150.0 172:315.0 174:346.0 184:67.0 186:356.0 188:186.0 195:38.0 196:66.0 198:46.0 200:77.0 211:132.0 214:60.0 225:22.0 226:287.0 228:28.0 237:81.0 240:…			0.9	0.9	0	0		10136	11750	13788	12525	21232	9269	9067	11911	5368	10499	4284	6418	11412	10608	4838	5294	7225	11581	11154	7394	94	1037	104	218	66	115	107	2001	79	1579	1980	130	1870	68	1684	132	1499	209
211125	665444	159	211125	113:755.0 141:380.0 144:526.0 159:18003.0 161:429.0 203:262.0 206:456.0 216:269.0 233:77.0 238:25.0 243:107.0 254:88.0 257:204.0 258:147.0 325:41.0 354:13.0 358:61.0 438:35.0 442:14.0 446:17.0 448:13.0 453:47.0 456:39.0 465:28.0 476:41.0			0.9	0.8	0	0		7729	7588	10225	8634	9869	16709	12521	9737	6824	9735	6559	12200	8477	12548	4923	10052	4869	15731	13704	9313	1679	1568	1492	1664	313	1097	1068	1565	1531	1452	1208	1289	1714	1524	999	1172	1975	906
211124	734701	142	211124	85:304.0 86:1818.0 87:211.0 88:127.0 90:136.0 92:77.0 94:15.0 95:173.0 97:542.0 98:237.0 99:840.0 100:5513.0 101:767.0 102:543.0 103:505.0 104:116.0 105:47.0 108:25.0 109:30.0 110:259.0 111:115.0 112:589.0 113:123.0 114:300.0 115:1186.0 116:1115.0 117:850.0 118:105.0 125:147.0 126:101.0 127:260.0 128:684.0 129:1268.0 130:815.0 131:245.0 132:481.0 133:384.0 134:188.0 135:62.0 137:38.0 138:30.0 139…			1	0.9	0	0.75		4771	11208	16944	14767	14644	22579	21321	6705	2892	14632	1631	16237	5912	18202	805	4843	13883	15218	13684	13310	482	471	403	200	430	1096	819	711	891	922	725	2160	2348	2881	2831	1384	1453	1072
210993	877833	217	210993	85:1874.0 86:6086.0 87:3720.0 89:1248.0 92:221.0 93:195.0 97:335.0 98:786.0 100:982.0 101:1917.0 102:586.0 103:11469.0 105:642.0 111:583.0 113:1097.0 114:601.0 115:1017.0 116:1214.0 117:6498.0 118:1024.0 120:197.0 124:170.0 125:122.0 127:248.0 128:696.0 129:763.0 130:447.0 131:236.0 132:968.0 133:4900.0 135:521.0 141:66.0 142:2643.0 143:1684.0 145:366.0 146:1190.0 147:27126.0 148:4249.0 149:2761.…			0.4	0.4	0	0.125		2763	3725	3392	3524	4199	3644	4006	3747	3636	4597	3082	3010	2909	4067	2953	3348	3203	3483	3960	3279	168	137	117	111	207	287	360	169	228	152	152	244	116	54	169	160	259	359
210986	558826	252	210986	85:117.0 86:542.0 87:262.0 89:210.0 90:118.0 91:210.0 93:50.0 94:38.0 95:59.0 98:452.0 99:83.0 100:8691.0 101:677.0 102:467.0 103:531.0 104:45.0 105:224.0 107:208.0 108:147.0 109:51.0 111:55.0 112:65.0 113:155.0 114:3708.0 115:10528.0 116:1387.0 117:1106.0 118:104.0 119:33.0 120:50.0 121:33.0 122:1104.0 123:119.0 124:118.0 127:219.0 128:276.0 129:195.0 131:427.0 132:589.0 133:2209.0 135:780.0 136…			0.5	0.4	0	0		159	282	273	423	170	327	261	198	252	217	169	93	237	125	260	139	135	90	103	159	151	119	134	166	119	140	158	119	161	107	169	112	103	84	69	109	116	111
210880	270788	152	210880	90:99.0 96:100.0 107:76.0 110:3785.0 111:179.0 112:45.0 114:88.0 132:305.0 136:40.0 144:30.0 151:52.0 152:4228.0 153:219.0 162:41.0 172:35.0 178:10.0 180:686.0 184:317.0 211:183.0 218:36.0 226:8.0 227:20.0 246:18.0 249:28.0 305:21.0 329:21.0 388:26.0 398:14.0 452:14.0 457:15.0			0	0.1	0.1	1		7031	6928	7769	7536	7805	8922	7443	9683	510	159	324	140	7227	134	6042	229	210	6602	5273	5399	518	698	535	588	744	669	632	661	420	609	3204	2759	1235	1732	1930	1924	3640	2923
210843	232293	152	210843	85:228.0 90:206.0 91:70.0 96:270.0 98:87.0 104:118.0 106:94.0 110:4491.0 111:155.0 114:110.0 116:106.0 130:388.0 138:36.0 142:78.0 143:38.0 152:5008.0 153:329.0 168:33.0 170:66.0 171:37.0 179:78.0 180:694.0 181:46.0 184:145.0 190:26.0 196:39.0 200:24.0 202:19.0 206:26.0 211:102.0 214:36.0 216:25.0 222:44.0 223:46.0 230:37.0 231:30.0 232:26.0 240:43.0 246:28.0 247:22.0 257:19.0 270:21.0 275:20.0 2…			0.1	0.2	0.6	0.875		181	333	299	349	178	347	158	233	256	86	250	268	1301	166	850	507	417	203	299	189	590	702	458	706	626	505	520	577	642	503	2450	2073	1432	1547	1111	1696	2759	1937
210835	631774	123	210835	85:23816.0 86:2589.0 88:706.0 89:1447.0 90:238.0 91:964.0 93:1054.0 94:485.0 95:6782.0 96:1670.0 97:330.0 98:770.0 99:257.0 100:891.0 101:558.0 103:6823.0 104:745.0 105:5442.0 106:380.0 107:1001.0 109:991.0 111:974.0 112:643.0 113:1250.0 114:334.0 115:615.0 116:1855.0 117:12374.0 118:1240.0 122:427.0 123:12933.0 124:2865.0 125:457.0 126:223.0 127:943.0 128:481.0 129:7076.0 130:1144.0 131:1512.0 1…			0	0	1	0		135	168	115	196	93	167	171	215	105	154	151	196	291	121	214	174	133	134	102	130	727	817	753	635	908	683	791	733	650	578	141	112	128	73	88	76	217	155
210667	658537	190	210667	85:2173.0 86:889.0 89:21498.0 90:3159.0 91:4421.0 92:524.0 93:478.0 94:525.0 95:1026.0 96:826.0 97:330.0 98:483.0 106:245.0 107:1449.0 108:372.0 109:526.0 110:94.0 111:815.0 113:908.0 115:2506.0 116:12724.0 117:7493.0 118:1197.0 119:1772.0 120:416.0 121:1276.0 122:522.0 123:533.0 124:284.0 125:865.0 126:391.0 127:793.0 128:860.0 130:2399.0 132:2106.0 134:1600.0 135:6272.0 136:1279.0 137:672.0 138…			0	0	0	0.75		317	637	158	200	139	1782	95	308	493	142	272	1519	416	2150	334	883	93	392	326	125	46147	47560	47584	43710	49694	50001	45930	42373	49038	45322	6877	6699	11560	9712	6576	5597	8904	10316
210666	297205	172	210666	85:308.0 86:1012.0 89:451.0 96:354.0 98:230.0 99:349.0 100:309.0 102:265.0 103:13579.0 104:1148.0 105:553.0 109:52.0 110:52.0 111:64.0 112:25.0 113:312.0 114:161.0 115:51.0 116:222.0 117:228.0 118:65.0 122:48.0 123:59.0 124:35.0 126:315.0 128:74.0 129:281.0 130:256.0 132:202.0 133:82.0 136:65.0 138:58.0 139:113.0 140:91.0 141:76.0 142:294.0 143:73.0 144:1652.0 145:172.0 153:50.0 154:94.0 155:69.0…			0.2	0.1	0.6	0		506	1130	767	1703	603	719	1414	679	1821	962	619	562	496	275	1777	750	477	333	537	331	972	191	765	611	326	170	232	541	226	484	733	1028	1947	1641	862	536	1892	186
210658	423702	85	210658	85:1617.0 86:162.0 87:212.0 91:91.0 92:65.0 98:222.0 99:267.0 106:150.0 112:7.0 113:155.0 115:117.0 117:170.0 120:21.0 127:292.0 131:410.0 134:64.0 141:5.0 146:44.0 148:639.0			0.3	0.3	0.2	0		2904	4936	4654	4211	5191	3902	4126	5534	5122	4690	4320	3747	7787	2930	7640	4418	5155	2763	3233	4392	3616	4165	3609	6549	4218	5561	2822	4496	5197	4284	1340	1174	1516	869	837	1239	1548	1250
210381	933111	321	210381	157:718.0 158:223.0 159:240.0 162:9.0 173:319.0 174:60.0 176:10.0 178:23.0 205:1497.0 220:143.0 229:300.0 244:312.0 246:187.0 248:9.0 265:46.0 274:46.0 305:238.0 319:1829.0 320:595.0 321:284.0 332:8.0 349:2.0 363:64.0			0.4	0.2	0	0		97	221	138	136	191	271	132	101	241	241	175	248	239	169	85	141	109	212	226	267	102	126	85	102	170	187	110	76	143	76	112	104	134	28	83	153	137	144
210343	290362	189	210343	85:516.0 86:111.0 89:2938.0 90:214.0 91:336.0 94:40.0 95:67.0 99:444.0 100:158.0 102:88.0 105:101.0 106:189.0 107:122.0 108:157.0 110:313.0 113:416.0 114:329.0 128:73.0 130:120.0 146:73.0 172:31.0 189:575.0 193:34.0 200:437.0 203:25.0			0	0	0.2	0.375		104	196	133	138	108	135	153	126	165	120	164	123	185	54	330	116	119	100	172	86	257	332	384	360	235	138	278	334	372	295	5721	5142	8895	3931	7797	4713	4796	4409
210327	592939	197	210327	95:38.0 96:42.0 100:141.0 107:36.0 111:88.0 114:14.0 115:139.0 116:168.0 118:46.0 128:230.0 130:77.0 135:85.0 139:50.0 140:131.0 141:167.0 142:54.0 146:47.0 149:172.0 151:160.0 152:151.0 153:348.0 154:26.0 155:722.0 156:143.0 157:101.0 159:16.0 163:2.0 165:150.0 166:18.0 169:220.0 170:39.0 171:30.0 177:63.0 178:4.0 183:13.0 189:241.0 191:188.0 192:17.0 197:729.0 198:15.0 204:594.0 205:55.0 206:5.…			0.1	0	0.2	0		388	380	434	519	536	427	366	616	629	719	253	548	1074	330	649	513	432	333	284	330	393	353	286	710	472	685	458	281	255	433	181	252	327	147	121	189	295	326
210321	249550	197	210321	87:132.0 88:194.0 90:109.0 92:265.0 97:421.0 98:1533.0 99:219.0 106:69.0 108:560.0 110:2404.0 111:54.0 112:6.0 113:101.0 114:70.0 120:166.0 125:24.0 126:172.0 128:934.0 135:120.0 136:47.0 140:291.0 141:47.0 147:1481.0 151:38.0 152:496.0 169:187.0 182:803.0 184:57.0 185:5.0 197:1075.0			0.6	0.2	0.8	0.25		1515	1600	1440	1632	1598	1428	1715	1759	1759	1843	1746	1695	4175	888	2597	1723	2439	1370	1419	1403	1388	1285	1215	1557	1369	1637	1236	1568	1738	1612	2374	2153	1115	1159	1644	1475	2914	1951
210316	291015	209	210316	89:1199.0 91:247.0 92:135.0 93:166.0 97:318.0 98:70.0 100:106.0 104:168.0 105:153.0 107:130.0 109:66.0 113:269.0 114:140.0 115:146.0 116:215.0 117:110.0 120:17.0 121:33.0 126:182.0 132:468.0 133:268.0 134:104.0 135:209.0 136:13.0 143:17.0 149:112.0 151:43.0 172:55.0 191:26.0 193:704.0 194:10.0 203:31.0 206:11.0 208:3.0 209:1457.0 210:101.0 211:6.0 281:6.0			1	0.7	0.2	0.375		856	1163	995	1135	866	939	879	1178	1184	1002	1051	1042	2192	752	2368	1045	1421	966	790	841	1203	1244	1308	1104	1145	1485	1113	1192	1318	1392	1484	1635	1581	723	1119	1501	2095	1830
210305	957101	217	210305	85:140.0 86:361.0 87:667.0 88:649.0 89:6259.0 90:455.0 91:429.0 94:110.0 97:855.0 99:827.0 100:1795.0 101:3774.0 102:1099.0 103:24618.0 104:2410.0 105:2122.0 107:158.0 109:572.0 110:59.0 111:773.0 112:25.0 113:558.0 114:428.0 115:1133.0 116:1576.0 117:5297.0 118:619.0 119:1076.0 120:43.0 123:65.0 126:228.0 127:391.0 128:262.0 129:10437.0 130:1825.0 131:2971.0 132:315.0 133:7531.0 134:847.0 135:41…			0.1	0.3	0	0		3581	4007	4265	3887	4354	5115	5221	1735	4338	5343	3101	1523	3300	3919	2820	3836	1900	5246	3534	4379	119	99	70	170	230	222	172	213	135	257	689	555	1344	217	606	728	532	643
210272	700671	220	210272	86:9319.0 89:171596.0 90:14667.0 91:17916.0 94:766.0 95:1161.0 97:8463.0 98:3475.0 99:12666.0 100:145403.0 101:75879.0 102:57843.0 104:17992.0 105:27190.0 106:4447.0 107:1338.0 108:758.0 109:1485.0 110:1347.0 111:10858.0 112:3583.0 113:19610.0 115:29860.0 116:43047.0 117:86611.0 118:13704.0 119:22647.0 120:3167.0 121:2178.0 122:659.0 123:598.0 124:1151.0 125:3035.0 126:5764.0 127:13452.0 128:1317…			0	0.1	1	0		545	879	1184	1304	1040	941	1010	484	1143	763	194	354	365	408	146	120	637	573	194	163	2059	3685	1783	1438	5226	2507	2310	2320	2307	2529	164	156	151	137	171	163	748	207
210269	212248	123	210269	85:665.0 87:1838.0 88:2753.0 89:583.0 90:162.0 92:1253.0 93:67866.0 94:5255.0 95:25728.0 96:1656.0 97:1484.0 99:2166.0 101:5381.0 102:642.0 103:13082.0 104:1307.0 105:495.0 108:578.0 109:423.0 111:246.0 113:142.0 114:65.0 115:155.0 116:90.0 121:653.0 122:122.0 123:83189.0 124:6473.0 125:29392.0 126:2497.0 127:1350.0 129:1057.0 131:268.0 149:496.0 155:17.0 158:31.0 165:4114.0 166:366.0 167:1602.0 …			0	0	0	0.5		27471	60412	54298	60416	37718	54595	40641	60452	64121	42779	33601	53851	108460	47079	67093	50866	69943	40639	48673	47211	54726	37635	55521	64158	25328	52106	47923	67348	47477	60812	74220	72486	67091	31978	54732	62148	80803	82380
210266	1095445	271	210266	85:1205.0 86:344.0 87:976.0 88:294.0 89:2198.0 91:402.0 93:104.0 94:106.0 95:374.0 97:2453.0 98:289.0 99:1624.0 100:46.0 101:2855.0 102:514.0 103:26669.0 104:2571.0 105:1632.0 107:128.0 109:2107.0 110:185.0 111:1370.0 112:174.0 113:1102.0 114:399.0 115:1430.0 116:991.0 117:7631.0 118:665.0 122:54.0 125:336.0 126:59.0 127:2111.0 128:369.0 129:22306.0 130:2943.0 131:4084.0 132:725.0 133:6347.0 134:…			0.1	0.3	0	0		169	151	97	158	46	98	192	220	133	193	118	123	223	91	254	129	91	57	143	120	65	132	76	152	146	167	124	84	111	93	164	136	113	64	155	98	103	128
210260	459836	179	210260	87:252.0 89:1200.0 90:1021.0 91:535.0 96:88.0 104:317.0 105:1603.0 106:393.0 107:147.0 109:51.0 113:90.0 118:225.0 119:554.0 121:207.0 131:773.0 135:391.0 136:66.0 137:90.0 145:88.0 146:38.0 147:5683.0 148:1228.0 149:1599.0 150:172.0 161:80.0 163:1119.0 164:325.0 165:293.0 179:14591.0 180:2208.0 181:610.0 182:29.0 201:40.0 202:28.0 209:44.0 237:32.0 253:983.0 254:203.0 255:69.0 281:42.0 405:16.0 …			0	0	0	0.625		142	124	182	202	130	136	110	102	138	96	150	86	199	105	468	92	189	116	73	58	71	112	71	93	78	110	116	95	161	125	820	609	624	781	692	816	670	598
210259	929133	204	210259	85:5050.0 86:1498.0 87:5245.0 88:2603.0 89:9670.0 90:1162.0 91:830.0 92:284.0 93:879.0 94:530.0 95:1171.0 96:219.0 97:1845.0 98:492.0 99:4964.0 100:756.0 101:41437.0 102:5181.0 103:100834.0 104:10126.0 105:6164.0 106:535.0 107:519.0 108:298.0 109:7956.0 110:690.0 111:3111.0 112:518.0 113:4513.0 114:1181.0 115:7515.0 116:14561.0 117:23958.0 118:2894.0 119:4531.0 120:588.0 121:499.0 122:586.0 123:8…			0.2	0.1	0	0		4222	5639	5168	4778	5974	6006	6385	5434	4690	5890	3441	3390	3706	5142	2730	3960	4761	5612	4949	4503	348	259	139	165	146	303	1096	235	282	512	6745	727	3611	860	625	379	766	506
210239	247452	89	210239	85:5612.0 86:1813.0 88:439.0 89:60596.0 90:5049.0 91:2570.0 96:1180.0 97:400.0 98:979.0 99:2506.0 100:8545.0 101:1779.0 105:3091.0 106:70.0 112:314.0 113:1080.0 114:92.0 116:568.0 117:2815.0 118:268.0 127:3616.0 128:1092.0 140:271.0 141:901.0 142:816.0 143:343.0 144:69.0 147:10735.0 157:302.0 170:248.0 174:175.0 184:61.0 186:5267.0 187:452.0 188:275.0 202:1408.0 203:159.0 217:538.0 218:85.0 280:2…			0	0	0	1		1418	2309	1831	2595	1645	2252	2043	2263	3130	2051	2263	1938	4167	1328	4064	2109	2550	1687	1780	1418	2523	2243	2724	3836	2483	3095	2178	2898	2525	2846	14496	14165	29415	14767	19988	15191	21712	22522
210231	365413	145	210231	85:41735.0 86:6964.0 87:66120.0 88:21351.0 89:16441.0 90:2239.0 91:6009.0 92:874.0 93:1160.0 94:5227.0 95:3939.0 96:7153.0 97:57932.0 98:6754.0 99:47106.0 100:7132.0 101:251430.0 102:52669.0 103:208114.0 104:21999.0 105:24730.0 106:2212.0 107:1857.0 108:574.0 109:1263.0 110:425.0 111:6097.0 112:1052.0 113:11684.0 114:2709.0 115:52716.0 116:25977.0 117:126060.0 118:15230.0 119:22442.0 120:2905.0 1…			0	0	0.5	0.5		137	170	124	136	82	91	183	103	92	126	78	89	243	76	476	105	150	57	91	70	346	247	219	213	292	244	308	213	206	208	437	1710	1000	1247	793	931	854	1171
209671	339954	179	209671	91:246.0 92:101.0 93:171.0 95:68.0 97:61.0 104:71.0 105:20772.0 106:1553.0 107:275.0 110:102.0 118:74.0 119:213.0 121:280.0 122:98.0 135:12922.0 136:1718.0 137:461.0 178:71.0 179:14739.0 180:2023.0 181:628.0 193:251.0 194:871.0 195:121.0 196:35.0 323:21.0			1	0.9	1	1		4749	5429	4772	6026	4478	5029	5215	6264	6399	5628	5802	5778	10186	3665	9940	4911	6509	4056	4652	4059	5838	5770	7310	6425	6918	6960	6441	7092	6880	6681	3076	2674	1803	1634	2237	3101	3662	3055
209171	651016	205	209171	86:35836.0 87:7325.0 88:53314.0 89:212271.0 98:10849.0 99:4514.0 100:108331.0 101:72921.0 103:1170815.0 104:42158.0 105:117479.0 106:7595.0 111:1228.0 112:15070.0 114:105043.0 116:37243.0 117:316481.0 118:15011.0 120:3673.0 122:2890.0 123:1701.0 124:4796.0 126:4590.0 128:8608.0 133:236125.0 134:21368.0 135:6063.0 136:10002.0 137:3589.0 139:262.0 140:7744.0 141:5759.0 142:42962.0 143:83405.0 144:1…			0	0	0.5	0		45682	76482	28083	24648	24715	35974	31606	46307	62716	30948	13508	16824	39699	23094	40189	107551	10736	35446	31650	27232	926445	788346	1393830	1801665	908007	1711438	1641286	1470709	1257896	1382391	36854	26228	47052	43996	33177	37048	42616	41849
208244	1003869	204	208244	85:930.0 89:1261.0 95:363.0 99:896.0 100:199.0 101:3294.0 102:1216.0 103:19491.0 104:1647.0 105:2782.0 109:194.0 111:705.0 113:875.0 115:1255.0 116:981.0 117:2805.0 118:440.0 119:381.0 121:191.0 127:989.0 129:21897.0 130:2798.0 131:2580.0 133:7188.0 134:912.0 135:967.0 136:41.0 139:329.0 141:220.0 142:363.0 143:5740.0 144:618.0 145:363.0 146:365.0 147:31679.0 148:6284.0 149:3963.0 150:481.0 151:2…			0.9	0.8	0.1	0.5		200171	396457	201133	182177	256125	223304	332965	262691	231208	252717	160587	188696	494539	193010	451154	183564	178676	285986	202592	218809	214	69066	173	177	244	220	1321	115517	376	148230	130920	3545	119143	4117	93926	2010	193253	3561
206559	1192216	217	206559	85:3171.0 86:603.0 87:2021.0 88:1900.0 89:3819.0 90:371.0 91:742.0 92:184.0 93:333.0 94:271.0 95:985.0 96:450.0 97:1825.0 98:492.0 99:3087.0 100:606.0 101:5265.0 102:2060.0 103:69875.0 104:6670.0 105:3511.0 106:315.0 107:362.0 108:161.0 109:6446.0 110:540.0 111:3956.0 112:665.0 113:2810.0 114:637.0 115:3305.0 116:2028.0 117:13947.0 118:1312.0 119:1938.0 120:227.0 121:296.0 122:76.0 123:246.0 124:…			0.4	0.1	0.1	0.25		12468	10291	132	11474	10250	11377	8376	526	131	237	11344	172	24314	306	234	87	21537	310	387	215	109	305	113	166	11333	125	16569	107	214	8565	193	12702	13823	3459	92	91	14687	166
204849	372023	213	204849	86:311.0 87:103.0 88:618.0 92:208.0 95:501.0 97:339.0 99:372.0 100:709.0 102:161.0 109:74.0 110:1939.0 112:330.0 114:612.0 121:40.0 122:80.0 123:69.0 124:80.0 127:230.0 128:483.0 129:713.0 139:198.0 140:262.0 141:697.0 142:1080.0 143:319.0 144:127.0 152:17.0 153:29.0 154:256.0 155:228.0 156:738.0 157:176.0 158:537.0 159:59.0 165:135.0 168:70.0 169:577.0 170:415.0 171:52.0 172:191.0 175:22.0 176:3…			0	0.3	0.1	0		560	234	186	218	221	208	201	250	272	189	342	259	845	136	695	568	470	236	180	265	133	313	167	204	367	273	194	208	286	203	261	561	269	726	150	252	481	297
204622	733987	105	204622	85:1257.0 87:1028.0 89:1805.0 98:228.0 99:1261.0 102:633.0 104:2653.0 105:152383.0 106:10241.0 113:580.0 114:365.0 115:559.0 116:625.0 118:163.0 122:61.0 123:202.0 128:2446.0 129:882.0 130:1103.0 131:1811.0 133:3300.0 134:303.0 135:805.0 137:204.0 143:117.0 146:361.0 156:494.0 158:538.0 161:366.0 162:578.0 163:605.0 172:1264.0 173:533.0 177:785.0 178:2889.0 179:1221.0 180:837.0 181:139.0 190:930.…			0	0	0	0.375		549	177	215	688	876	277	253	348	496	294	363	421	725	491	238	294	205	340	253	296	507	604	529	135	678	953	665	608	643	808	2061	511	512	855	314	3278	10483	1594
204582	519464	179	204582	85:10216.0 86:3792.0 87:21469.0 88:25982.0 89:42728.0 90:11089.0 91:67132.0 92:5784.0 93:7026.0 94:1818.0 95:5183.0 96:2451.0 97:4271.0 98:2787.0 99:15590.0 101:66641.0 102:76432.0 103:419330.0 104:272001.0 105:187339.0 106:39910.0 107:15023.0 108:1867.0 109:2352.0 110:217.0 111:5146.0 112:1482.0 113:7241.0 114:2038.0 115:48686.0 116:143313.0 117:76470.0 118:30094.0 119:61669.0 120:11791.0 121:23…			0	0	0	0.375		139	123	57	149	76	159	104	87	179	81	118	153	223	61	240	78	158	71	86	116	134	148	113	134	64	171	160	159	147	105	148	127	270	328	251	470	718	664
204579	763692	228	204579	85:1148.0 86:1581.0 89:1973.0 90:573.0 91:24072.0 92:1463.0 98:197.0 100:2186.0 102:1184.0 103:1106.0 104:337.0 106:355.0 108:476.0 109:309.0 110:18558.0 111:484.0 112:164.0 114:365.0 115:859.0 116:638.0 118:3647.0 119:655.0 122:89.0 128:357.0 131:4415.0 132:1284.0 134:1599.0 135:589.0 136:5130.0 137:501.0 142:379.0 143:528.0 145:248.0 152:427.0 153:104.0 154:66.0 158:279.0 159:350.0 160:228.0 16…			0	0	0	0.5		273	148	210	207	194	73	81	184	155	83	243	163	197	185	299	55	182	54	141	81	87	104	45	93	106	101	75	140	131	46	1252	1211	2514	1830	622	439	557	231
203818	850083	204	203818	85:10.0 86:5.0 87:1.0 88:4.0 89:29.0 92:4.0 96:3.0 97:1.0 99:3.0 100:24.0 101:33.0 103:348.0 105:2.0 108:5.0 109:13.0 111:1.0 113:18.0 114:11.0 115:6.0 116:13.0 117:157.0 118:22.0 119:9.0 120:1.0 121:4.0 127:9.0 128:6.0 129:346.0 130:32.0 131:86.0 133:126.0 134:8.0 135:2.0 136:1.0 138:1.0 139:1.0 142:6.0 143:53.0 144:48.0 145:23.0 146:4.0 147:683.0 148:92.0 149:57.0 151:3.0 153:1.0 154:5.0 155:12…			0.2	0.1	0	0.75		3720	4058	4919	1761	4705	6679	2091	4749	4262	5571	4120	3695	3802	3307	3170	3455	3603	5342	3951	3986	101	179	97	186	122	220	257	144	167	135	436	349	393	307	243	314	651	219
203817	869247	105	203817	85:3.0 88:7.0 89:107.0 90:10.0 91:150.0 92:6.0 93:5.0 95:11.0 96:13.0 99:5.0 100:1.0 101:99.0 103:493.0 104:171.0 105:2712.0 106:182.0 107:6.0 108:9.0 110:2.0 111:6.0 112:2.0 113:4.0 114:1.0 116:62.0 117:213.0 118:1.0 120:10.0 125:2.0 127:39.0 128:28.0 129:327.0 130:3.0 131:41.0 132:7.0 133:128.0 134:11.0 135:2.0 138:4.0 141:19.0 143:50.0 145:14.0 147:667.0 148:72.0 149:37.0 152:2.0 154:3.0 156:3…			0.2	0.2	0	0		75	239	341	402	247	211	386	260	154	731	393	263	771	239	485	688	544	220	272	1019	121	192	96	176	138	140	147	177	122	132	474	538	648	716	513	2386	3454	2999
203812	553601	116	203812	85:705.0 86:1621.0 87:904.0 88:460.0 89:4408.0 90:854.0 91:292.0 92:79.0 93:77.0 94:68.0 95:77.0 96:82.0 97:130.0 98:1303.0 99:722.0 100:9460.0 101:2367.0 102:1579.0 103:27867.0 104:2692.0 105:2280.0 106:150.0 107:63.0 108:33.0 109:6.0 110:85.0 111:147.0 112:222.0 113:489.0 114:2468.0 115:2762.0 116:27205.0 117:6861.0 118:1911.0 119:817.0 120:104.0 121:52.0 122:1.0 123:36.0 124:49.0 125:667.0 126…			0.2	0.1	0.1	0		6201	18116	17351	11879	11336	23942	12200	11964	6985	16813	3961	6671	4990	9154	2759	4340	8349	8028	9124	7920	5558	2114	4716	3491	1737	2089	2029	2832	3866	2654	581	555	1217	893	1247	900	1555	686
203801	541614	103	203801	85:8.0 86:89.0 87:32.0 88:47.0 89:463.0 90:25.0 91:7.0 96:20.0 98:26.0 99:33.0 100:95.0 101:85.0 102:83.0 103:3518.0 104:257.0 105:190.0 106:8.0 107:39.0 108:3.0 112:5.0 113:23.0 114:64.0 115:24.0 116:26.0 117:331.0 118:16.0 119:20.0 120:5.0 126:33.0 128:7.0 129:246.0 130:118.0 131:214.0 133:246.0 134:24.0 135:37.0 137:8.0 138:1.0 139:3.0 140:3.0 141:2.0 142:6.0 143:20.0 144:5.0 145:11.0 146:9.0 …			0	0	0	0.75		6269	4347	5988	2541	2488	4858	2161	2386	4842	4911	4941	4547	3431	2927	7767	4290	1778	2368	1835	1711	1112	313	268	404	2037	100	306	3400	367	355	2161	1634	3210	2771	1849	2353	4368	1896
199109	372119	228	199109	86:206.0 87:69.0 88:15.0 89:226.0 90:452.0 91:575.0 94:107.0 96:635.0 97:186.0 98:367.0 99:275.0 100:390.0 101:263.0 104:104.0 105:14.0 106:44.0 108:299.0 109:130.0 110:4389.0 111:140.0 112:153.0 113:105.0 114:42.0 116:265.0 119:67.0 120:134.0 122:114.0 124:55.0 125:8.0 128:58.0 130:151.0 131:121.0 134:1638.0 136:913.0 140:1560.0 141:158.0 142:75.0 143:275.0 144:277.0 145:58.0 152:104.0 153:70.0 …			0.5	0.7	0.2	0		321	485	199	532	300	274	236	435	611	319	587	250	875	171	1235	440	282	242	180	189	117	190	198	146	181	348	193	182	265	262	335	176	153	214	126	160	448	193
192876	250143	110	192876	86:522.0 87:850.0 89:4612.0 90:748.0 91:689.0 92:870.0 95:102.0 96:504.0 97:950.0 98:6468.0 99:666.0 100:801.0 102:921.0 104:416.0 108:637.0 109:293.0 110:8715.0 111:202.0 116:1657.0 119:126.0 120:493.0 122:80.0 127:535.0 128:2645.0 129:48.0 133:314.0 140:1226.0 141:367.0 146:80.0 150:214.0 152:2252.0 153:368.0 154:607.0 161:254.0 166:149.0 169:1228.0 170:126.0 176:870.0 178:25.0 182:2975.0 183:2…			0.4	0.8	0.2	0.75		2958	5019	4562	5124	3353	4595	3610	5576	5537	3756	3770	3702	8313	3438	8364	3777	4934	3084	3015	3100	4242	4121	4364	5168	4169	5078	2924	5002	4015	5134	5132	4565	2600	2568	3453	4644	5996	6241
190001	1066955	361	190001	85:46.0 87:95.0 89:330.0 90:9.0 99:105.0 101:388.0 103:3818.0 104:370.0 109:325.0 113:129.0 114:37.0 115:49.0 116:117.0 117:1070.0 118:55.0 119:401.0 127:95.0 129:4930.0 130:407.0 131:1700.0 132:79.0 133:960.0 135:157.0 139:75.0 141:31.0 142:4.0 143:567.0 144:1164.0 145:171.0 147:5897.0 148:792.0 149:800.0 150:70.0 151:17.0 153:58.0 155:860.0 156:101.0 157:570.0 158:25.0 159:29.0 161:112.0 163:28…			0.2	0.2	0	0		376	336	364	282	421	281	448	389	355	406	355	293	548	349	433	240	266	360	377	385	104	51	76	98	110	168	98	88	83	110	145	146	58	34	98	82	119	159
189321	328066	154	189321	85:4817.0 86:6759.0 90:4044.0 91:1092.0 92:889.0 100:12789.0 101:5487.0 102:9545.0 104:1802.0 108:262.0 110:17213.0 111:1491.0 113:5678.0 114:3791.0 115:4385.0 118:845.0 121:410.0 122:258.0 124:108.0 125:364.0 127:3250.0 128:1449.0 130:14392.0 131:8307.0 132:11363.0 135:1090.0 136:159.0 138:204.0 143:1404.0 146:6771.0 147:142541.0 148:24166.0 149:11482.0 150:406.0 153:770.0 154:46584.0 155:4925.0…			0.2	0.1	0.5	0.125		29044	45052	31804	46704	35677	39760	42187	48050	47823	43417	35761	43949	80759	28834	81226	39533	55797	31275	31327	31171	34819	36030	27799	38185	41316	37056	28375	34322	43143	33857	48714	42211	17077	25529	34955	36717	55681	46727
189028	878507	204	189028	90:16.0 95:16.0 97:100.0 100:104.0 101:85.0 103:164.0 105:70.0 116:34.0 117:1287.0 122:115.0 129:806.0 130:399.0 136:224.0 139:31.0 147:492.0 155:137.0 165:31.0 169:160.0 178:20.0 179:48.0 184:198.0 189:146.0 191:2.0 194:32.0 199:35.0 203:38.0 204:5472.0 205:1718.0 206:522.0 207:801.0 208:325.0 210:33.0 217:672.0 218:238.0 219:84.0 229:13.0 231:100.0 243:61.0 245:209.0 249:4.0 251:9.0 266:18.0 28…			0.4	0.1	0.1	0		8365	8524	12940	11071	10709	13934	9634	12399	10250	15751	8637	10482	11729	13521	7981	11673	10613	14381	12431	12686	145	287	141	133	189	289	453	165	137	123	290	218	288	233	252	86	428	279
183508	567452	169	183508	85:1080.0 89:602.0 90:161.0 92:236.0 93:4059.0 94:498.0 95:2680.0 97:3376.0 98:178.0 99:1117.0 101:1162.0 105:497.0 109:1125.0 110:1636.0 111:1917.0 112:204.0 114:176.0 115:764.0 116:785.0 117:5301.0 118:874.0 119:847.0 121:291.0 125:166.0 126:148.0 129:9266.0 130:168.0 131:717.0 132:732.0 133:688.0 138:3902.0 139:2965.0 140:588.0 142:68.0 143:591.0 145:376.0 147:8151.0 149:4835.0 150:1041.0 155:…			0.3	0.3	1	0		136	186	269	301	325	321	196	311	289	366	201	282	303	359	330	110	295	167	265	165	615	946	995	850	1249	1272	1066	1151	1078	796	203	167	256	264	211	260	301	341
183433	328618	154	183433	86:275.0 87:361.0 89:707.0 90:693.0 92:157.0 101:7350.0 102:965.0 103:4894.0 104:560.0 110:6381.0 111:134.0 112:52.0 114:84.0 116:2313.0 117:7344.0 118:1845.0 119:236.0 121:963.0 123:81.0 126:109.0 128:300.0 130:952.0 134:1474.0 140:132.0 145:2061.0 146:236.0 152:163.0 153:823.0 154:42252.0 155:2219.0 156:147.0 158:866.0 161:2232.0 163:189.0 184:708.0 185:29.0 201:39.0 227:383.0 228:95.0 244:220.…			0.8	0.8	0.5	0.875		35517	36605	39243	38030	29361	32177	34421	39538	39198	35875	42846	35702	66802	23692	81226	32342	45398	25465	25726	25593	28504	29638	34183	31282	33890	44891	35151	41338	34941	41819	39882	34542	20703	20737	28877	29388	45691	38011
183294	503648	140	183294	86:891.0 87:916.0 88:1391.0 89:949.0 90:2209.0 91:11775.0 92:1725.0 93:1345.0 94:316.0 97:1338.0 100:603.0 102:1594.0 103:9385.0 107:301.0 108:161.0 109:182.0 110:2420.0 115:121.0 116:518.0 118:3168.0 119:2820.0 120:53059.0 121:5283.0 122:243.0 128:309.0 129:1033.0 130:14871.0 131:5290.0 132:483.0 133:1050.0 134:4552.0 135:1139.0 136:163.0 140:40042.0 141:1732.0 145:306.0 146:21120.0 148:1127.0 1…			0.6	0.4	0	0.75		572	682	575	494	677	634	786	927	1842	1209	805	515	267	446	1145	724	746	616	547	618	758	651	685	1071	502	552	650	796	785	885	1444	1123	1968	1991	1414	1701	3432	2365
183276	559911	117	183276	85:5794.0 86:2303.0 87:3940.0 88:504.0 89:3001.0 90:1045.0 91:680.0 95:600.0 97:970.0 98:621.0 99:6892.0 101:12871.0 102:7781.0 103:5629.0 105:1791.0 106:447.0 107:369.0 109:682.0 111:3173.0 112:662.0 113:3335.0 114:882.0 115:16820.0 116:3326.0 117:158762.0 118:16417.0 119:9232.0 120:970.0 121:591.0 122:95.0 125:165.0 126:501.0 127:1001.0 129:31614.0 130:6926.0 131:86758.0 132:9409.0 133:38828.0 …			0	0	0	0.625		971	919	608	842	670	615	1039	1253	2058	872	1117	481	1140	457	2322	1260	1150	626	524	551	138	152	205	286	216	191	771	312	164	1408	1277	1058	1514	1305	1440	690	1705	842
183241	907943	361	183241	85:969.0 86:654.0 87:1270.0 89:4684.0 90:353.0 91:273.0 92:76.0 97:598.0 98:279.0 99:869.0 100:2436.0 101:4859.0 102:1608.0 103:19623.0 104:1916.0 105:2924.0 106:405.0 109:944.0 110:81.0 111:293.0 112:315.0 113:963.0 114:580.0 115:1605.0 116:3118.0 117:11815.0 118:1030.0 119:1153.0 128:248.0 129:15968.0 130:3251.0 131:4869.0 133:8902.0 134:1184.0 135:1212.0 139:186.0 141:521.0 142:879.0 143:3762.…			0.3	0.6	0	0		718	610	669	382	656	719	671	581	463	725	458	536	755	500	566	452	548	747	517	662	103	128	82	127	104	120	156	82	125	123	140	89	114	81	90	110	184	166
183213	811394	129	183213	85:1292.0 87:958.0 88:476.0 89:2069.0 94:180.0 97:1883.0 98:323.0 99:603.0 101:4957.0 102:762.0 103:24271.0 104:2087.0 105:1250.0 106:123.0 108:129.0 111:394.0 112:89.0 113:1004.0 114:296.0 115:2249.0 116:2776.0 117:12275.0 118:1027.0 119:523.0 122:135.0 128:231.0 129:34830.0 130:4006.0 131:3286.0 132:686.0 133:7000.0 134:836.0 135:137.0 141:663.0 142:387.0 143:2110.0 144:96.0 145:953.0 146:265.0…			0.5	0.4	0	0		754	818	1215	790	986	1252	1287	1422	880	1260	807	922	939	807	505	635	1503	1032	545	667	427	454	418	240	1198	492	311	216	378	733	3674	3462	5454	4334	4831	2838	5177	5978
183206	748394	204	183206	85:7208.0 86:9045.0 87:8758.0 88:4230.0 89:20487.0 90:1425.0 91:1369.0 93:329.0 94:362.0 95:604.0 96:379.0 97:2393.0 98:622.0 99:6906.0 100:1065.0 101:35372.0 102:6295.0 103:90245.0 104:8338.0 105:5756.0 106:520.0 107:267.0 108:186.0 109:3598.0 110:256.0 111:5260.0 112:793.0 113:7449.0 114:1332.0 115:10550.0 116:17764.0 117:102004.0 118:10890.0 119:11214.0 120:1133.0 121:448.0 122:122.0 125:1115.…			1	0.8	0	0		1716	1519	1737	1646	1791	1537	1588	1948	1902	1899	1274	1123	1632	1391	1347	1116	1229	1342	981	1308	120	134	204	93	122	1279	618	382	303	103	217	191	324	185	81	113	217	253
183148	680681	333	183148	86:961.0 89:9411.0 91:334.0 99:804.0 102:1668.0 103:2567.0 104:873.0 105:6511.0 106:164.0 112:391.0 114:2035.0 115:955.0 116:273.0 117:3678.0 119:1596.0 120:151.0 127:1189.0 129:1962.0 130:2290.0 131:2174.0 132:1020.0 133:13794.0 134:630.0 142:734.0 143:20004.0 144:1124.0 145:1064.0 147:50562.0 148:3303.0 149:4700.0 150:398.0 156:380.0 160:34901.0 161:3319.0 162:615.0 163:2000.0 170:431.0 171:371…	610		0.3	0.1	0	0		5457	4061	5831	5023	4865	4915	4080	2854	3399	3130	1901	2422	3252	4107	1804	1798	3064	3602	1946	2326	1246	1500	1322	1171	1628	3530	3328	1430	1898	1333	14581	8438	15515	12677	9490	10438	11786	10316
183145	598538	159	183145	85:1906.0 86:3689.0 87:3492.0 88:1041.0 89:9340.0 90:903.0 91:478.0 93:856.0 94:330.0 95:320.0 96:228.0 97:484.0 98:933.0 99:2162.0 100:6754.0 101:7460.0 102:2798.0 103:58397.0 104:5114.0 105:2757.0 106:296.0 109:129.0 110:444.0 111:727.0 112:967.0 113:4137.0 114:735.0 115:2345.0 116:1653.0 117:14868.0 118:1394.0 119:1942.0 125:706.0 126:426.0 127:1754.0 128:2840.0 129:9195.0 130:2792.0 131:7193.…			0.4	0.6	0	0		17293	40391	24241	48959	19240	17821	45861	21347	49269	42474	26852	27053	27269	496	69172	19643	14683	1741	9257	942	180	231	177	335	183	205	154	179	201	133	399	224	413	388	293	365	793	557
183106	888422	160	183106	85:3561.0 86:2796.0 87:4246.0 88:2306.0 89:36689.0 90:2762.0 91:2249.0 92:74.0 93:367.0 94:610.0 95:692.0 96:791.0 97:1934.0 98:784.0 99:4653.0 100:4296.0 101:14659.0 102:3389.0 103:122313.0 104:10611.0 105:23500.0 106:2612.0 107:952.0 108:321.0 109:2176.0 110:1230.0 111:3354.0 112:2230.0 113:5200.0 114:4091.0 115:3836.0 116:6100.0 117:62153.0 118:7458.0 119:6245.0 120:827.0 121:469.0 122:368.0 1…			0.1	0.1	0.1	0		1008	1413	1226	1048	1346	960	888	1323	1207	1585	706	790	600	1009	706	482	160	1085	846	772	455	162	158	202	368	223	448	398	315	316	194	275	257	162	221	183	230	207
172624	373389	199	172624	86:201.0 88:667.0 89:626.0 93:643.0 95:332.0 96:495.0 98:266.0 106:419.0 107:2024.0 113:541.0 115:491.0 116:2195.0 117:25835.0 118:2993.0 119:1308.0 123:226.0 124:571.0 125:296.0 129:8683.0 130:1867.0 131:7137.0 132:2786.0 133:1975.0 139:88.0 145:7565.0 154:188.0 155:993.0 157:18.0 160:71.0 162:42.0 165:37.0 167:54.0 169:26.0 199:13077.0 200:2261.0 201:685.0 208:46.0 240:13.0 241:71.0 299:140.0 4…			0.5	0.6	0.3	0.25		48806	62102	53231	75514	51077	63815	69411	79817	66246	73127	73521	59844	146338	39314	111260	64119	77112	51625	43326	42533	65111	55739	63761	71167	73875	82843	51080	77513	63647	76079	104749	97251	51861	51383	73289	80322	112507	79615
171564	664278	319	171564	85:2761.0 86:3346.0 87:4228.0 88:2103.0 89:31879.0 90:2123.0 91:1214.0 92:322.0 94:363.0 97:1045.0 98:901.0 99:2436.0 100:6060.0 101:8894.0 102:4115.0 103:50203.0 104:4606.0 105:11919.0 106:1065.0 107:316.0 108:116.0 110:513.0 111:514.0 112:1021.0 113:2200.0 114:4299.0 115:3545.0 116:2488.0 117:38102.0 118:4525.0 119:4119.0 120:510.0 123:43.0 124:103.0 126:858.0 127:1005.0 128:1579.0 129:38424.0 …			1	1	0.1	1		97143	92914	112639	105324	121839	122165	116693	128479	104383	116823	92607	111393	91979	126031	89939	101557	78990	119305	109731	99702	5051	4452	4804	4502	5569	3327	411	4706	4653	4409	7387	6810	10165	9035	7890	4996	10840	5738
171303	471069	85	171303	85:13449.0 86:787.0 87:773.0 88:493.0 95:219.0 97:391.0 98:307.0 99:3588.0 100:333.0 101:2338.0 103:1308.0 105:707.0 110:187.0 111:213.0 112:636.0 113:2470.0 115:854.0 117:998.0 118:312.0 119:822.0 129:1102.0 131:686.0 132:259.0 133:461.0 134:284.0 138:43.0 140:120.0 141:459.0 143:53.0 147:3646.0 155:214.0 158:44.0 168:39.0 169:261.0 173:37.0 184:35.0 188:30.0 189:227.0 190:280.0 191:2238.0 193:1…			0	0.1	0.8	0		1574	1976	1567	1849	1895	1694	1650	2089	2060	1709	1964	1749	3615	1211	3878	1685	2707	1123	1610	1288	1168	1445	993	1183	1794	1523	1426	1407	1491	1728	1364	954	3474	1277	1549	8160	7527	8639
170999	506168	244	170999	86:1100.0 87:113.0 89:508.0 94:95.0 95:106.0 96:49.0 98:451.0 99:752.0 100:18863.0 101:1284.0 102:532.0 107:87.0 112:145.0 114:204.0 115:2646.0 116:542.0 127:314.0 128:274.0 129:1158.0 131:330.0 132:266.0 142:3213.0 143:333.0 144:145.0 145:52.0 147:2646.0 148:275.0 149:182.0 152:32.0 154:109.0 156:302.0 157:429.0 158:1260.0 159:216.0 160:162.0 168:40.0 169:81.0 170:400.0 171:91.0 172:1796.0 173:6…			0.3	0.3	0	0		210	286	219	290	181	221	325	229	372	368	166	270	315	209	405	227	318	212	199	209	256	349	187	228	175	287	205	212	171	213	359	600	719	424	429	340	575	575
170728	708283	174	170728	86:6547.0 87:959.0 88:564.0 100:3292.0 101:604.0 102:1401.0 103:1393.0 104:109.0 107:51.0 110:318.0 113:395.0 114:415.0 115:466.0 116:760.0 117:2497.0 121:145.0 125:104.0 126:123.0 130:1191.0 133:1305.0 143:162.0 144:367.0 146:361.0 147:4445.0 148:799.0 149:1029.0 150:71.0 153:94.0 158:509.0 159:429.0 170:94.0 171:47.0 172:584.0 173:238.0 174:22084.0 175:3698.0 176:3215.0 177:447.0 178:109.0 181:…			1	0.7	0	0		1220	2315	1152	1341	1254	1549	1627	1062	1423	1845	893	717	817	720	1204	689	769	767	767	582	126	114	111	153	122	202	121	114	84	96	132	246	180	298	192	1213	269	147
170498	529748	257	170498	85:1244.0 86:4428.0 87:750.0 88:967.0 89:1538.0 90:167.0 91:280.0 95:95.0 98:2296.0 99:1944.0 100:4492.0 101:909.0 102:1534.0 103:16768.0 104:1040.0 105:967.0 109:410.0 111:239.0 112:321.0 113:1271.0 114:1239.0 115:1508.0 116:2000.0 117:1362.0 118:470.0 119:720.0 120:37.0 121:172.0 126:714.0 128:1198.0 129:1359.0 130:650.0 131:3492.0 132:467.0 133:4024.0 134:634.0 135:483.0 136:74.0 137:77.0 140:…			0.6	0.7	0	0		553	479	591	564	548	905	748	662	475	746	367	652	707	772	525	367	446	758	683	830	87	113	188	102	117	135	102	55	119	123	144	158	209	208	165	121	276	196
170233	947272	174	170233	85:150.0 86:1592.0 89:143.0 96:80.0 98:49.0 99:66.0 100:683.0 101:212.0 102:293.0 103:1308.0 104:84.0 105:111.0 107:80.0 112:62.0 114:86.0 116:125.0 117:316.0 124:42.0 129:1112.0 130:245.0 131:240.0 134:58.0 139:56.0 140:100.0 141:30.0 142:112.0 143:551.0 144:93.0 145:43.0 146:50.0 147:1710.0 148:143.0 149:275.0 152:30.0 155:59.0 156:58.0 158:190.0 160:335.0 161:36.0 162:44.0 169:314.0 170:108.0 …			0.3	0	0	0		228	2208	409	1586	1433	587	1542	144	151	1840	99	819	721	793	155	423	1149	1131	813	1131	108	94	134	86	81	167	112	158	106	128	197	103	580	65	115	110	146	133
170069	280835	145	170069	87:587.0 89:557.0 91:409.0 96:190.0 98:189.0 99:1642.0 101:1126.0 103:1385.0 104:607.0 105:630.0 106:109.0 109:118.0 112:182.0 113:479.0 115:2063.0 118:1242.0 119:483.0 120:140.0 123:36.0 124:13.0 126:256.0 128:210.0 129:1513.0 131:3446.0 132:418.0 133:6444.0 136:76.0 139:32.0 141:44.0 143:692.0 144:1141.0 145:57367.0 146:9593.0 147:35591.0 148:7582.0 149:4899.0 150:445.0 151:226.0 152:53.0 153:7…			0.3	0.1	0.9	0.125		3966	1700	2339	1666	1506	775	644	650	924	923	3146	919	811	615	1438	586	581	464	478	503	1792	1068	1340	1764	1919	2326	1972	1303	1601	1816	346	309	234	229	294	282	456	367
169611	760237	179	169611	88:49.0 89:323.0 90:250.0 91:392.0 92:90.0 93:64.0 94:57.0 95:63.0 102:44.0 103:420.0 104:184.0 105:292.0 107:211.0 112:41.0 115:138.0 116:81.0 118:51.0 119:145.0 120:70.0 121:189.0 123:57.0 126:146.0 127:207.0 128:36.0 133:163.0 134:122.0 135:707.0 136:99.0 137:35.0 138:39.0 139:110.0 141:41.0 142:72.0 144:39.0 145:60.0 146:39.0 149:552.0 150:490.0 151:230.0 152:248.0 153:87.0 154:42.0 155:43.0 …			0	0	0.6	0		196	95	104	132	87	184	219	234	189	184	99	135	203	187	216	273	332	194	192	190	341	247	193	336	308	246	177	433	467	280	162	328	290	237	184	283	372	370
169610	846482	179	169610	85:74.0 87:149.0 88:59.0 89:224.0 90:91.0 91:1395.0 92:78.0 93:84.0 101:45.0 102:53.0 103:366.0 104:50.0 105:280.0 106:71.0 107:126.0 108:50.0 109:41.0 115:240.0 117:228.0 118:76.0 119:971.0 120:158.0 121:80.0 122:28.0 123:19.0 125:35.0 128:45.0 131:393.0 132:42.0 133:579.0 134:100.0 135:319.0 136:42.0 139:48.0 140:25.0 147:2228.0 148:411.0 149:475.0 150:126.0 151:198.0 152:136.0 156:65.0 159:40.…			0	0.3	1	0		173	153	192	256	169	561	592	663	644	651	180	145	303	146	256	370	362	484	329	510	534	550	500	470	704	703	565	588	582	590	139	121	117	84	146	222	295	249
169071	611823	290	169071	85:299.0 86:224.0 87:112.0 88:285.0 89:253.0 90:382.0 91:420.0 92:390.0 93:474.0 95:410.0 97:264.0 99:1209.0 100:1298.0 102:845.0 103:94.0 104:406.0 105:592.0 106:420.0 107:435.0 108:248.0 109:261.0 113:71.0 114:681.0 115:2885.0 116:1186.0 118:184.0 119:552.0 120:866.0 121:351.0 122:235.0 123:178.0 128:224.0 129:999.0 130:3813.0 131:1466.0 132:72.0 133:1160.0 135:341.0 136:143.0 137:142.0 138:308…			0.2	0.2	0	0		377	257	372	382	174	208	259	306	641	240	559	304	351	223	1388	506	181	125	124	179	98	175	75	129	118	175	83	147	134	103	166	106	117	91	129	133	155	148
163873	689873	175	163873	87:657.0 88:98.0 89:2023.0 90:166.0 91:39.0 97:331.0 101:2608.0 102:417.0 103:9904.0 104:939.0 105:493.0 111:177.0 113:279.0 114:18.0 115:682.0 116:1713.0 117:13106.0 118:1261.0 119:1190.0 129:7763.0 130:1201.0 131:2717.0 132:431.0 133:7840.0 134:610.0 135:464.0 143:1188.0 145:650.0 146:131.0 147:18313.0 148:3208.0 149:2434.0 150:288.0 151:296.0 153:82.0 155:207.0 157:3704.0 158:508.0 159:772.0 1…			0.1	0.2	0	0		1118	977	1243	1172	1299	1192	848	1108	925	1138	614	876	905	799	669	662	801	972	801	742	111	68	92	120	133	185	132	148	120	105	540	371	704	378	474	357	474	368
163410	527915	241	163410	85:7517.0 86:2588.0 87:3489.0 88:1130.0 89:1555.0 90:217.0 91:431.0 92:147.0 94:255.0 95:434.0 96:451.0 97:973.0 98:3964.0 99:2474.0 100:11481.0 101:3804.0 102:2642.0 103:4378.0 104:727.0 105:1514.0 106:431.0 107:226.0 108:256.0 109:35.0 110:372.0 111:212.0 112:2159.0 113:3757.0 114:3049.0 115:3173.0 116:3502.0 117:3533.0 118:730.0 119:1225.0 120:267.0 121:110.0 122:85.0 123:44.0 124:301.0 125:31…			0.3	0.3	0	0		638	658	603	658	666	802	704	1041	826	802	421	598	839	715	420	491	527	535	354	534	115	169	157	105	144	130	129	146	178	203	219	125	269	315	161	220	329	109
161878	361182	341	161878	87:472.0 90:124.0 93:639.0 94:73.0 95:148.0 97:68.0 104:150.0 105:146.0 108:87.0 120:48.0 121:131.0 124:31.0 125:98.0 126:161.0 127:384.0 134:637.0 137:64.0 138:37.0 139:53.0 140:134.0 147:3817.0 148:637.0 149:365.0 154:112.0 155:718.0 161:91.0 163:671.0 164:157.0 165:213.0 166:43.0 167:40.0 168:32.0 173:25.0 175:30.0 177:163.0 178:59.0 179:333.0 180:26.0 181:121.0 182:58.0 185:14.0 188:37.0 189:…			1	0.9	0.9	0.875		9882	834	1573	11116	835	42445	8600	8602	50009	6707	201863	10155	12342	5242	18680	22729	9020	439	720	650	9984	49112	21099	20255	18432	21961	914	14725	16387	12440	4122	5721	902	14873	864	1688	22489	1288
161875	386583	217	161875	85:1641.0 89:407.0 91:1339.0 94:146.0 96:602.0 98:405.0 103:1131.0 104:363.0 105:356.0 106:265.0 107:401.0 109:152.0 110:8071.0 111:4985.0 112:1416.0 114:1107.0 115:613.0 116:934.0 119:563.0 122:85.0 123:124.0 124:95.0 125:183.0 127:1938.0 128:449.0 129:8901.0 130:3350.0 131:2561.0 132:859.0 133:3029.0 137:227.0 141:92.0 142:1635.0 143:14179.0 144:1950.0 145:1560.0 147:15998.0 148:2835.0 149:2500…			0.3	0.2	0.6	0		808	499	371	427	432	493	367	784	817	272	705	330	650	230	896	743	525	353	303	253	336	1844	327	350	1343	226	238	242	226	291	232	144	88	111	155	91	147	148
161396	663539	154	161396	85:5377.0 87:9492.0 88:3962.0 89:38311.0 90:4092.0 91:3423.0 92:207.0 93:331.0 94:765.0 95:437.0 97:8746.0 98:2011.0 99:5639.0 100:3439.0 101:16884.0 102:5344.0 104:21133.0 105:14224.0 106:1603.0 107:733.0 109:695.0 110:196.0 111:5166.0 112:963.0 113:4667.0 114:1078.0 115:7239.0 116:3559.0 117:112031.0 118:16890.0 119:12002.0 120:854.0 123:267.0 124:57.0 125:760.0 126:837.0 127:3455.0 129:99571.0…			0.1	0.3	0	0		6886	18500	12101	8546	11866	21347	12021	6495	3049	10369	1646	8537	4531	10238	1266	4521	8699	9891	13250	8512	16229	15836	15156	11389	16469	12373	9049	11797	12641	13387	194	374	492	475	314	220	448	144
160777	1155581	268	160777	193:370.0 237:215.0 239:58.0 253:331.0 255:70.0 265:210.0 267:1158.0 268:6856.0 269:1614.0 270:439.0 281:850.0			0.1	0.2	0	0		411	339	351	372	347	432	296	760	486	446	428	354	412	301	319	450	578	513	340	541	169	67	101	130	121	108	157	128	144	171	125	71	107	60	145	143	194	229
160575	942100	174	160575	86:2143.0 87:175.0 88:83.0 92:35.0 100:1182.0 102:535.0 109:26.0 112:99.0 114:89.0 116:147.0 117:172.0 118:57.0 120:36.0 121:27.0 130:314.0 131:203.0 132:169.0 136:29.0 137:43.0 138:28.0 140:52.0 141:83.0 142:291.0 145:28.0 146:144.0 148:143.0 154:37.0 156:140.0 158:64.0 160:57.0 162:18.0 163:33.0 168:42.0 171:48.0 172:198.0 173:82.0 174:4297.0 175:776.0 176:893.0 177:131.0 178:33.0 186:37.0 187:…			0.6	0.5	0	0		206	1834	4032	3530	2596	6574	4478	249	183	1907	159	3191	1486	4028	133	495	3909	3580	1982	2352	101	90	90	149	73	132	85	87	102	117	302	298	580	216	620	218	188	133
146957	271780	95	146957	91:100.0 93:65.0 94:2654.0 95:4712.0 96:391.0 97:31.0 108:411.0 110:35.0 114:27.0 119:108.0 122:466.0 123:36.0 132:55.0 171:42.0 185:27.0 214:19.0 234:38.0 236:15.0 241:14.0 256:12.0 273:12.0 303:16.0 308:14.0 317:14.0 352:18.0 354:16.0 368:12.0 412:12.0 415:18.0 426:14.0 445:22.0 454:14.0 464:12.0 487:20.0 489:16.0 490:14.0 499:12.0 500:17.0			0.9	0.8	0.5	0.375		1354	1962	1837	2077	1776	1803	1648	2315	2243	1702	1756	1793	4121	1391	3491	1823	2108	1427	1465	1662	2014	2112	2121	1921	1625	2278	1154	2636	1744	2107	2576	2754	1946	1399	2005	1992	3311	2542
146442	700964	142	146442	85:1019.0 86:2102.0 87:1909.0 88:172.0 90:299.0 97:281.0 98:443.0 99:4253.0 100:24494.0 101:2792.0 103:4213.0 104:1636.0 109:310.0 110:766.0 112:374.0 113:514.0 114:1189.0 115:2143.0 116:2125.0 118:615.0 119:615.0 122:334.0 124:128.0 127:375.0 128:2199.0 129:3109.0 130:5977.0 131:2895.0 132:2556.0 133:5042.0 134:571.0 136:65.0 137:102.0 139:109.0 141:541.0 142:99430.0 143:13615.0 144:7941.0 145:4…			1	0.8	0	0		17843	25544	44456	42598	37875	37719	38488	12374	4314	25121	4072	12148	3463	14236	1163	5580	18059	19034	7567	4390	294	420	193	235	549	531	311	435	456	433	1734	1422	1902	1355	1793	1555	1056	1172
146435	1152163	343	146435	85:312.0 86:168.0 87:332.0 88:187.0 89:1126.0 90:209.0 91:8324.0 92:1592.0 93:5314.0 94:892.0 95:5988.0 96:735.0 97:1804.0 98:953.0 99:326.0 101:1350.0 102:380.0 103:936.0 104:95.0 105:6933.0 106:1276.0 107:5480.0 108:792.0 109:2587.0 110:380.0 111:414.0 113:178.0 114:78.0 115:1465.0 116:746.0 117:3407.0 118:993.0 119:4641.0 120:1071.0 121:2569.0 122:810.0 123:1093.0 124:161.0 125:120.0 127:621.0…			0.9	0.7	0	0		271	244	305	211	277	233	208	294	45	392	144	284	167	212	254	248	422	411	82	301	75	124	109	135	99	143	182	103	117	137	145	125	80	69	97	124	103	142
146430	975336	204	146430	85:4001.0 86:1211.0 87:2120.0 88:1099.0 89:13013.0 90:1043.0 91:1242.0 94:176.0 95:237.0 96:701.0 97:1435.0 98:380.0 99:3574.0 100:631.0 101:10214.0 102:1850.0 103:52009.0 104:5047.0 105:2877.0 109:2162.0 110:440.0 111:2649.0 112:423.0 113:2303.0 114:495.0 115:3344.0 116:8912.0 117:9761.0 118:1178.0 119:1858.0 120:182.0 124:112.0 125:329.0 127:1706.0 128:2505.0 129:46808.0 130:6616.0 131:15880.0 …			1	1	0.1	0.75		421522	449890	456872	397186	508032	491678	512717	596701	504964	553646	366774	453999	444431	479668	339454	441500	395284	545536	482029	488421	243	395	325	347	408	327	356	426	609	742	6973	7183	9780	8263	7256	5013	11461	7081
146409	865980	462	146409	85:2035.0 87:997.0 89:7529.0 90:435.0 93:110.0 94:231.0 95:515.0 97:727.0 98:154.0 99:577.0 100:1655.0 101:2892.0 102:728.0 103:13112.0 104:1734.0 105:1202.0 106:380.0 109:865.0 111:542.0 112:169.0 113:1185.0 114:2472.0 115:2313.0 116:2347.0 117:3921.0 118:472.0 119:1155.0 120:143.0 121:74.0 122:1081.0 125:222.0 126:290.0 127:880.0 128:1006.0 129:8587.0 130:2343.0 131:3823.0 132:425.0 133:6844.0 …			0.9	0.7	0	0		304	330	252	335	453	475	214	453	283	370	210	420	418	430	481	327	184	453	348	319	70	20	117	133	93	144	144	118	86	93	136	122	138	53	165	155	171	158
146389	1007633	253	146389	86:375.0 89:968.0 90:396.0 91:1083.0 93:175.0 94:199.0 95:860.0 99:196.0 100:321.0 101:671.0 102:1011.0 104:1208.0 105:612.0 106:132.0 109:498.0 110:123.0 113:146.0 114:90.0 116:376.0 117:1337.0 119:568.0 121:383.0 122:193.0 125:294.0 126:117.0 129:2498.0 130:756.0 131:1069.0 133:2562.0 135:682.0 136:111.0 137:905.0 139:191.0 143:5074.0 144:461.0 147:10180.0 148:2625.0 149:1817.0 150:449.0 151:67…			0.3	0.1	0	0		1372	1391	1074	1118	1131	832	1136	1370	703	955	850	730	885	1106	687	329	578	1077	674	557	129	151	133	154	178	110	162	258	139	174	74	102	267	81	225	97	221	164
146315	1012416	471	146315	86:393.0 87:130.0 89:873.0 90:277.0 91:665.0 92:73.0 93:139.0 94:216.0 95:635.0 98:380.0 99:732.0 100:412.0 101:689.0 102:256.0 103:873.0 105:1341.0 107:622.0 110:51.0 111:289.0 112:300.0 113:403.0 114:175.0 115:1433.0 116:227.0 117:466.0 118:202.0 120:314.0 121:701.0 122:310.0 123:232.0 125:222.0 126:608.0 127:453.0 128:260.0 130:195.0 131:680.0 132:373.0 133:1928.0 134:264.0 135:1268.0 136:419.…			1	1	0	0		2169	1456	1996	1552	1786	1815	1833	2591	1760	1690	3208	1559	2533	1588	2855	3135	1133	2065	2219	1842	70	146	123	135	151	153	120	107	119	123	201	117	119	57	146	95	193	144
146289	855690	462	146289	85:1646.0 86:2098.0 87:1214.0 88:1228.0 89:23685.0 90:1653.0 91:1971.0 92:672.0 94:579.0 95:1472.0 97:121.0 98:278.0 100:10891.0 101:5733.0 102:595.0 103:28022.0 104:3270.0 105:1246.0 107:500.0 109:680.0 111:1620.0 112:813.0 113:2565.0 114:8666.0 115:1851.0 117:5817.0 119:1732.0 120:889.0 125:315.0 126:463.0 128:712.0 129:11523.0 131:10443.0 132:2141.0 133:14646.0 134:2834.0 137:446.0 138:531.0 1…			1	0.8	0	0		983	1160	1341	1084	1343	1351	1200	1185	950	1199	795	1074	1208	1282	1229	680	175	1269	936	986	54	99	111	123	93	112	110	90	120	84	201	137	173	138	90	134	230	302
146262	801622	245	146262	87:577.0 88:456.0 94:92.0 95:427.0 97:288.0 98:1051.0 99:818.0 102:428.0 103:7209.0 104:1009.0 105:552.0 114:232.0 117:4610.0 118:585.0 119:914.0 120:62.0 123:138.0 125:191.0 129:4130.0 130:1178.0 132:364.0 133:3423.0 137:44.0 139:44.0 141:218.0 142:414.0 143:500.0 144:136.0 145:460.0 146:804.0 147:21796.0 148:3337.0 149:3022.0 150:421.0 152:125.0 157:2703.0 158:493.0 163:527.0 167:114.0 168:112.…			1	1	0	0		1044	1035	1171	1063	1142	1006	984	1029	891	1168	701	602	701	845	420	490	778	926	546	645	89	110	92	139	88	161	144	91	145	133	214	103	151	81	156	107	157	128
146245	390779	116	146245	85:242.0 88:114.0 95:58.0 97:168.0 99:1450.0 100:655.0 101:3627.0 102:474.0 103:480.0 105:363.0 106:104.0 115:1204.0 116:10266.0 117:1788.0 118:267.0 119:579.0 120:54.0 124:38.0 131:2319.0 132:290.0 133:6833.0 134:2025.0 135:616.0 137:90.0 141:562.0 144:44.0 145:684.0 147:18517.0 148:2350.0 149:2793.0 150:241.0 151:206.0 152:122.0 157:23.0 163:329.0 164:173.0 169:109.0 171:162.0 172:77.0 175:707.…			0.1	0	0	0.375		808	670	667	631	669	699	684	470	483	496	541	522	843	725	382	387	512	536	401	405	136	177	96	234	265	189	225	105	183	143	598	472	439	516	336	382	669	283
146004	211612	177	146004	85:9364.0 99:7291.0 101:18852.0 102:4065.0 103:22509.0 105:4232.0 114:440.0 115:80423.0 116:11837.0 117:11409.0 119:2252.0 126:1070.0 129:1324.0 130:70862.0 131:11576.0 132:5321.0 133:25717.0 135:4511.0 136:502.0 141:84.0 144:51.0 147:189569.0 148:23680.0 149:24308.0 150:2525.0 151:317.0 157:39.0 162:29.0 163:1000.0 164:374.0 177:23227.0 178:4345.0 180:123.0 183:39.0 188:99.0 194:105.0 197:101.0 …			0.5	0.6	0	0		1321	2938	2900	4647	1692	4807	3177	1108	4771	2727	1962	2561	3941	1149	4604	2388	2625	1320	1771	1166	1770	2303	1767	2082	1215	2770	2681	1939	1707	1861	2623	2419	1900	966	1692	1827	2347	2331
136146	654455	327	136146	85:821.0 86:190.0 88:506.0 89:13588.0 90:1694.0 91:4775.0 92:913.0 93:4951.0 94:1036.0 95:2618.0 96:6702.0 97:1810.0 98:4416.0 99:2609.0 103:2061.0 104:3866.0 105:4709.0 106:2340.0 107:2439.0 108:1074.0 109:4539.0 110:897.0 111:2011.0 112:1431.0 113:2299.0 114:85.0 116:108.0 119:5287.0 120:1132.0 121:2731.0 122:2413.0 123:1933.0 124:1185.0 125:644.0 126:968.0 127:1440.0 128:98.0 133:7066.0 134:37…			0.2	0.4	0	0		473	364	370	347	515	297	180	373	259	352	481	381	514	454	507	211	355	193	79	207	99	146	333	152	147	227	114	395	170	154	565	242	420	536	396	383	937	872
135557	815043	187	135557	85:10144.0 86:344.0 87:11868.0 88:1371.0 89:10361.0 90:960.0 91:8049.0 92:622.0 93:3861.0 94:637.0 95:27803.0 96:2896.0 97:30553.0 98:4057.0 99:4647.0 101:8968.0 103:33557.0 104:3058.0 105:5022.0 106:572.0 107:5964.0 108:410.0 109:6879.0 110:1023.0 111:3520.0 112:1060.0 113:2548.0 114:503.0 115:3914.0 116:2297.0 117:1390.0 119:2731.0 121:2598.0 122:360.0 123:2029.0 124:549.0 125:1066.0 126:261.0 …			0.7	0.8	0.8	0.375		245	847	3983	248	2899	11296	352	908	7609	13010	4038	519	7371	174	354	1393	3751	10869	24028	8389	1487	499	387	999	3881	1084	219	141	279	2187	161	194	255	2342	235	155	1534	1894
135548	341710	108	135548	90:550.0 91:12615.0 92:1413.0 93:2698.0 94:232.0 95:510.0 99:1150.0 100:161.0 107:2714.0 108:58113.0 109:4781.0 110:2365.0 111:137.0 112:98.0 113:341.0 116:1311.0 127:628.0 134:2232.0 135:117196.0 136:9811.0 137:5458.0 138:344.0 144:202.0 172:157.0 178:94.0 185:74.0 201:84.0 214:113.0 220:59.0 230:82.0 236:37.0 242:77.0 244:62.0 250:73.0 280:48.0 289:34.0 315:36.0 320:51.0 342:49.0 360:37.0 372:3…			0.4	0.3	0	0		189	180	206	193	178	1149	197	358	519	957	310	177	570	77	247	319	273	447	308	375	185	155	146	172	198	196	159	194	161	316	495	384	321	147	307	383	453	466
135260	564758	275	135260	85:490.0 87:328.0 88:96.0 89:4491.0 91:278.0 98:198.0 100:1674.0 101:923.0 102:806.0 105:121.0 107:78.0 109:62.0 111:97.0 112:244.0 113:345.0 114:322.0 115:427.0 116:503.0 117:1642.0 118:320.0 119:231.0 127:529.0 128:1646.0 130:631.0 132:26.0 133:1406.0 139:61.0 140:42.0 141:85.0 142:651.0 144:775.0 145:466.0 146:345.0 147:1531.0 149:269.0 150:93.0 151:42.0 153:152.0 154:140.0 155:2147.0 156:1295…			0	0	0.3	0		126	156	108	98	148	156	105	229	189	86	149	129	329	148	219	119	217	96	186	129	394	163	291	160	257	157	128	141	187	270	129	135	96	86	87	200	91	113
135231	565624	231	135231	85:1264.0 87:357.0 99:660.0 101:838.0 102:2428.0 107:98.0 109:58.0 112:54.0 113:164.0 115:2354.0 116:659.0 117:1388.0 119:38.0 120:76.0 127:492.0 130:2919.0 131:1776.0 132:233.0 133:2944.0 134:358.0 143:5434.0 144:836.0 145:279.0 147:5023.0 148:314.0 149:1828.0 150:244.0 151:109.0 156:77.0 170:60.0 172:72.0 173:53.0 175:154.0 183:278.0 184:68.0 189:1364.0 190:407.0 191:221.0 199:335.0 203:54.0 20…			0.7	0.5	0	0.125		487	331	570	373	593	451	568	493	562	447	289	470	747	317	376	256	187	379	333	268	87	77	124	103	168	117	94	104	120	115	256	221	277	186	232	280	223	264
134177	843097	142	134177	85:662.0 86:559.0 88:96.0 89:366.0 95:253.0 98:446.0 99:231.0 100:3657.0 101:706.0 102:664.0 104:88.0 109:95.0 113:204.0 114:183.0 115:483.0 116:1016.0 117:291.0 119:84.0 124:53.0 125:93.0 126:325.0 129:815.0 133:783.0 136:124.0 141:245.0 142:25929.0 143:2982.0 144:1414.0 147:3076.0 149:677.0 150:194.0 152:85.0 153:171.0 158:1061.0 159:438.0 171:299.0 173:139.0 176:163.0 180:47.0 181:86.0 182:151…			0.9	0.9	0	0		11317	17428	28867	25800	23094	25747	24182	8751	4595	19910	2773	9272	4878	12537	927	2394	13448	12810	5574	6284	88	92	118	179	95	225	141	225	107	145	174	392	436	250	338	338	257	317
134162	761214	142	134162	86:410.0 88:120.0 89:205.0 91:194.0 93:121.0 94:55.0 96:192.0 97:113.0 98:474.0 99:672.0 100:2286.0 101:549.0 102:364.0 103:862.0 104:102.0 105:175.0 110:60.0 112:276.0 113:291.0 114:411.0 115:1045.0 116:557.0 117:4645.0 118:588.0 119:301.0 120:41.0 123:47.0 126:250.0 128:580.0 129:407.0 130:760.0 131:566.0 132:607.0 133:1185.0 134:190.0 135:189.0 136:46.0 139:94.0 141:62.0 142:18976.0 143:2381.0…			0.5	0.5	0	0.875		14054	22828	22522	27223	18272	26103	32574	17337	6964	19331	3716	20998	18043	25662	4337	11209	17344	17359	12439	20310	415	366	210	148	314	301	328	476	414	299	1837	3673	4461	2867	3021	3230	3656	1944
133941	894339	116	133941	85:1621.0 86:6813.0 87:782.0 88:772.0 91:597.0 94:74.0 96:133.0 97:272.0 98:684.0 99:1011.0 100:3519.0 101:508.0 102:1491.0 106:101.0 110:51.0 111:180.0 112:425.0 113:323.0 114:717.0 115:427.0 116:12551.0 117:1535.0 118:502.0 125:369.0 126:230.0 127:123.0 128:750.0 129:267.0 130:2310.0 131:564.0 137:96.0 139:128.0 141:178.0 142:366.0 143:188.0 144:126.0 145:121.0 146:1332.0 148:207.0 153:67.0 154…			0.5	0.5	0.3	0		617	4048	3775	999	3131	10420	1352	1544	6016	15629	5951	1477	4966	1292	804	2831	4722	6830	12465	3714	882	325	507	423	1905	1247	571	335	357	2246	803	789	710	1397	410	1053	4189	1995
133261	736636	105	133261	87:124.0 89:105.0 100:135.0 105:8701.0 106:677.0 107:61.0 108:43.0 117:479.0 119:134.0 162:82.0 163:35.0 174:34.0 178:33.0 182:30.0 190:17.0 192:457.0 193:83.0 194:47.0 198:28.0 201:21.0 211:32.0 212:19.0 236:1871.0 237:279.0 238:88.0 248:82.0 249:25.0 272:21.0 275:15.0 278:27.0 295:19.0 301:13.0 304:14.0 315:22.0 320:13.0 327:28.0 358:24.0 360:26.0 363:18.0 383:27.0 384:25.0 386:28.0 397:18.0 40…			0	0.1	0	0.625		549	570	624	688	876	548	503	525	472	534	363	421	725	372	324	247	461	340	244	425	507	604	529	304	678	763	657	444	505	504	1613	1124	1967	1479	767	1972	11551	1372
132248	850487	259	132248	85:88.0 86:106.0 87:119.0 88:67.0 89:1405.0 90:121.0 97:618.0 98:59.0 99:197.0 100:221.0 101:1205.0 102:190.0 103:4827.0 104:373.0 105:544.0 110:53.0 112:45.0 113:218.0 114:207.0 115:423.0 116:1008.0 117:2434.0 118:245.0 119:105.0 127:194.0 128:289.0 129:2309.0 130:359.0 131:709.0 132:151.0 133:1605.0 134:149.0 135:139.0 140:41.0 141:107.0 142:192.0 143:380.0 144:814.0 145:281.0 147:7331.0 148:10…			0.3	0.6	0	0		329	519	476	405	512	689	508	469	438	652	366	176	309	372	232	336	266	744	365	562	131	71	109	99	126	117	111	67	77	90	104	93	136	50	96	141	100	97
131960	721120	117	131960	86:750.0 87:527.0 88:144.0 89:80.0 97:79.0 99:321.0 100:2925.0 101:580.0 102:335.0 114:39.0 115:439.0 116:320.0 117:9484.0 118:881.0 119:332.0 127:582.0 128:81.0 129:300.0 131:95.0 132:94.0 133:29.0 142:339.0 143:48.0 144:194.0 158:98.0 159:10.0 170:85.0 172:81.0 174:172.0 186:29.0 187:61.0 188:103.0 242:148.0 244:36.0 257:36.0 258:664.0 285:399.0 286:122.0 287:221.0 288:60.0 302:523.0 303:115.0 …			0	0	0	0.75		2623	2983	2851	3123	3673	1966	3020	3665	2384	3628	2524	2190	2768	2551	3596	2075	1774	2796	2755	2577	1524	2237	1396	1110	1426	2545	1902	1492	1507	1509	7289	7456	10426	8872	11712	8022	15348	10280
131766	794415	95	131766	85:1179.0 86:419.0 87:181.0 88:135.0 89:981.0 90:72.0 91:5894.0 92:1251.0 93:7546.0 94:5536.0 95:11244.0 96:7032.0 97:3345.0 98:565.0 99:666.0 100:35.0 101:317.0 104:166.0 105:1792.0 106:822.0 107:3448.0 108:3160.0 109:4875.0 110:3338.0 111:1293.0 112:212.0 113:149.0 114:18.0 115:197.0 116:1601.0 117:10205.0 118:1081.0 119:1648.0 120:609.0 121:3956.0 122:1879.0 123:1959.0 124:1428.0 125:568.0 126…			1	1	0	0		3458	3643	3433	4942	4569	4351	4454	4296	3242	3252	5747	3088	1500	3783	3213	4866	5610	4701	3252	3437	5658	120	81	114	80	168	180	105	77	115	160	129	169	69	108	108	171	164
131625	934644	202	131625	85:77.0 86:81.0 87:195.0 89:423.0 93:113.0 95:57.0 96:156.0 97:50.0 99:58.0 100:120.0 101:382.0 102:285.0 103:665.0 104:92.0 111:80.0 112:30.0 113:55.0 114:39.0 115:215.0 116:67.0 117:631.0 119:64.0 120:36.0 121:163.0 123:272.0 124:69.0 125:84.0 128:163.0 129:928.0 130:717.0 131:451.0 132:83.0 133:351.0 134:68.0 135:166.0 136:32.0 139:30.0 140:61.0 141:48.0 142:151.0 143:371.0 144:183.0 145:84.0 …			0	0	0	0.5		224	247	346	337	318	368	354	461	325	364	158	354	247	292	302	147	118	237	241	255	66	73	89	104	118	269	188	163	179	158	136	191	57	105	105	9480	17828	19922
131620	293525	87	131620	85:239.0 87:10326.0 88:1615.0 91:133.0 93:68.0 95:540.0 96:1011.0 97:268.0 107:699.0 108:80.0 113:291.0 114:325.0 115:151.0 118:48.0 123:60.0 124:331.0 125:1007.0 128:66.0 131:781.0 134:176.0 137:22.0 139:25.0 140:28.0 141:104.0 144:25.0 146:305.0 174:28.0 182:19.0 185:28.0 186:64.0 188:33.0 190:51.0 200:34.0 222:28.0 226:20.0 232:20.0 284:20.0 335:14.0 358:19.0 376:21.0 393:15.0 401:25.0 417:22.…			1	1	1	1		14247	23575	17748	20871	15265	18152	17837	22106	24246	17305	17476	17983	35020	12522	31311	16956	22927	13894	14519	13217	16912	16844	17662	18812	16063	19735	15219	20703	18321	19239	26904	23377	20503	12721	19733	20754	29215	26430
131618	782899	259	131618	85:736.0 86:406.0 87:355.0 88:279.0 89:994.0 94:194.0 97:1197.0 98:365.0 99:556.0 100:427.0 101:1697.0 103:20437.0 104:1687.0 105:934.0 111:319.0 112:82.0 113:479.0 114:407.0 115:7243.0 116:1031.0 117:2955.0 118:426.0 119:351.0 125:106.0 127:340.0 128:121.0 129:3177.0 130:283.0 131:1390.0 132:280.0 133:2338.0 134:365.0 140:87.0 141:1383.0 142:379.0 143:1680.0 144:299.0 145:756.0 146:106.0 147:763…			0	0	0	0.75		182	146	129	229	198	104	179	157	321	172	110	149	163	150	195	153	165	171	143	165	142	112	144	103	202	82	121	99	148	67	187	316	287	802	995	552	332	258
131496	541001	205	131496	85:1344.0 86:1131.0 87:292.0 88:249.0 89:4894.0 90:316.0 91:349.0 92:18.0 95:159.0 98:274.0 99:302.0 100:751.0 101:1982.0 104:89.0 105:919.0 111:465.0 112:354.0 113:825.0 114:330.0 115:487.0 116:460.0 117:12049.0 118:851.0 119:1053.0 120:51.0 121:100.0 122:29.0 124:50.0 125:94.0 126:245.0 127:1981.0 128:537.0 129:439.0 131:1099.0 132:240.0 133:4258.0 134:489.0 135:589.0 138:19.0 139:574.0 140:189…			1	0.9	0	0		923	1227	1803	1732	2036	632	588	1576	894	819	945	1347	2353	1969	1616	605	940	1373	1008	1183	421	231	244	620	319	296	364	975	687	365	713	243	402	1168	328	944	1576	340
131427	939443	437	131427	85:1144.0 86:322.0 87:207.0 88:272.0 89:1858.0 94:123.0 99:496.0 100:668.0 101:3093.0 102:656.0 103:24708.0 104:1832.0 105:1540.0 107:189.0 109:793.0 111:337.0 112:72.0 113:535.0 115:185.0 116:902.0 117:2397.0 119:438.0 120:87.0 121:130.0 122:52.0 124:27.0 125:139.0 126:59.0 127:215.0 128:286.0 129:10967.0 130:1352.0 131:2318.0 132:226.0 133:8108.0 134:558.0 135:459.0 137:58.0 138:30.0 140:370.0 …			0.1	0.3	0	0		1457	1550	1639	1368	1876	1856	954	2343	1718	1957	713	1539	652	1743	509	1602	607	2021	1941	1733	81	66	106	112	100	142	110	125	132	93	172	161	79	69	129	73	146	167
131168	963702	117	131168	85:502.0 86:611.0 87:5721.0 88:2070.0 89:3587.0 90:282.0 91:207.0 93:89.0 94:63.0 95:180.0 97:130.0 99:442.0 100:54.0 101:5304.0 102:718.0 103:11365.0 104:770.0 105:1096.0 106:166.0 107:217.0 109:209.0 110:80.0 111:227.0 112:37.0 113:398.0 114:79.0 115:831.0 116:7144.0 117:21506.0 118:2544.0 119:1522.0 120:157.0 122:52.0 123:43.0 124:41.0 127:137.0 129:2717.0 130:457.0 131:1894.0 132:234.0 133:25…			0.2	0	0.3	0		3603	433	30714	938	2145	678	704	670	1108	8182	1147	902	1365	1513	621	1033	466	2052	368	1928	155	437	269	932	401	372	163	391	480	468	507	244	290	348	211	275	438	164
131151	617441	123	131151	85:326.0 87:1264.0 88:421.0 89:1587.0 90:290.0 91:349.0 92:446.0 93:441.0 94:1025.0 95:1700.0 96:541.0 97:902.0 98:428.0 99:2232.0 100:576.0 101:1483.0 102:492.0 103:1910.0 104:90.0 105:698.0 106:196.0 107:363.0 108:191.0 109:605.0 111:1119.0 112:133.0 113:348.0 114:80.0 115:2081.0 116:1655.0 117:2051.0 118:488.0 119:1127.0 121:207.0 122:90.0 123:10331.0 124:851.0 125:889.0 129:1911.0 130:699.0 1…			1	0.6	0	0		994	1216	1457	1454	1455	1355	1504	1127	917	1561	824	748	717	1085	957	689	888	984	818	743	237	181	175	179	162	355	236	192	173	225	540	577	607	487	372	420	961	597
130642	763037	311	130642	85:558.0 87:268.0 88:240.0 89:198.0 90:65.0 92:158.0 93:125.0 94:225.0 95:281.0 96:279.0 97:105.0 98:297.0 99:644.0 100:1039.0 101:474.0 102:497.0 104:29.0 105:82.0 106:61.0 107:47.0 108:135.0 110:224.0 111:187.0 112:391.0 113:278.0 114:104.0 115:252.0 116:1183.0 117:1189.0 118:225.0 119:232.0 120:99.0 121:92.0 122:64.0 123:52.0 124:155.0 125:125.0 127:21.0 128:86.0 129:1479.0 130:338.0 131:981.0…			0.7	0.4	0	0		299	256	294	237	264	290	415	241	273	293	189	240	353	223	264	260	279	276	231	216	74	99	86	146	71	111	103	134	154	75	219	111	114	68	105	137	160	105
128297	607603	231	128297	87:129.0 89:1515.0 90:94.0 91:274.0 95:838.0 96:71.0 97:134.0 98:56.0 99:79.0 100:159.0 101:427.0 102:357.0 103:226.0 104:224.0 105:582.0 106:144.0 108:91.0 111:93.0 112:75.0 115:85.0 117:321.0 118:48.0 120:84.0 123:32.0 125:61.0 126:358.0 127:226.0 128:78.0 129:125.0 130:129.0 133:901.0 137:24.0 139:93.0 142:3112.0 143:369.0 144:131.0 147:2175.0 148:191.0 149:228.0 153:42.0 154:30.0 156:43.0 157…			0.2	0.1	0	0		336	354	363	197	375	304	292	258	234	404	217	165	401	191	328	175	139	182	230	218	51	79	393	148	590	653	109	97	104	110	137	108	114	64	112	106	105	144
128059	1053576	204	128059	88:46.0 89:152.0 101:644.0 103:1012.0 104:111.0 109:125.0 114:33.0 115:161.0 116:100.0 117:641.0 118:83.0 121:53.0 122:72.0 126:84.0 129:1917.0 130:166.0 133:246.0 143:384.0 145:60.0 147:2438.0 148:228.0 149:306.0 152:25.0 153:103.0 155:88.0 159:61.0 161:78.0 163:94.0 170:23.0 177:100.0 182:52.0 183:61.0 189:550.0 190:84.0 191:530.0 192:42.0 193:161.0 197:50.0 200:31.0 201:42.0 203:111.0 204:4740…			0.7	0.2	0	0		4635	5673	4947	4620	6212	5512	6336	6929	4400	6322	3276	3542	4647	5144	2706	3442	3729	5638	4029	4777	136	172	91	194	515	158	130	190	387	280	287	160	829	252	217	91	532	163
127978	498785	247	127978	85:5483.0 86:568.0 87:2214.0 88:417.0 89:567.0 95:1473.0 96:170.0 97:695.0 98:37.0 99:1868.0 101:4209.0 102:745.0 103:33613.0 104:3185.0 105:1665.0 109:98.0 111:522.0 112:270.0 113:2296.0 114:334.0 115:16246.0 116:2635.0 117:6276.0 118:603.0 119:1368.0 121:170.0 125:354.0 127:1200.0 128:94.0 129:1684.0 131:4149.0 132:507.0 133:10660.0 134:1361.0 135:1202.0 136:100.0 137:60.0 139:32.0 141:1296.0 1…			0	0	0	0.375		119	108	145	97	58	176	93	133	95	99	104	63	161	54	168	104	184	100	96	50	132	197	117	147	127	192	201	151	219	214	372	230	862	206	278	228	387	593
127847	1015842	91	127847	86:133.0 89:550.0 90:291.0 91:26043.0 92:5464.0 93:11603.0 94:1424.0 95:10063.0 96:420.0 97:1873.0 98:169.0 99:249.0 103:1897.0 104:627.0 105:20562.0 106:2963.0 107:8601.0 108:2615.0 109:4505.0 110:569.0 111:773.0 115:3775.0 116:1676.0 117:8426.0 118:1480.0 119:5301.0 120:4800.0 121:5129.0 122:1080.0 123:1766.0 124:240.0 127:1158.0 128:4608.0 129:7129.0 130:1215.0 131:7087.0 132:1690.0 133:6028.0…			0.1	0.5	0.3	0		1664	1488	1594	1194	1453	1312	1279	2358	2070	1762	2148	1188	1803	1462	1388	1527	1229	1596	1765	1401	208	742	302	345	527	295	246	531	300	322	211	148	136	95	126	114	194	130
127711	837103	289	127711	85:880.0 86:531.0 87:581.0 88:430.0 89:3373.0 90:343.0 91:269.0 92:111.0 94:171.0 96:97.0 97:1319.0 99:688.0 100:903.0 101:1571.0 103:12661.0 104:1153.0 105:1409.0 106:165.0 109:157.0 110:478.0 111:182.0 112:111.0 113:385.0 114:1779.0 115:943.0 116:746.0 117:5471.0 118:773.0 119:643.0 120:232.0 122:141.0 126:286.0 127:487.0 128:2306.0 129:4717.0 130:706.0 131:2676.0 133:3854.0 134:334.0 135:338.0…			0.2	0.1	0	0		182	226	167	207	75	187	172	222	265	198	130	186	197	158	135	186	139	236	196	240	128	140	62	124	96	109	151	171	130	139	136	156	80	35	112	113	199	114
127704	1154702	217	127704	85:243.0 86:215.0 88:116.0 90:92.0 94:18.0 96:235.0 97:221.0 101:1337.0 102:413.0 103:9256.0 104:503.0 109:282.0 110:110.0 111:194.0 114:164.0 115:604.0 116:455.0 117:1574.0 118:276.0 129:9467.0 130:924.0 131:643.0 134:495.0 139:63.0 140:105.0 141:167.0 142:278.0 143:1227.0 144:300.0 147:11415.0 148:628.0 149:1523.0 153:317.0 155:1405.0 156:235.0 157:843.0 158:253.0 159:105.0 163:288.0 167:112.0 …			1	1	0	0		5861	3338	2356	2693	3986	4292	2787	3938	4581	492	2059	3941	3401	3710	3343	4052	2722	3810	3393	4656	90	374	131	69	106	96	181	104	125	166	325	159	211	276	170	131	221	148
127631	865364	204	127631	85:4566.0 86:1512.0 87:928.0 88:1258.0 89:1764.0 90:206.0 91:481.0 92:695.0 93:1306.0 94:692.0 95:2203.0 96:751.0 97:1415.0 98:1148.0 99:5377.0 100:4076.0 101:3019.0 102:1471.0 103:2281.0 104:536.0 105:1224.0 106:558.0 108:645.0 109:229.0 110:582.0 111:1172.0 112:958.0 113:1015.0 114:1161.0 115:2378.0 116:7281.0 117:5759.0 118:936.0 119:927.0 120:718.0 121:321.0 122:540.0 123:436.0 124:485.0 125:…			0.5	0.2	0	0		4504	5183	7459	9236	9771	8707	8226	8325	8387	11755	4501	7106	7867	10574	10209	9477	7987	8229	7035	10056	299	302	155	320	343	217	921	741	421	443	4989	4179	5058	5607	3358	5574	15478	8555
127528	735158	191	127528	85:1383.0 86:1016.0 87:2536.0 88:899.0 91:965.0 92:155.0 93:1559.0 94:215.0 95:392.0 96:213.0 97:672.0 99:1565.0 100:675.0 101:3812.0 102:1333.0 103:10133.0 104:1217.0 105:1694.0 106:110.0 108:103.0 109:1962.0 110:198.0 111:1370.0 112:261.0 113:2337.0 114:479.0 115:2624.0 116:2729.0 117:4251.0 118:500.0 119:2224.0 120:205.0 121:392.0 123:95.0 124:37.0 125:487.0 127:1345.0 128:774.0 129:17697.0 13…			0.1	0.1	0	0.125		587	607	705	670	738	728	409	684	609	808	416	432	596	553	547	381	526	363	352	545	169	198	176	125	257	289	232	158	173	191	81	219	284	577	221	189	346	501
127359	966286	217	127359	89:143.0 90:32.0 93:46.0 94:44.0 99:50.0 101:255.0 103:2286.0 104:159.0 105:72.0 111:36.0 113:52.0 114:30.0 116:45.0 117:927.0 118:17.0 119:40.0 129:827.0 130:98.0 131:183.0 133:420.0 134:33.0 135:79.0 136:12.0 141:41.0 143:131.0 145:20.0 147:2326.0 148:345.0 149:288.0 151:40.0 152:22.0 155:71.0 156:31.0 157:156.0 159:25.0 162:24.0 164:29.0 165:37.0 167:30.0 168:29.0 169:298.0 170:28.0 171:22.0 1…			0	0	0	0.375		763	610	1353	964	979	770	797	1143	675	2148	585	980	859	778	708	726	2969	802	691	944	92	152	131	133	321	167	379	105	167	239	194	447	940	212	362	433	927	241
127358	906942	191	127358	86:82.0 87:111.0 88:28.0 89:736.0 90:87.0 95:12.0 97:209.0 98:53.0 99:52.0 100:163.0 101:588.0 102:176.0 103:4788.0 104:357.0 105:419.0 106:44.0 110:30.0 111:63.0 112:23.0 113:89.0 114:92.0 115:135.0 116:177.0 117:776.0 118:78.0 119:110.0 124:19.0 125:35.0 127:126.0 128:57.0 129:1386.0 130:139.0 131:363.0 132:47.0 133:797.0 134:95.0 135:40.0 136:23.0 138:18.0 141:53.0 142:78.0 143:229.0 144:48.0 …			0.7	0.7	0	0		713	187	315	324	445	577	277	280	455	540	4425	280	970	404	227	305	697	373	318	319	195	673	276	147	470	264	261	256	190	200	157	697	135	431	126	160	516	372
127320	458232	129	127320	85:1159.0 87:1670.0 88:93.0 89:416.0 90:204.0 91:507.0 92:118.0 93:116.0 94:119.0 95:79.0 97:110.0 98:31.0 99:978.0 101:1263.0 102:2941.0 103:1615.0 104:680.0 105:1007.0 107:238.0 108:65.0 110:107.0 111:48.0 112:23.0 113:70.0 114:659.0 115:3399.0 116:525.0 118:228.0 119:545.0 120:86.0 121:82.0 129:9588.0 130:3842.0 131:2046.0 132:1459.0 133:3255.0 134:697.0 135:325.0 143:127.0 145:852.0 147:17037…			0.8	0.5	0	0		1717	804	1472	1084	892	657	627	760	8370	717	1055	2838	1799	408	8325	349	588	336	486	384	100	344	167	139	251	152	292	217	241	507	372	287	404	238	426	388	324	420
126673	602126	218	126673	85:96.0 86:1168.0 98:120.0 100:1874.0 101:148.0 103:93.0 113:255.0 115:454.0 116:328.0 117:691.0 118:47.0 119:30.0 126:116.0 128:108.0 129:281.0 131:834.0 132:176.0 133:859.0 147:4994.0 148:856.0 149:552.0 156:179.0 157:922.0 158:84.0 160:17.0 163:36.0 172:110.0 173:2747.0 174:2121.0 175:178.0 190:82.0 192:88.0 205:38.0 217:214.0 218:3245.0 219:717.0 220:175.0 232:256.0 233:94.0 247:192.0 260:118…			1	1	0	0		1004	763	1270	1180	1400	2818	1581	1961	1842	2113	644	1450	681	1672	743	1422	4269	1628	1758	1690	439	457	424	667	535	408	261	428	532	479	118	129	1596	161	1226	1019	116	1234
126564	815514	186	126564	85:171.0 87:77.0 88:87.0 89:470.0 90:82.0 91:76.0 92:52.0 93:53.0 94:134.0 95:108.0 96:721.0 97:187.0 98:235.0 99:139.0 100:171.0 101:964.0 102:195.0 103:1532.0 104:169.0 105:125.0 106:53.0 107:49.0 108:159.0 109:122.0 110:85.0 111:148.0 112:393.0 113:112.0 114:325.0 115:279.0 116:1272.0 117:2040.0 118:279.0 119:182.0 120:76.0 121:46.0 122:187.0 124:275.0 125:294.0 126:110.0 127:79.0 128:339.0 12…			0.2	0.1	0	0		264	487	313	244	443	469	354	439	464	622	241	302	460	182	370	327	516	384	475	409	85	88	92	120	140	96	154	103	80	112	131	119	159	106	197	110	138	198
126465	238609	88	126465	85:589.0 86:514.0 88:32820.0 89:1009.0 90:87.0 109:250.0 191:72.0 193:69.0 207:579.0 209:72.0 219:288.0 220:44.0 307:52.0			0.6	0.9	0.1	0.125		4229	5555	5900	5664	3735	5422	3369	8238	7023	2697	3704	3607	11031	3258	7940	4981	5182	4017	3479	4195	3298	3853	3049	6227	4201	3760	5115	2939	3929	3294	6814	8818	179	4215	188	5264	163	7619
126423	511515	110	126423	86:255.0 88:83.0 91:110.0 92:56.0 96:189.0 98:1269.0 99:1569.0 100:268.0 101:31.0 102:68.0 103:72.0 104:224.0 107:134.0 108:298.0 109:115.0 110:4181.0 111:101.0 112:35.0 114:50.0 116:39.0 117:95.0 118:29.0 125:68.0 127:752.0 128:104.0 129:66.0 130:1188.0 132:26.0 134:365.0 135:69.0 140:53.0 141:21.0 142:153.0 143:119.0 144:20.0 145:605.0 146:94.0 147:255.0 149:92.0 151:212.0 152:23.0 154:51.0 155…			0	0.1	0.2	0		492	566	553	548	482	501	583	609	475	612	598	627	847	458	1141	583	820	412	413	410	446	527	415	491	379	593	619	328	534	604	791	604	541	401	426	506	635	793
126354	508606	110	126354	85:826.0 86:644.0 87:139.0 88:285.0 89:699.0 90:65.0 91:255.0 92:88.0 93:102.0 94:80.0 95:173.0 96:237.0 97:156.0 98:173.0 99:288.0 100:775.0 101:597.0 102:261.0 103:506.0 104:36.0 105:17.0 107:3.0 108:23.0 109:91.0 110:10913.0 111:771.0 112:208.0 113:203.0 114:256.0 115:223.0 116:1454.0 117:966.0 118:157.0 119:102.0 120:630.0 121:39.0 122:7.0 123:6.0 124:38.0 125:5.0 126:78.0 127:70.0 128:82.0 1…			0	0	0.7	0		492	566	105	141	207	501	126	609	475	612	598	627	1158	458	1141	583	820	305	274	410	268	2242	564	261	1028	586	1851	806	574	1556	272	261	317	165	168	211	217	348
126345	317630	112	126345	96:18.0 98:4.0 106:5.0 107:2.0 112:1405.0 113:81.0 127:5.0 128:9.0 129:35.0 130:3.0 145:5.0 158:310.0 159:6.0 164:3.0 169:1.0 173:7.0 182:3.0 207:2.0 210:3.0 214:33.0 215:4.0 226:2.0 243:4.0 257:5.0 271:4.0 272:4.0 284:2.0 288:2.0 297:3.0 299:2.0 303:2.0 308:1.0 324:1.0 326:3.0 328:2.0 329:6.0 342:3.0 357:6.0 367:4.0 375:9.0 379:2.0 391:2.0 399:1.0 400:1.0 401:8.0 402:1.0 405:2.0 413:5.0 415:2.0 …			0	0	1	0		241	336	247	163	236	330	1448	451	394	319	1624	128	2933	256	300	1448	175	195	135	257	602	4081	1489	484	1598	2258	2174	2839	2283	3761	94	97	142	49	126	90	2335	111
125960	938149	217	125960	85:70.0 89:692.0 100:126.0 101:190.0 102:40.0 103:2714.0 104:190.0 105:108.0 114:392.0 115:61.0 116:63.0 117:431.0 129:1157.0 130:186.0 131:254.0 133:822.0 134:54.0 141:38.0 142:72.0 143:151.0 144:35.0 145:55.0 147:2822.0 148:261.0 149:275.0 154:16.0 157:169.0 158:25.0 159:30.0 163:60.0 169:544.0 170:16.0 171:49.0 172:115.0 173:38.0 174:21.0 179:20.0 183:21.0 189:95.0 191:228.0 193:23.0 203:34.0 …			1	1	0	0.875		33255	34634	35025	32598	39222	42790	41780	48604	41220	45939	28857	36844	35172	38163	28795	37606	7011	45015	42067	40662	258	228	151	145	578	382	302	185	353	211	993	793	1234	916	730	536	1251	742
125897	933563	217	125897	85:2918.0 86:533.0 87:2444.0 88:1950.0 89:24231.0 90:2082.0 91:531.0 94:528.0 95:95.0 96:265.0 97:794.0 98:9.0 99:2686.0 100:3754.0 101:10246.0 102:4056.0 103:152366.0 104:14542.0 105:9294.0 106:530.0 107:237.0 108:205.0 109:2192.0 110:549.0 111:1598.0 112:280.0 113:4712.0 114:7235.0 115:3710.0 116:5264.0 117:28753.0 118:3146.0 119:3616.0 120:68.0 123:40.0 124:423.0 125:350.0 126:967.0 127:2030.0…			0.9	0.7	0	0		16839	14075	2233	12670	15266	16142	16624	18618	17025	16190	11520	16650	16154	11855	11000	14162	1980	13958	13711	12563	401	114	84	125	308	493	539	403	106	81	3904	518	2035	554	435	247	801	392
125888	1114748	204	125888	85:3955.0 86:638.0 88:1462.0 89:4825.0 90:513.0 91:723.0 92:242.0 93:401.0 94:333.0 95:1002.0 96:227.0 97:2334.0 98:419.0 99:3513.0 100:604.0 101:7811.0 102:2393.0 103:103237.0 104:9662.0 105:4739.0 106:279.0 107:323.0 108:192.0 109:7411.0 110:546.0 111:3209.0 112:536.0 113:3901.0 114:802.0 115:4027.0 116:2952.0 117:21138.0 118:1978.0 119:2544.0 120:255.0 121:358.0 122:42.0 123:307.0 124:57.0 125…			0.8	0.9	0	0		341	187	138	181	481	205	219	260	398	259	149	197	285	312	420	236	933	283	266	255	108	89	162	160	91	234	259	112	118	147	133	114	137	87	169	105	119	226
125884	1112054	361	125884	86:36.0 89:286.0 90:37.0 91:51.0 99:237.0 100:42.0 103:5694.0 104:590.0 106:34.0 109:435.0 113:223.0 116:127.0 117:1239.0 118:100.0 129:3775.0 130:578.0 131:485.0 133:771.0 139:34.0 140:47.0 145:239.0 146:22.0 147:5367.0 148:669.0 149:461.0 150:43.0 153:64.0 154:33.0 155:425.0 156:67.0 157:870.0 159:105.0 161:101.0 163:33.0 169:3308.0 170:328.0 171:316.0 172:39.0 175:26.0 177:131.0 180:22.0 182:5…			0.3	0.2	0	0		140	158	232	289	237	258	205	233	112	204	160	207	233	316	278	161	272	221	169	168	113	123	114	134	107	164	124	115	89	111	161	121	89	66	188	96	109	145
125882	943427	217	125882	85:1671.0 86:860.0 87:1452.0 88:1037.0 89:12916.0 90:1001.0 91:710.0 92:190.0 93:198.0 94:227.0 95:424.0 96:325.0 97:1173.0 98:362.0 99:1570.0 100:3581.0 101:8563.0 102:3573.0 103:44233.0 104:3728.0 105:7205.0 106:705.0 107:318.0 108:108.0 109:1435.0 110:266.0 111:1296.0 112:414.0 113:1613.0 114:1508.0 115:2299.0 116:3588.0 117:14062.0 118:1316.0 119:1440.0 120:218.0 121:162.0 122:67.0 123:101.0 …			0.5	0.1	0	0		1045	1720	1458	2833	1632	3297	3542	3477	2500	3797	2317	2920	2491	3156	1950	1156	3636	3439	2947	3082	127	84	193	159	244	272	265	186	145	240	236	472	466	172	88	105	350	148
125802	891034	204	125802	85:128.0 86:55.0 87:241.0 88:172.0 89:1092.0 90:81.0 91:84.0 94:58.0 99:68.0 101:1298.0 102:235.0 103:10107.0 104:763.0 105:383.0 111:90.0 113:255.0 114:101.0 115:413.0 116:605.0 117:4206.0 118:405.0 119:364.0 120:62.0 121:61.0 126:54.0 127:256.0 128:61.0 129:11444.0 130:1321.0 131:1687.0 132:167.0 133:2588.0 134:303.0 135:151.0 137:29.0 139:75.0 140:44.0 141:160.0 142:89.0 143:1116.0 144:58.0 14…			1	1	0	0		5980	6155	7104	6653	7874	8477	7260	7379	5791	9616	4742	5560	6689	7888	4033	6482	7402	8425	7179	7546	108	229	220	189	169	506	635	164	246	194	304	213	380	187	149	162	280	239
124996	505556	166	124996	98:24.0 105:35.0 110:69.0 117:122.0 119:16.0 126:27.0 133:136.0 134:66.0 140:2595.0 141:97.0 147:67.0 165:60.0 166:2605.0 167:69.0 176:20.0 184:342.0 200:80.0 209:1286.0 210:37.0 223:202.0 268:72.0 313:178.0			0.2	0	0.7	0		228	594	303	371	306	388	439	413	339	301	264	308	636	205	481	349	464	205	378	146	458	440	534	700	445	491	424	518	545	562	205	113	85	115	114	180	195	196
124976	966058	205	124976	85:378.0 86:23.0 87:285.0 88:216.0 89:1012.0 90:153.0 91:146.0 92:68.0 94:40.0 95:55.0 96:43.0 97:252.0 98:91.0 99:270.0 100:86.0 101:838.0 102:170.0 103:9518.0 104:657.0 105:309.0 106:15.0 107:58.0 108:35.0 109:99.0 110:36.0 111:338.0 112:85.0 113:282.0 114:59.0 115:318.0 116:298.0 117:6648.0 118:645.0 119:371.0 120:76.0 121:51.0 122:39.0 123:59.0 124:59.0 125:86.0 126:70.0 127:96.0 128:53.0 129…			0.2	0.1	0	0.25		651	577	1051	206	363	1410	1625	1005	528	1558	560	863	538	233	746	577	2292	1106	874	1035	79	211	103	139	151	115	207	98	132	174	300	251	198	200	198	108	387	231
124546	752581	174	124546	86:1785.0 88:40.0 97:83.0 100:1459.0 101:214.0 103:169.0 105:63.0 110:92.0 114:169.0 115:224.0 118:172.0 121:44.0 125:94.0 130:870.0 131:250.0 143:102.0 157:79.0 158:51.0 161:108.0 162:24.0 169:84.0 170:26.0 172:261.0 173:89.0 174:6540.0 175:1108.0 176:523.0 177:48.0 178:41.0 182:57.0 184:30.0 187:41.0 188:129.0 190:95.0 191:28.0 194:28.0 196:13.0 199:361.0 200:63.0 202:62.0 203:56.0 204:106.0 20…			0	0	0	0.875		1000	1011	1028	752	1053	421	644	1407	1752	1294	1082	465	753	386	800	627	655	556	411	629	220	58	148	164	210	228	96	221	193	94	1205	1309	3118	1466	2710	559	835	595
124504	406119	185	124504	85:499.0 86:1398.0 100:19771.0 101:2308.0 102:856.0 120:25.0 124:35.0 127:92.0 128:144.0 145:62.0 150:23.0 152:37.0 157:353.0 162:19.0 165:50.0 168:38.0 185:4129.0 186:483.0 187:186.0 200:179.0 201:39.0 211:35.0 224:30.0 236:27.0 238:15.0 259:19.0 260:33.0 269:12.0 270:31.0 278:27.0 280:16.0 294:38.0 303:13.0 305:9.0 314:52.0 321:34.0 335:35.0 339:40.0 347:27.0 353:35.0 360:17.0 370:42.0 372:25.0…			0.6	0.7	0.2	1		168	151	198	153	167	170	230	433	381	235	362	125	644	60	429	833	160	172	199	192	174	181	128	145	210	170	187	102	240	207	1833	1083	661	1457	1162	1497	2609	1938
124490	804051	290	124490	85:111.0 86:571.0 87:184.0 88:540.0 89:2561.0 90:334.0 91:123.0 95:197.0 96:57.0 97:628.0 99:1021.0 101:1069.0 102:184.0 103:13087.0 104:1248.0 105:687.0 106:50.0 107:91.0 108:85.0 109:101.0 110:48.0 111:427.0 112:125.0 113:761.0 115:589.0 117:6504.0 118:384.0 119:420.0 120:151.0 124:51.0 126:169.0 127:831.0 128:321.0 129:4540.0 130:903.0 131:1370.0 132:79.0 133:2532.0 134:229.0 135:293.0 136:21.…			0	0	0	0.875		166	156	160	136	185	154	201	234	182	141	158	183	363	169	254	170	311	197	170	143	138	115	129	102	127	150	140	126	153	153	461	670	1098	808	640	524	867	824
124485	531051	261	124485	85:1962.0 86:433.0 87:522.0 88:293.0 89:462.0 90:52.0 91:419.0 93:129.0 94:189.0 95:1183.0 96:126.0 98:678.0 99:1712.0 101:2560.0 102:339.0 103:1359.0 104:152.0 105:664.0 106:179.0 107:83.0 111:1313.0 112:755.0 113:866.0 116:1308.0 117:1840.0 118:318.0 119:404.0 120:148.0 121:135.0 122:99.0 123:26.0 127:289.0 129:18770.0 130:2097.0 131:2644.0 132:331.0 133:3105.0 134:520.0 135:311.0 136:37.0 137:…			0	0	0	0.75		84	103	146	172	99	149	143	101	143	101	132	227	205	100	184	100	158	87	69	133	145	110	127	182	126	157	81	73	85	102	358	374	261	220	312	204	221	554
124484	530658	146	124484	85:493.0 86:2517.0 87:474.0 88:606.0 89:682.0 90:84.0 91:378.0 92:148.0 93:115.0 96:283.0 97:421.0 98:134.0 99:1402.0 100:6043.0 101:1822.0 102:1318.0 104:275.0 105:282.0 106:121.0 110:138.0 113:655.0 116:1472.0 117:344.0 118:385.0 119:255.0 122:20.0 123:61.0 124:21.0 125:53.0 128:271.0 130:4134.0 131:2417.0 132:1595.0 133:1500.0 134:717.0 135:343.0 136:113.0 144:429.0 146:13028.0 147:5338.0 148:…			0	0	0	0.5		686	953	1094	780	865	1458	1063	817	679	908	426	528	681	894	555	508	484	739	630	528	134	110	89	215	125	158	167	222	211	174	3859	443	1380	689	2531	1733	397	234
124463	701168	228	124463	85:1390.0 86:526.0 87:479.0 88:160.0 89:1111.0 92:114.0 93:144.0 94:593.0 95:286.0 96:373.0 97:360.0 98:510.0 101:768.0 102:1217.0 103:1456.0 104:336.0 106:127.0 108:283.0 109:149.0 110:2949.0 111:519.0 112:498.0 113:983.0 114:500.0 115:553.0 116:1089.0 117:1112.0 118:424.0 119:211.0 120:367.0 121:136.0 122:13.0 123:57.0 124:74.0 126:160.0 128:1417.0 129:1026.0 130:732.0 132:303.0 134:145.0 135:1…			0	0.1	0	0.75		538	610	524	578	525	245	412	454	158	562	174	328	379	322	223	254	230	255	203	238	81	124	118	84	108	157	97	115	89	145	626	691	919	735	661	592	383	427
124401	594269	159	124401	87:106.0 88:144.0 89:263.0 96:68.0 101:709.0 103:910.0 105:176.0 108:52.0 115:147.0 116:314.0 117:713.0 118:117.0 119:111.0 123:29.0 129:549.0 130:148.0 133:605.0 134:206.0 135:128.0 136:30.0 143:142.0 145:530.0 146:176.0 147:2409.0 149:265.0 157:35.0 159:3069.0 160:502.0 161:127.0 169:49.0 175:77.0 182:58.0 183:103.0 184:44.0 186:89.0 190:62.0 203:60.0 204:299.0 205:448.0 206:67.0 207:134.0 216:…			0	0	0	1		307	492	332	708	227	166	763	321	823	498	389	574	403	180	1139	315	238	99	183	161	182	187	294	172	192	216	180	270	236	221	1306	1368	1394	1493	1135	1115	2430	2471
124368	1034306	412	124368	85:328.0 86:108.0 87:317.0 88:104.0 89:257.0 90:75.0 91:257.0 92:76.0 94:22.0 95:263.0 96:146.0 97:154.0 98:54.0 99:303.0 100:119.0 101:448.0 102:116.0 103:355.0 104:32.0 105:132.0 107:56.0 109:79.0 111:152.0 112:36.0 113:131.0 114:89.0 115:321.0 116:209.0 117:1341.0 118:194.0 119:248.0 120:32.0 121:115.0 123:56.0 125:42.0 126:114.0 127:204.0 128:51.0 129:2816.0 130:512.0 131:880.0 133:1061.0 134…			0	0	0	1		212	188	141	160	144	168	148	134	158	121	155	166	273	90	173	112	174	137	85	133	107	99	79	145	102	138	104	102	98	104	182	80	474	329	108	306	232	164
124356	522442	307	124356	86:683.0 87:465.0 88:386.0 89:283.0 92:102.0 94:65.0 97:196.0 98:177.0 100:3433.0 101:1784.0 102:819.0 103:3265.0 104:448.0 105:469.0 107:105.0 108:183.0 110:94.0 117:1679.0 118:248.0 119:278.0 124:81.0 129:5925.0 130:1535.0 131:2824.0 132:408.0 133:2029.0 134:48.0 138:250.0 145:1871.0 146:239.0 147:17869.0 148:2276.0 149:1081.0 150:76.0 151:181.0 152:50.0 156:425.0 158:537.0 160:122.0 161:76.0 1…			0	0	0	0.875		181	169	157	113	130	132	112	127	110	127	99	127	239	116	157	98	223	128	101	49	105	97	121	94	83	108	94	90	120	81	140	423	722	493	363	463	449	488
124353	440334	257	124353	85:1363.0 86:1825.0 87:572.0 88:113.0 98:63.0 99:10397.0 100:10711.0 110:89.0 111:31.0 112:88.0 113:85.0 114:314.0 116:75.0 117:212.0 126:100.0 127:1088.0 128:45.0 129:50.0 130:73.0 131:655.0 133:199.0 141:46.0 142:304.0 143:58.0 147:2294.0 148:487.0 149:212.0 156:106.0 158:338.0 159:121.0 171:1511.0 172:1363.0 173:597.0 174:124.0 179:151.0 183:126.0 184:425.0 187:100.0 199:176.0 201:27.0 209:43.…			0.3	0.5	0.1	1		413	204	199	201	144	162	159	444	759	160	258	243	317	66	282	356	205	232	258	169	175	384	210	158	241	155	187	130	146	270	1419	1012	1613	4332	1954	972	3348	1865
124346	973917	375	124346	85:319.0 87:209.0 88:116.0 89:763.0 92:49.0 93:98.0 95:400.0 97:131.0 98:51.0 99:414.0 101:934.0 102:185.0 103:2707.0 104:146.0 105:103.0 107:101.0 111:177.0 113:248.0 114:90.0 117:3383.0 118:271.0 119:307.0 121:38.0 123:106.0 124:24.0 125:81.0 126:100.0 127:316.0 129:2186.0 130:257.0 133:2788.0 134:229.0 135:250.0 140:42.0 141:287.0 142:246.0 143:2687.0 145:276.0 147:14193.0 148:2085.0 149:1492.…			0	0	0	1		5502	6044	6066	5060	7106	6681	6826	8101	6722	7925	4616	6223	5235	6979	4335	5870	5088	8021	6717	6591	134	197	134	146	147	201	170	152	194	172	2304	2883	4125	2237	1450	2012	2288	1785
124339	905570	271	124339	85:144.0 86:129.0 88:169.0 93:87.0 97:167.0 98:70.0 99:194.0 101:196.0 102:63.0 103:337.0 105:80.0 109:83.0 112:31.0 113:86.0 114:75.0 116:174.0 117:449.0 119:75.0 123:43.0 125:145.0 129:517.0 131:173.0 132:139.0 133:910.0 134:48.0 136:63.0 140:151.0 142:56.0 143:589.0 144:177.0 146:37.0 147:1369.0 149:377.0 151:131.0 154:31.0 155:87.0 157:163.0 159:86.0 160:68.0 162:39.0 167:115.0 168:27.0 169:5…			0.2	0	0	0.5		419	351	386	336	470	446	400	444	347	331	496	303	616	413	219	297	510	436	329	300	124	114	103	117	116	157	84	128	135	77	255	168	406	237	200	291	984	1067
124338	752129	218	124338	85:182.0 86:406.0 87:288.0 88:93.0 90:47.0 91:449.0 92:159.0 94:71.0 97:94.0 100:3520.0 101:1001.0 102:612.0 103:92.0 105:726.0 106:26.0 107:104.0 112:11.0 114:219.0 115:777.0 116:366.0 118:183.0 119:182.0 121:26.0 128:178.0 129:248.0 131:315.0 132:479.0 133:557.0 136:54.0 144:73.0 147:1809.0 148:557.0 149:260.0 150:43.0 158:113.0 159:109.0 160:87.0 161:123.0 162:45.0 163:205.0 164:36.0 173:95.0 …			0	0	0	1		215	330	275	339	348	479	450	403	330	487	223	174	177	270	201	194	293	237	85	248	119	124	88	139	183	231	149	96	124	102	441	542	629	915	540	1394	821	999
124337	824628	192	124337	86:182.0 87:157.0 89:313.0 90:201.0 91:361.0 92:72.0 94:71.0 102:180.0 103:761.0 104:323.0 107:168.0 109:45.0 115:144.0 116:342.0 121:109.0 122:13.0 131:166.0 133:271.0 135:296.0 137:103.0 147:450.0 148:325.0 149:414.0 150:81.0 151:237.0 156:52.0 158:35.0 161:199.0 162:42.0 163:409.0 164:86.0 165:105.0 173:177.0 175:61.0 177:1824.0 178:363.0 179:2874.0 180:444.0 181:156.0 186:35.0 192:6555.0 193:…			0	0	0	0.375		1695	1775	1988	1835	2149	1867	1834	2287	1839	2125	1467	1607	2054	1979	1228	1388	1485	1941	1562	1704	135	138	87	94	126	138	135	141	151	116	185	263	334	293	187	10492	19231	14011
124334	947858	242	124334	85:240.0 86:24.0 88:46.0 89:1240.0 90:210.0 91:296.0 92:110.0 93:175.0 94:18.0 96:139.0 98:50.0 99:405.0 101:604.0 102:21.0 103:3020.0 104:253.0 105:288.0 106:193.0 109:276.0 111:211.0 112:50.0 113:145.0 115:30.0 117:1129.0 118:81.0 119:135.0 120:66.0 121:51.0 122:29.0 123:121.0 124:8.0 125:44.0 126:127.0 127:132.0 129:2817.0 130:334.0 131:764.0 133:1065.0 134:102.0 135:295.0 136:38.0 137:159.0 1…			0	0	0	0.375		121	131	127	173	134	234	203	646	384	198	217	154	640	153	146	1948	365	153	151	130	86	136	105	182	80	294	106	260	138	96	442	320	398	231	212	572	1283	1538
122235	572455	268	122235	85:287.0 86:374.0 89:235.0 90:53.0 91:237.0 92:102.0 93:139.0 94:253.0 95:115.0 97:184.0 98:81.0 99:166.0 102:53.0 107:85.0 108:264.0 109:21.0 112:63.0 113:260.0 117:215.0 120:92.0 122:159.0 123:129.0 126:71.0 127:195.0 128:146.0 131:252.0 134:78.0 135:43.0 136:233.0 137:43.0 138:41.0 141:66.0 150:249.0 151:75.0 152:552.0 153:238.0 154:230.0 155:446.0 158:56.0 164:157.0 165:224.0 166:1560.0 167:3…			1	1	0	0.375		2728	2868	2382	2380	3071	3096	2680	3232	2807	2971	1681	1624	2015	2042	1439	1673	2074	2282	1602	2039	106	172	83	103	89	91	162	100	153	137	360	647	526	910	532	411	1522	1207
122223	394068	171	122223	85:2023.0 86:525.0 87:1089.0 88:670.0 89:727.0 90:74.0 91:306.0 93:156.0 95:318.0 96:328.0 97:9153.0 98:653.0 99:2690.0 100:388.0 101:6296.0 102:573.0 103:1013.0 104:129.0 105:583.0 109:105.0 111:326.0 113:758.0 114:243.0 115:3092.0 116:3286.0 117:62928.0 118:6602.0 119:2858.0 120:143.0 123:467.0 124:54.0 125:79.0 127:1762.0 128:244.0 129:18338.0 130:3122.0 131:3644.0 132:512.0 133:4376.0 134:691…			0	0	0	0.375		83	567	133	151	116	140	601	117	115	534	553	187	235	413	601	90	233	84	97	344	118	319	99	276	354	358	226	181	261	272	1382	1544	1318	116	537	1160	1521	258
121385	903685	285	121385	85:234.0 88:207.0 89:103.0 91:208.0 92:24.0 93:63.0 95:155.0 97:53.0 99:138.0 101:334.0 103:3454.0 104:415.0 107:26.0 109:93.0 110:37.0 111:104.0 112:115.0 113:179.0 114:75.0 117:1429.0 118:131.0 120:49.0 122:87.0 129:351.0 130:109.0 131:553.0 132:72.0 133:1160.0 134:265.0 135:227.0 136:74.0 140:81.0 141:26.0 142:161.0 143:959.0 144:270.0 147:4246.0 148:447.0 149:820.0 150:84.0 151:115.0 152:171.…			0	0	0	0.75		199	170	156	165	173	151	101	158	169	105	416	137	219	134	236	148	282	175	104	151	201	186	169	355	115	126	132	142	159	157	456	292	507	394	415	258	406	430
121191	935415	319	121191	85:551.0 89:2450.0 90:139.0 91:110.0 97:218.0 99:357.0 101:1350.0 102:84.0 103:9812.0 104:514.0 105:189.0 107:111.0 108:58.0 111:353.0 113:217.0 114:286.0 115:2364.0 116:585.0 117:7934.0 118:877.0 119:402.0 120:68.0 121:50.0 123:24.0 126:280.0 127:805.0 128:368.0 129:6373.0 130:2648.0 131:4411.0 132:79.0 133:2786.0 134:270.0 135:95.0 141:271.0 142:533.0 143:2325.0 144:453.0 145:250.0 147:18167.0 …			0.4	0.5	0	0		972	767	978	894	845	970	1036	1250	841	1213	625	1130	929	782	881	969	140	936	953	822	92	103	56	159	107	116	101	96	109	68	265	108	228	90	108	96	183	174
121002	596203	197	121002	89:242.0 90:82.0 111:21.0 114:55.0 115:867.0 126:103.0 128:528.0 129:269.0 134:72.0 136:34.0 139:205.0 140:56.0 141:1194.0 142:128.0 148:143.0 150:185.0 151:388.0 152:1626.0 153:1895.0 154:818.0 155:3423.0 156:548.0 164:115.0 165:1099.0 166:308.0 167:268.0 169:317.0 170:102.0 178:227.0 181:334.0 182:220.0 183:34.0 184:33.0 195:38.0 197:5048.0 198:973.0 200:42.0 201:17.0 205:72.0 210:19.0 212:1841…			0.7	0.3	0.3	0		203	352	283	287	270	288	150	462	298	361	280	492	592	224	498	266	330	286	250	212	234	289	252	621	460	479	293	273	245	372	96	271	139	343	155	109	561	185
120986	901288	156	120986	89:101.0 90:82.0 94:85.0 95:116.0 98:176.0 99:227.0 100:403.0 101:308.0 110:18.0 112:117.0 113:116.0 115:506.0 116:318.0 117:364.0 121:71.0 126:38.0 128:312.0 130:158.0 131:482.0 133:372.0 134:58.0 135:82.0 139:109.0 140:417.0 142:204.0 144:161.0 147:968.0 148:80.0 154:169.0 156:10094.0 157:2078.0 158:1125.0 159:163.0 160:88.0 167:25.0 169:10.0 173:97.0 180:21.0 181:28.0 185:71.0 186:58.0 190:51.…			0.9	1	0	0		9896	14970	17327	18322	19723	21681	21830	15236	6182	20750	4197	16123	11631	17005	4164	14090	16483	20566	17565	18253	116	78	135	159	84	66	111	100	120	80	149	131	110	108	168	114	163	211
120744	291594	132	120744	86:1063.0 87:242.0 88:1085.0 89:1574.0 90:245.0 91:99.0 93:81.0 100:1243.0 102:473.0 103:325.0 105:189.0 111:42.0 112:101.0 115:1102.0 116:390.0 117:725.0 118:517.0 119:408.0 120:84.0 121:46.0 124:45.0 125:62.0 126:75.0 127:90.0 129:76.0 130:465.0 131:555.0 132:12267.0 133:5498.0 134:1606.0 135:428.0 136:87.0 137:57.0 143:47.0 146:619.0 147:2457.0 148:383.0 149:146.0 155:44.0 160:312.0 161:83.0 1…			1	0.9	0.9	0		2767	4656	4023	3410	2345	5477	1412	9432	5920	2344	1594	4869	9156	5718	1510	2893	5990	2961	3786	4792	2781	3100	2770	3024	762	1629	1752	3594	476	3896	8295	5914	5573	6715	6668	3675	7342	6445
120562	475084	98	120562	98:6741.0 100:212.0 101:112.0 102:564.0 103:798.0 104:118.0 114:18.0 115:31.0 117:125.0 125:62.0 126:139.0 129:186.0 130:232.0 143:65.0 144:151.0 147:222.0 154:45.0 170:105.0 171:760.0 172:143.0 173:85.0 178:18.0 185:41.0 187:151.0 195:21.0 200:1249.0 201:189.0 208:36.0 213:37.0 215:54.0 217:52.0 224:22.0 225:32.0 228:32.0 230:27.0 231:23.0 236:30.0 238:16.0 248:43.0 250:19.0 252:18.0 258:33.0 26…			0	0.4	0	0.125		1507	1310	618	773	1010	1174	1023	1627	1709	876	1084	793	1877	1078	2267	1589	1754	1281	2118	1222	691	2031	712	825	916	699	545	899	923	795	400	376	327	284	399	516	645	571
120526	294844	99	120526	85:65.0 87:130.0 89:44.0 93:21.0 96:102.0 97:37.0 98:194.0 99:5515.0 100:238.0 104:29.0 107:175.0 110:24.0 113:43.0 118:28.0 121:61.0 131:104.0 149:39.0 171:80.0 178:31.0 180:22.0 182:25.0 190:26.0 265:29.0 362:19.0 384:23.0 396:21.0 433:30.0 436:17.0 438:19.0 445:28.0 447:18.0 468:25.0 470:22.0 472:20.0 476:37.0 478:22.0 482:16.0			0	0.2	0.2	0.25		643	1312	632	1609	606	1694	1200	832	1197	554	1158	1127	4328	702	3283	2898	1742	1040	1469	1101	2142	5056	1782	1857	4767	2131	1887	2305	1906	2661	7437	5414	4178	4957	4527	2803	3570	1555
120466	648626	204	120466	109:802.0 155:1164.0 169:2456.0 191:61184.0 192:11107.0 193:4885.0 194:375.0 204:137473.0 243:1663.0 317:624.0 361:219.0 362:81.0 394:123.0 396:17.0 398:12.0 435:336.0 436:201.0			0	0	0.6	0		9653	15351	5656	4848	5196	6648	6082	9064	11595	5838	2527	3823	7484	4993	7076	19939	31180	6504	5735	5011	238120	242286	129707	133473	237519	661299	613648	117531	241450	218603	18138	12038	15387	22086	12667	15562	13240	17045
119167	926703	132	119167	85:157.0 86:158.0 87:118.0 88:126.0 89:972.0 90:87.0 91:1314.0 92:114.0 94:72.0 95:82.0 98:76.0 99:85.0 100:175.0 101:208.0 102:93.0 103:3884.0 104:626.0 105:1078.0 106:50.0 107:87.0 108:49.0 111:55.0 113:98.0 114:96.0 115:99.0 116:176.0 117:1633.0 118:286.0 119:238.0 120:78.0 121:51.0 124:37.0 125:59.0 128:187.0 129:434.0 130:574.0 131:424.0 132:4126.0 133:1177.0 134:88.0 135:155.0 136:56.0 137:…			0	0	0.5	0		469	557	391	459	715	552	555	607	464	633	317	530	508	528	490	405	285	615	447	477	1517	362	388	428	1092	1287	1372	1015	1097	1218	128	83	195	110	109	127	299	315
119129	750680	103	119129	85:168.0 86:286.0 88:467.0 89:644.0 90:85.0 91:64.0 94:39.0 95:120.0 96:90.0 99:47.0 101:213.0 102:104.0 103:5514.0 104:326.0 105:253.0 106:49.0 107:79.0 108:38.0 110:40.0 111:60.0 114:165.0 115:131.0 116:204.0 118:63.0 119:164.0 120:26.0 121:24.0 122:18.0 123:31.0 125:51.0 126:73.0 128:74.0 130:231.0 131:171.0 133:734.0 134:124.0 137:13.0 139:46.0 140:39.0 141:55.0 142:405.0 143:241.0 144:53.0 1…			0	0	0.6	0		1607	2072	1995	1732	2132	1192	1553	2100	1964	2141	1528	1321	831	1348	1139	1117	840	1328	1038	1206	1154	439	510	600	989	1020	910	829	717	419	128	130	290	227	168	207	478	301
119086	510778	102	119086	85:135.0 86:322.0 87:202.0 88:223.0 89:145.0 94:39.0 96:59.0 97:36.0 98:119.0 99:54.0 100:296.0 101:467.0 102:13705.0 103:1484.0 104:392.0 105:70.0 106:54.0 107:42.0 111:39.0 112:60.0 113:55.0 115:238.0 116:844.0 117:582.0 118:101.0 119:41.0 120:30.0 122:73.0 123:34.0 124:66.0 126:44.0 127:140.0 128:463.0 129:1295.0 130:169.0 131:475.0 132:149.0 133:609.0 134:199.0 135:69.0 136:47.0 139:34.0 142:…			1	0.7	0	0		2506	4224	15002	5223	6237	9686	8661	3550	1560	10982	2734	4782	2309	6983	1248	785	3116	6500	4291	5755	243	226	280	288	142	162	162	108	144	189	523	440	924	533	652	338	774	683
119060	847678	153	119060	85:46.0 96:95.0 99:184.0 100:1946.0 101:294.0 102:139.0 103:317.0 107:43.0 112:135.0 114:149.0 115:320.0 116:1505.0 117:582.0 118:279.0 121:10.0 125:51.0 128:530.0 129:381.0 130:359.0 133:116.0 136:1144.0 137:169.0 139:40.0 140:78.0 142:443.0 144:2467.0 145:292.0 147:338.0 149:76.0 151:51.0 153:3347.0 154:297.0 155:190.0 156:420.0 157:142.0 158:288.0 163:84.0 169:92.0 170:70.0 183:22.0 185:60.0 1…			0.8	0.7	0	1		2924	2079	3279	2611	3941	5446	4104	2125	733	2413	1071	2808	5143	2877	1465	3355	3911	2346	2226	3647	217	146	165	108	164	179	203	247	216	225	1615	4362	3342	1244	1377	3251	1590	1145
119036	869581	172	119036	85:170.0 86:224.0 87:219.0 88:183.0 89:2119.0 90:143.0 91:114.0 92:54.0 93:129.0 94:102.0 95:96.0 96:127.0 97:124.0 98:139.0 99:159.0 100:773.0 101:595.0 102:801.0 103:10007.0 104:933.0 105:333.0 106:126.0 107:156.0 108:76.0 109:146.0 110:86.0 111:118.0 112:99.0 113:222.0 114:307.0 115:186.0 116:318.0 117:3924.0 118:389.0 119:282.0 120:55.0 121:126.0 122:35.0 123:59.0 124:37.0 125:87.0 126:114.0 …			0.3	0	0.1	0		346	467	206	289	382	374	355	554	477	378	334	236	217	360	225	163	147	299	167	324	82	124	88	133	151	172	34	95	123	84	149	104	121	94	117	118	170	139
119025	775246	319	119025	85:531.0 86:150.0 87:449.0 88:375.0 89:2250.0 90:189.0 91:82.0 97:938.0 98:145.0 99:546.0 101:1167.0 102:295.0 103:15796.0 104:1544.0 105:722.0 111:218.0 113:444.0 115:118.0 116:264.0 117:7054.0 118:718.0 119:392.0 120:37.0 126:90.0 127:127.0 128:64.0 129:4618.0 130:724.0 131:1463.0 132:190.0 133:3921.0 134:566.0 135:73.0 137:39.0 138:44.0 139:23.0 140:65.0 141:153.0 142:168.0 143:914.0 144:70.0 …			1	1	0	0		559	572	672	568	649	726	694	742	388	722	525	647	560	663	584	522	498	669	585	592	101	94	269	229	102	255	227	106	109	97	120	117	163	70	65	112	151	129
119023	873486	103	119023	85:1196.0 86:984.0 87:1252.0 88:897.0 89:11086.0 90:889.0 91:655.0 94:448.0 95:879.0 96:13146.0 97:3627.0 98:6149.0 99:1476.0 100:1406.0 101:3508.0 102:1399.0 103:54929.0 104:5536.0 105:2860.0 106:592.0 107:1813.0 108:507.0 109:259.0 110:240.0 111:499.0 112:780.0 113:1463.0 114:1084.0 115:955.0 116:1138.0 117:11584.0 118:1226.0 119:1397.0 120:276.0 121:171.0 122:266.0 123:2227.0 124:287.0 125:248…			0.7	0.8	1	0		10312	11634	9348	8629	12240	9430	9415	10061	8038	9712	6476	8456	10475	8934	5262	6855	2080	9638	7890	8275	2443	483	346	828	3234	2044	1541	1364	1747	477	185	361	565	728	307	228	684	649
118042	936720	406	118042	85:2831.0 86:2454.0 87:455.0 89:1816.0 90:160.0 93:112.0 94:201.0 96:910.0 97:5212.0 98:888.0 99:941.0 100:601.0 102:717.0 103:4150.0 104:386.0 106:56.0 108:48.0 109:318.0 110:509.0 111:2863.0 112:650.0 113:740.0 115:253.0 116:491.0 118:128.0 119:288.0 122:100.0 125:1339.0 126:262.0 127:680.0 128:206.0 129:4419.0 130:770.0 131:1097.0 132:268.0 133:2074.0 134:376.0 135:441.0 138:137.0 139:632.0 14…			0.5	0.3	0	0		608	643	605	729	940	852	936	697	544	787	662	774	532	630	746	754	187	609	683	677	106	75	91	76	157	119	144	101	89	106	147	83	113	62	120	109	126	174
117098	871295	183	117098	95:70.0 97:145.0 99:211.0 101:158.0 110:65.0 111:90.0 112:14.0 113:118.0 114:11.0 115:53.0 116:113.0 117:145.0 119:51.0 121:10.0 122:44.0 125:31.0 129:356.0 131:288.0 133:116.0 139:26.0 140:31.0 141:30.0 143:931.0 144:127.0 145:15.0 147:2075.0 148:128.0 149:209.0 153:112.0 154:48.0 155:34.0 157:76.0 169:743.0 170:92.0 171:125.0 173:31.0 179:27.0 180:45.0 181:40.0 183:3189.0 184:236.0 185:230.0 18…			0.2	0.2	0	0.375		812	783	1024	1020	1151	932	849	838	506	910	702	756	1040	912	817	668	760	1060	637	912	150	143	88	114	141	104	195	102	152	172	584	291	655	223	331	704	2351	1690
117044	446338	211	117044	85:107.0 87:124.0 89:193.0 91:318.0 92:43.0 93:48.0 94:65.0 95:76.0 98:73.0 99:347.0 101:60.0 102:152.0 103:463.0 104:126.0 105:444.0 106:330.0 107:531.0 108:79.0 109:190.0 110:90.0 112:18.0 113:54.0 115:800.0 116:135.0 118:48.0 119:429.0 120:85.0 121:361.0 122:36.0 123:269.0 124:26.0 125:67.0 126:85.0 127:233.0 130:259.0 132:97.0 133:4158.0 134:552.0 135:1545.0 136:113.0 137:886.0 138:125.0 139:…			0	0	0	1		77	137	124	128	81	90	77	127	116	97	99	84	223	167	184	155	227	62	402	81	105	226	47	171	101	124	132	112	333	74	8056	10812	26062	8378	32752	9611	20394	4331
117040	641260	255	117040	85:1203.0 86:2166.0 87:933.0 96:80.0 98:634.0 99:1686.0 100:12934.0 101:1102.0 102:1091.0 106:169.0 110:74.0 111:306.0 112:1291.0 113:410.0 114:1212.0 116:639.0 124:40.0 125:142.0 126:1550.0 127:1890.0 128:97.0 130:764.0 131:1102.0 132:690.0 136:47.0 137:62.0 138:50.0 139:228.0 140:1479.0 141:445.0 143:970.0 144:216.0 147:23605.0 148:2967.0 149:2516.0 152:87.0 153:1028.0 154:960.0 155:606.0 156:2…			0	0	0	1		114	107	199	160	276	181	170	228	247	203	171	118	251	192	177	175	195	214	233	163	141	163	86	87	133	99	122	57	90	98	2911	1710	3271	3589	1927	2234	2670	2310
117034	923480	284	117034	85:194.0 86:85.0 87:286.0 88:120.0 89:1748.0 90:200.0 91:397.0 92:86.0 93:110.0 94:41.0 95:173.0 97:207.0 98:66.0 99:392.0 101:822.0 102:148.0 103:4853.0 104:498.0 105:408.0 107:86.0 108:54.0 109:325.0 110:60.0 111:243.0 112:153.0 113:295.0 114:66.0 115:246.0 116:268.0 117:1821.0 118:143.0 119:284.0 120:96.0 121:184.0 122:41.0 123:88.0 124:21.0 125:67.0 126:88.0 127:179.0 128:54.0 129:4437.0 130:…			0	0	0	0.625		197	151	152	130	250	164	189	191	159	217	190	231	249	194	334	201	194	176	144	154	156	195	135	192	122	90	224	164	225	188	1415	825	953	724	432	1922	5157	4636
117033	488943	314	117033	85:1445.0 86:2165.0 92:18.0 94:40.0 99:1501.0 100:10353.0 102:443.0 111:280.0 113:205.0 114:425.0 116:374.0 122:18.0 127:334.0 128:63.0 130:553.0 132:56.0 134:157.0 138:55.0 139:56.0 141:837.0 142:333.0 145:27.0 146:190.0 150:39.0 155:416.0 157:1067.0 158:637.0 159:187.0 160:92.0 168:23.0 170:41.0 171:6492.0 172:1190.0 173:379.0 174:353.0 175:111.0 176:11.0 185:552.0 186:350.0 187:79.0 188:150.0 …			0	0	0.2	0.875		1245	326	219	415	1019	255	655	241	336	807	1722	557	737	137	2746	1729	387	309	445	154	967	1416	739	814	981	515	582	421	318	793	16501	3989	11545	1674	1973	3315	776	1114
117028	994102	332	117028	85:138.0 86:68.0 87:119.0 88:129.0 89:716.0 91:79.0 92:63.0 93:91.0 95:244.0 96:36.0 97:69.0 98:94.0 99:260.0 100:160.0 101:669.0 102:167.0 103:1716.0 104:124.0 105:83.0 110:38.0 111:131.0 113:110.0 114:55.0 116:267.0 117:2073.0 118:188.0 119:134.0 121:30.0 125:82.0 129:1075.0 130:178.0 131:588.0 132:55.0 133:1569.0 134:198.0 135:178.0 136:38.0 139:52.0 141:55.0 142:162.0 143:1567.0 144:174.0 145…			0	0	0	0.5		464	391	483	440	487	355	376	1005	271	467	249	275	2467	391	2475	254	292	399	311	279	83	752	90	142	212	211	143	86	172	198	1142	1449	1996	1439	853	1254	2818	1511
117024	417882	255	117024	85:80.0 87:1003.0 88:510.0 89:167.0 93:76.0 95:66.0 99:247.0 100:69.0 101:1662.0 102:218.0 103:705.0 105:218.0 115:329.0 116:325.0 117:1079.0 119:72.0 122:85.0 123:81.0 124:18.0 129:23.0 131:250.0 133:1456.0 134:255.0 137:29.0 138:30.0 147:5905.0 148:1109.0 149:416.0 150:45.0 152:23.0 153:41.0 154:15.0 156:30.0 169:34.0 180:19.0 196:17.0 255:3707.0 256:656.0 257:428.0 258:65.0 332:15.0 334:15.0 3…			0	0	0.1	0.75		1194	822	1058	1176	1244	1177	1192	1763	1725	1375	1219	211	681	600	1036	1028	543	740	1083	279	276	311	119	161	295	327	232	250	345	99	1702	6050	4214	5192	6689	3433	11120	6022
117023	541695	158	117023	85:171.0 86:1025.0 87:1456.0 88:1111.0 89:1325.0 90:211.0 91:106.0 93:29.0 96:58.0 98:635.0 99:10599.0 100:1137.0 101:763.0 102:925.0 103:4499.0 104:2088.0 105:389.0 106:80.0 109:11.0 110:174.0 111:15.0 112:634.0 113:209.0 114:282.0 116:763.0 117:1321.0 118:188.0 119:190.0 126:280.0 128:495.0 129:767.0 130:3037.0 131:1355.0 132:1725.0 133:605.0 138:46.0 142:519.0 144:384.0 145:2418.0 146:409.0 14…			0	0	0	1		168	340	316	299	363	269	365	275	374	256	270	290	221	309	428	243	222	303	246	248	127	153	100	222	137	146	110	145	172	72	1764	2217	4074	2627	3872	944	1600	868
115944	620707	292	115944	87:498.0 88:155.0 89:525.0 90:58.0 96:75.0 99:196.0 101:751.0 102:1051.0 103:1532.0 104:143.0 105:121.0 109:61.0 111:98.0 113:126.0 114:30.0 115:770.0 116:266.0 117:16170.0 118:1668.0 119:764.0 120:91.0 121:51.0 125:44.0 126:149.0 127:164.0 129:2329.0 130:1253.0 131:2408.0 132:356.0 133:2223.0 134:494.0 135:277.0 140:44.0 141:44.0 143:2009.0 144:216.0 145:128.0 147:9195.0 148:1395.0 149:1067.0 15…			0.1	0.3	0	0		538	632	1034	1061	1088	952	902	1033	652	976	370	638	572	909	546	388	958	844	585	671	93	88	178	116	103	135	104	123	110	306	206	184	243	236	206	180	391	263
115913	425516	116	115913	85:219.0 87:540.0 88:54.0 89:544.0 93:64.0 97:375.0 99:356.0 101:9907.0 102:891.0 103:1694.0 104:228.0 105:245.0 108:62.0 109:68.0 111:172.0 113:208.0 114:47.0 115:1140.0 116:6589.0 117:1727.0 118:330.0 119:317.0 127:213.0 129:378.0 130:429.0 131:794.0 132:87.0 133:2175.0 135:145.0 141:72.0 143:959.0 144:155.0 145:4084.0 146:417.0 147:8501.0 148:1377.0 149:1024.0 150:94.0 157:49.0 163:235.0 164:3…			0	0	0	0.375		1755	1080	1164	880	1332	1208	1090	2341	2253	1946	1378	723	1297	678	1653	886	914	681	676	742	116	95	669	190	212	910	112	861	783	93	3491	2519	2447	3276	274	251	1421	3078
114918	847610	87	114918	85:1380.0 86:248.0 87:9980.0 88:407.0 89:1199.0 90:34.0 91:1497.0 92:94.0 93:865.0 94:145.0 95:1471.0 96:826.0 97:1503.0 98:160.0 99:571.0 100:1969.0 101:2424.0 102:154.0 103:7013.0 104:437.0 105:715.0 107:482.0 108:125.0 109:741.0 110:296.0 111:486.0 112:108.0 113:72.0 114:69.0 115:585.0 116:1024.0 117:5298.0 118:346.0 119:387.0 120:28.0 121:299.0 122:58.0 123:490.0 124:140.0 125:210.0 127:210.0…			0.5	0.3	0	0		347	491	281	691	159	118	673	427	159	122	686	485	556	185	560	193	189	253	141	255	101	84	139	184	170	221	150	81	186	128	103	185	144	264	126	149	160	214
114256	381306	147	114256	85:940.0 86:140.0 90:49.0 91:172.0 94:61.0 99:751.0 103:1880.0 104:43.0 105:35.0 106:38.0 107:40.0 108:110.0 109:61.0 113:287.0 114:95.0 115:587.0 116:1276.0 117:665.0 118:121.0 119:106.0 123:32.0 124:22.0 128:77.0 129:863.0 131:588.0 132:63.0 133:1303.0 134:361.0 135:41.0 136:57.0 137:120.0 142:48.0 146:23.0 147:19537.0 148:3207.0 149:2873.0 150:227.0 153:126.0 154:33.0 157:2145.0 159:120.0 160:…			0	0	0.1	0.375		983	1483	1037	3054	875	2578	2637	946	3501	1814	5940	2127	2493	1440	3251	1673	2178	725	863	882	2230	2888	2247	3290	2681	3985	2413	2893	2854	3145	10119	10838	4217	4494	8766	8436	3330	14131
114250	921240	218	114250	85:571.0 87:221.0 88:108.0 89:475.0 90:64.0 91:49.0 94:29.0 95:90.0 97:77.0 99:220.0 101:1072.0 102:552.0 109:129.0 111:213.0 113:677.0 114:179.0 115:234.0 116:79.0 127:254.0 128:79.0 129:3941.0 130:670.0 131:607.0 133:1045.0 134:201.0 136:45.0 137:38.0 138:42.0 140:117.0 141:139.0 142:545.0 143:1589.0 144:133.0 145:274.0 146:81.0 147:1500.0 148:264.0 149:708.0 151:96.0 154:97.0 155:215.0 156:108…			0.9	0.9	0	0		2040	2100	2852	2096	2489	2976	2849	3281	2631	3114	2048	2526	2347	2482	2630	2661	2582	3090	3038	2628	107	90	76	184	124	124	226	107	144	97	199	164	207	72	110	614	1558	176
113563	831952	232	113563	85:540.0 87:245.0 88:98.0 89:375.0 90:77.0 91:84.0 93:165.0 94:137.0 95:209.0 96:585.0 98:689.0 100:2507.0 101:472.0 102:264.0 104:146.0 105:125.0 107:63.0 108:74.0 109:228.0 110:350.0 111:417.0 113:120.0 114:235.0 115:120.0 117:1048.0 120:27.0 121:123.0 123:75.0 124:177.0 125:23.0 126:83.0 129:280.0 130:188.0 132:59.0 134:135.0 135:78.0 137:189.0 141:63.0 142:391.0 144:83.0 145:41.0 147:1270.0 1…			0.4	0	0	0		364	495	542	465	409	556	575	291	207	594	179	277	291	401	179	139	325	366	207	233	144	53	152	85	173	107	116	85	96	95	124	188	167	49	102	127	97	152
111776	793451	174	111776	86:1613.0 87:117.0 97:10.0 100:526.0 101:125.0 102:199.0 108:17.0 117:332.0 119:23.0 124:14.0 129:371.0 130:205.0 131:636.0 132:36.0 133:155.0 134:19.0 135:31.0 136:36.0 147:762.0 149:111.0 158:33.0 159:9.0 162:49.0 174:4964.0 175:756.0 176:539.0 177:97.0 178:7.0 179:91.0 180:52.0 192:95.0 193:40.0 204:129.0 230:37.0 321:21.0 341:13.0 414:14.0 415:14.0 419:20.0 434:14.0 459:14.0 472:13.0 477:176.…			1	0.1	0	0		2377	4458	3054	3690	3934	4330	5253	2207	1103	4267	737	1039	911	1153	828	1400	1928	1688	1034	1598	124	129	89	115	84	110	186	111	100	86	244	235	268	175	199	210	165	255
111773	920850	103	111773	86:147.0 88:43.0 89:285.0 91:42.0 98:68.0 101:229.0 102:37.0 103:5483.0 104:426.0 108:78.0 111:49.0 112:56.0 117:769.0 118:31.0 119:128.0 121:49.0 130:46.0 132:47.0 133:529.0 134:83.0 136:13.0 140:22.0 141:17.0 142:44.0 143:10.0 144:51.0 147:3095.0 148:577.0 149:73.0 150:86.0 152:12.0 154:26.0 155:40.0 159:17.0 160:15.0 161:53.0 165:27.0 166:32.0 170:39.0 175:229.0 176:202.0 178:33.0 181:36.0 183…			1	1	0	0		7544	8201	7627	7313	7908	13508	11096	11254	10759	11922	6615	8016	8604	9255	5496	7559	8386	12456	10090	10876	716	379	246	746	248	859	753	635	556	572	2281	977	1791	1363	760	2707	7114	7988
111730	419171	102	111730	86:541.0 87:57.0 88:170.0 89:143.0 98:126.0 99:154.0 100:771.0 102:13441.0 103:1158.0 104:359.0 114:89.0 115:78.0 117:78.0 128:375.0 129:224.0 131:470.0 132:83.0 133:96.0 147:1167.0 156:1968.0 157:140.0 204:54.0 230:50.0 246:18.0 261:58.0 329:17.0			1	1	0	0.875		442308	279814	315574	273411	383598	286318	378802	239698	319739	628313	345366	117602	70931	75275	221200	119142	138622	124383	97110	97045	422	957	658	176	453	692	302	357	441	693	3148	8498	9496	11974	13548	4714	12376	10180
110628	469020	144	110628	85:915.0 86:242.0 98:244.0 99:244.0 100:1001.0 101:39.0 102:97.0 111:68.0 112:64.0 113:251.0 114:110.0 115:102.0 118:31.0 126:36.0 128:149.0 129:76.0 130:131.0 131:297.0 132:163.0 133:154.0 138:38.0 139:29.0 144:2853.0 145:322.0 146:55.0 147:952.0 148:84.0 149:214.0 155:132.0 157:78.0 158:65.0 164:13.0 167:27.0 169:40.0 172:35.0 173:74.0 174:42.0 184:18.0 188:2224.0 189:324.0 190:125.0 191:124.0 …			0	0	0.4	0		229	229	103	269	100	136	209	203	422	186	241	98	309	87	387	181	536	84	102	73	90	173	155	186	173	1582	1555	343	183	221	253	83	223	58	96	94	142	118
110613	705290	156	110613	85:919.0 86:531.0 88:115.0 90:205.0 91:131.0 93:91.0 94:59.0 95:110.0 96:75.0 98:261.0 99:219.0 100:1990.0 101:165.0 102:381.0 109:153.0 110:66.0 111:177.0 112:396.0 113:409.0 114:552.0 115:1339.0 116:1785.0 117:720.0 118:279.0 119:296.0 125:76.0 126:48.0 127:123.0 128:1113.0 130:398.0 131:2294.0 132:477.0 133:1574.0 134:369.0 135:133.0 139:454.0 140:415.0 141:38.0 142:357.0 144:1158.0 145:298.0 …			0	0	0.3	0		138	165	104	125	130	216	136	187	133	117	118	94	235	583	205	117	182	638	348	151	212	497	389	194	332	835	1007	309	326	245	169	67	115	218	353	280	124	68
110612	715649	172	110612	85:330.0 86:1726.0 87:243.0 88:355.0 94:50.0 96:50.0 98:208.0 99:313.0 100:5409.0 101:653.0 102:1493.0 103:1102.0 109:175.0 110:25.0 111:17.0 112:149.0 113:66.0 114:598.0 115:1470.0 116:2400.0 119:179.0 126:193.0 127:112.0 128:1079.0 129:2249.0 130:738.0 131:1290.0 132:273.0 133:1719.0 134:182.0 135:55.0 137:42.0 140:81.0 141:28.0 142:597.0 143:111.0 144:743.0 145:20.0 146:191.0 147:8879.0 148:12…			0	0	0.9	0		449	743	422	619	367	552	543	489	433	552	358	349	249	303	501	399	781	528	257	652	770	656	592	690	760	729	710	828	686	648	154	174	93	60	118	79	165	172
110604	614185	217	110604	85:43.0 87:614.0 88:996.0 89:1469.0 90:94.0 99:363.0 101:1687.0 102:675.0 103:8232.0 104:749.0 105:449.0 106:15.0 109:223.0 113:953.0 115:807.0 116:256.0 117:3130.0 118:379.0 119:675.0 120:10.0 121:60.0 127:538.0 128:79.0 129:7760.0 130:910.0 131:2708.0 132:353.0 133:5993.0 134:485.0 135:534.0 136:59.0 137:37.0 139:42.0 140:269.0 141:1564.0 142:663.0 143:2603.0 144:392.0 145:368.0 147:25668.0 148…			0.1	0.2	0	0		611	285	417	649	808	340	471	622	411	343	627	359	785	848	684	624	6736	218	234	362	246	198	241	304	208	868	874	380	395	249	1104	776	477	712	464	296	918	934
110501	760155	103	110501	87:63.0 88:156.0 89:584.0 92:22.0 94:62.0 95:331.0 99:161.0 101:498.0 103:5482.0 105:262.0 106:128.0 107:675.0 110:34.0 111:33.0 112:105.0 113:159.0 114:129.0 115:93.0 116:374.0 117:1818.0 118:220.0 119:217.0 121:23.0 122:50.0 124:39.0 125:96.0 126:120.0 128:187.0 129:716.0 130:106.0 131:513.0 132:240.0 133:997.0 135:290.0 138:61.0 139:110.0 140:86.0 141:12.0 142:360.0 143:253.0 144:48.0 145:95.0…			0.1	0	0.8	0		1972	1961	2223	1826	2150	6370	5853	2347	1508	5782	1753	1905	1893	2201	1578	1517	1264	1605	1551	1324	1866	676	611	353	1565	963	1546	1668	1207	586	1091	339	1009	908	252	1192	673	1722
110429	1046717	268	110429	85:259.0 86:50.0 89:38.0 90:43.0 91:248.0 92:55.0 93:80.0 95:85.0 97:120.0 98:23.0 99:109.0 101:88.0 103:170.0 104:62.0 105:182.0 106:53.0 107:77.0 109:28.0 111:52.0 112:23.0 113:28.0 114:38.0 116:45.0 117:184.0 119:172.0 121:54.0 122:32.0 123:23.0 124:56.0 127:96.0 129:100.0 131:81.0 133:706.0 134:72.0 135:122.0 137:57.0 138:39.0 141:48.0 142:52.0 143:66.0 147:618.0 148:161.0 149:71.0 150:46.0 1…			0.8	0.8	0	0		1205	978	1069	1045	1251	1415	1414	1573	1285	1259	1395	1283	1046	904	758	1708	1935	2181	1087	1580	121	103	129	143	73	96	163	105	115	136	164	118	128	88	140	97	134	118
110405	899436	169	110405	87:14.0 88:138.0 89:337.0 90:54.0 97:91.0 99:140.0 101:377.0 102:125.0 103:4904.0 104:367.0 106:18.0 109:166.0 111:111.0 112:19.0 113:237.0 115:168.0 116:130.0 117:1130.0 118:108.0 125:52.0 129:2274.0 130:361.0 131:391.0 133:961.0 135:94.0 141:141.0 142:169.0 143:636.0 144:96.0 145:128.0 147:3025.0 148:492.0 149:471.0 151:53.0 153:65.0 155:174.0 156:197.0 157:595.0 158:362.0 159:120.0 161:37.0 16…			0.3	0.3	0	0		431	345	664	471	485	709	827	541	570	502	435	340	416	406	405	532	731	720	445	609	191	110	177	147	107	304	243	81	130	257	166	243	176	175	212	169	258	245
110379	1107992	215	110379	85:991.0 86:74.0 87:75.0 89:360.0 91:3435.0 92:673.0 93:3801.0 94:726.0 95:4058.0 96:492.0 97:1199.0 98:92.0 99:207.0 101:378.0 103:378.0 104:252.0 105:2364.0 106:2321.0 107:3537.0 108:1060.0 109:1595.0 110:429.0 111:576.0 112:75.0 113:73.0 115:440.0 117:502.0 118:158.0 119:1600.0 120:639.0 121:1693.0 122:512.0 123:718.0 124:94.0 125:133.0 127:186.0 128:156.0 129:883.0 130:420.0 131:1245.0 132:23…			1	1	0	0		1439	1551	1525	1434	1500	1505	1636	1804	1949	1836	1204	812	1176	1269	490	1171	2212	1674	1172	1659	128	66	102	106	109	107	77	85	92	100	140	79	90	66	104	106	140	174
110371	711100	174	110371	85:263.0 86:2561.0 87:352.0 88:202.0 89:738.0 91:86.0 93:50.0 94:32.0 95:56.0 96:437.0 97:159.0 98:128.0 99:181.0 101:603.0 102:931.0 103:582.0 107:37.0 109:263.0 111:79.0 112:13.0 114:47.0 115:236.0 116:309.0 117:543.0 118:37.0 119:172.0 124:64.0 126:125.0 128:94.0 129:226.0 130:180.0 131:322.0 132:48.0 133:507.0 134:33.0 135:44.0 137:73.0 144:82.0 147:3767.0 148:544.0 149:311.0 150:93.0 152:17.…			1	0.7	0	1		6048	882	2651	1057	3600	2466	725	6945	6285	3297	4631	2792	5968	2230	6643	6260	398	3093	2556	2463	84	723	703	123	618	1086	588	88	668	111	821	809	727	1444	774	870	1862	1490
110370	775159	306	110370	87:164.0 88:103.0 89:553.0 90:89.0 100:84.0 101:169.0 102:125.0 103:288.0 104:53.0 105:86.0 115:698.0 116:467.0 120:88.0 127:101.0 128:172.0 130:556.0 131:216.0 132:280.0 133:517.0 134:169.0 135:69.0 136:22.0 137:58.0 138:98.0 140:18.0 141:143.0 143:194.0 144:71.0 145:36.0 147:4337.0 148:798.0 149:410.0 150:91.0 151:49.0 154:208.0 155:142.0 157:134.0 158:73.0 159:974.0 160:302.0 161:133.0 162:87.…			0.3	0.4	0	0.375		246	282	742	461	451	580	617	335	151	617	166	517	305	631	166	120	509	492	338	454	268	125	85	161	398	132	101	142	112	133	284	316	295	176	257	328	209	114
110360	1099106	268	110360	85:136.0 91:168.0 97:64.0 99:34.0 105:41.0 106:16.0 109:61.0 112:29.0 115:84.0 119:136.0 127:27.0 128:38.0 133:212.0 135:45.0 141:38.0 142:41.0 147:496.0 157:52.0 163:34.0 164:31.0 165:35.0 167:36.0 169:41.0 172:17.0 173:21.0 177:80.0 179:82.0 180:46.0 193:179.0 251:52.0 252:51.0 253:249.0 254:35.0 267:442.0 268:4292.0 269:827.0 270:246.0 271:55.0 281:234.0 282:149.0 310:55.0 311:25.0 354:12.0 37…			1	1	0	0		1553	1369	1178	1403	1480	2005	1998	2507	1866	1806	1104	1194	1162	1190	842	2199	2911	3040	1363	2235	77	125	113	117	111	181	138	155	144	106	124	141	120	52	157	106	142	111
110343	723255	202	110343	85:627.0 86:261.0 87:21356.0 88:1373.0 89:5326.0 90:130.0 91:161.0 95:237.0 96:68.0 97:1088.0 98:343.0 99:1634.0 100:2143.0 101:1471.0 102:1075.0 103:9375.0 104:938.0 105:1028.0 107:87.0 108:134.0 109:278.0 111:454.0 112:509.0 113:954.0 114:629.0 115:703.0 116:3570.0 117:10573.0 118:1265.0 119:647.0 120:158.0 122:136.0 123:291.0 124:123.0 125:136.0 126:277.0 127:331.0 128:962.0 129:16447.0 130:32…			0.9	0.6	0	0.5		671	649	746	622	867	539	755	712	576	717	547	748	672	520	892	609	158	776	507	485	147	157	141	195	116	293	241	167	238	211	1229	979	1156	939	1223	568	1337	906
110336	457724	271	110336	85:784.0 88:164.0 89:161.0 90:93.0 99:1772.0 100:1348.0 105:97.0 106:44.0 110:720.0 115:2931.0 116:378.0 118:84.0 128:47.0 132:17.0 140:130.0 141:254.0 142:492.0 143:125.0 152:200.0 154:47.0 156:385.0 157:68.0 158:651.0 159:91.0 170:41.0 171:373.0 172:652.0 173:174.0 179:39.0 180:26.0 183:383.0 184:100.0 187:209.0 188:74.0 192:31.0 197:24.0 198:16.0 205:19.0 211:161.0 224:320.0 226:76.0 235:49.0 …			0	0	0	0.625		141	112	131	89	99	95	113	112	133	120	89	141	305	95	168	81	132	84	78	87	69	146	96	159	129	172	95	132	110	152	595	509	327	340	526	344	396	372
110189	894559	174	110189	85:233.0 86:7873.0 87:1113.0 88:299.0 94:49.0 97:35.0 98:314.0 99:57.0 100:9516.0 101:1255.0 102:1023.0 106:21.0 108:212.0 109:178.0 111:45.0 112:213.0 114:227.0 115:588.0 116:687.0 118:71.0 119:90.0 126:34.0 128:1135.0 129:1015.0 130:1300.0 131:1203.0 132:372.0 133:607.0 134:161.0 135:403.0 140:111.0 141:23.0 142:839.0 143:218.0 144:205.0 146:408.0 147:1503.0 148:446.0 154:563.0 156:2083.0 157:1…			0.9	1	0	0.25		4384	6594	9091	7178	10187	12646	10133	2983	271	5216	325	9275	17222	12647	3080	4823	11543	9948	7244	10531	120	155	197	164	100	110	143	161	164	152	1528	1693	1975	188	866	1481	226	147
110123	708131	218	110123	85:729.0 86:4555.0 87:2784.0 88:741.0 90:285.0 93:63.0 94:497.0 96:287.0 97:486.0 98:518.0 99:1161.0 100:5657.0 101:4752.0 102:3623.0 104:183.0 105:189.0 106:75.0 107:68.0 108:98.0 109:155.0 110:359.0 111:232.0 112:497.0 113:59.0 114:2386.0 115:3306.0 116:2537.0 117:21320.0 118:2629.0 119:1390.0 120:129.0 121:200.0 124:170.0 125:182.0 126:490.0 127:643.0 128:6866.0 129:4579.0 130:7303.0 131:3135.…			0.6	0.3	0	0		511	897	386	443	431	750	608	610	384	506	179	330	440	431	253	405	236	417	318	371	108	91	34	85	132	147	161	598	121	72	265	99	134	179	101	146	194	0
110018	507400	205	110018	86:382.0 87:876.0 88:2912.0 89:11964.0 90:1054.0 94:119.0 96:1269.0 97:299.0 98:1880.0 101:3259.0 102:527.0 103:34639.0 104:2895.0 105:1433.0 106:104.0 107:39.0 110:187.0 111:190.0 113:1037.0 114:2820.0 116:2022.0 117:14961.0 118:1423.0 119:1167.0 121:118.0 122:54.0 123:17.0 124:112.0 125:49.0 126:905.0 127:270.0 128:908.0 130:250.0 131:2456.0 132:303.0 133:18787.0 134:2295.0 135:727.0 136:75.0 1…			0	0.3	0	0.625		138	187	217	178	191	219	180	162	194	215	56	237	333	100	210	175	5019	80	94	151	129	91	133	99	186	142	110	116	113	87	337	869	1190	384	990	638	446	498
110014	700097	174	110014	85:550.0 86:9097.0 87:1434.0 88:504.0 89:5362.0 90:528.0 91:257.0 92:44.0 97:169.0 98:609.0 99:298.0 100:7534.0 101:2799.0 102:3138.0 103:6592.0 104:1104.0 105:748.0 106:127.0 107:193.0 111:224.0 112:489.0 113:615.0 114:304.0 115:125.0 117:4960.0 118:375.0 119:737.0 120:59.0 121:16.0 124:53.0 126:327.0 127:104.0 128:161.0 129:3347.0 130:1798.0 131:2742.0 132:684.0 133:3561.0 134:428.0 135:212.0 1…			1	0.9	0	0.625		6482	7269	7780	7034	8379	8704	8603	9701	8314	8877	4938	7330	7355	7664	5800	7226	1293	8615	7893	7470	260	296	214	189	368	242	257	223	156	300	1767	1284	1811	2189	1384	1318	2044	952
110008	983135	174	110008	85:1475.0 86:13278.0 87:1643.0 88:1267.0 89:6896.0 90:603.0 91:403.0 92:123.0 93:308.0 94:1728.0 95:1019.0 96:12279.0 97:1548.0 98:1247.0 99:633.0 100:9059.0 101:3188.0 102:4684.0 103:38597.0 104:3628.0 105:1475.0 106:407.0 107:317.0 108:242.0 109:178.0 110:209.0 111:129.0 112:2323.0 113:974.0 114:1440.0 115:889.0 116:3799.0 117:11926.0 118:1536.0 119:851.0 120:263.0 121:344.0 122:117.0 123:871.0…			0	0	0.9	0		147	205	243	173	160	245	199	169	162	472	149	82	245	92	223	183	230	140	81	104	1205	218	241	251	1328	448	689	756	795	213	193	110	120	63	92	154	121	87
109995	820389	144	109995	86:201.0 89:2290.0 90:163.0 91:110.0 100:676.0 101:840.0 102:392.0 103:11171.0 104:846.0 105:514.0 106:50.0 107:68.0 108:82.0 110:158.0 112:169.0 113:252.0 114:231.0 116:2751.0 117:3527.0 118:451.0 119:253.0 122:58.0 123:129.0 124:68.0 127:236.0 128:1056.0 129:1576.0 130:569.0 131:923.0 132:161.0 133:2055.0 134:250.0 135:287.0 136:27.0 137:74.0 138:66.0 139:206.0 140:104.0 141:170.0 142:836.0 144…			0	0	0.5	0		1288	1438	1066	1042	1214	1008	1013	1506	1365	1304	1333	974	2240	703	2160	1110	1460	937	972	904	644	901	833	673	565	205	162	1168	319	916	1059	1183	1276	728	646	940	1499	1337
109708	492257	257	109708	85:3233.0 86:5673.0 87:2301.0 88:2184.0 90:271.0 91:205.0 97:208.0 98:3326.0 99:50468.0 100:27272.0 101:8331.0 102:2805.0 105:36.0 108:47.0 110:912.0 111:2441.0 113:6796.0 114:8356.0 115:26234.0 116:6724.0 125:3680.0 126:2180.0 127:75.0 128:12761.0 129:17410.0 130:7522.0 131:2983.0 132:2355.0 139:136.0 140:108.0 141:1881.0 142:14401.0 143:14870.0 144:3188.0 145:513.0 146:594.0 147:12779.0 149:188…			0	0	0	0.5		200	388	329	197	191	233	250	274	206	272	96	180	233	133	181	115	273	201	194	165	761	686	863	381	735	592	364	565	660	547	890	568	577	129	178	440	710	1704
109625	461552	249	109625	85:1126.0 87:197.0 88:230.0 92:73.0 93:934.0 94:5103.0 95:1064.0 96:213.0 98:1518.0 101:474.0 102:400.0 104:184.0 105:72.0 106:108.0 107:362.0 109:214.0 110:447.0 112:758.0 113:1285.0 114:239.0 115:121.0 118:246.0 119:176.0 120:114.0 121:203.0 122:7818.0 123:1005.0 124:178.0 125:771.0 126:604.0 127:193.0 128:121.0 129:337.0 132:156.0 138:130.0 139:41.0 140:856.0 141:341.0 143:185.0 144:1476.0 145…			0	0	0	0.375		138	79	80	135	96	112	118	88	111	112	84	144	179	75	138	81	100	74	56	65	108	87	96	129	88	129	124	132	160	118	727	871	1006	883	843	648	900	781
109386	542775	204	109386	85:154.0 86:147.0 89:833.0 91:127.0 94:33.0 95:40.0 98:183.0 99:112.0 100:268.0 101:919.0 102:125.0 103:4123.0 104:411.0 105:159.0 110:296.0 113:77.0 114:97.0 115:131.0 116:352.0 117:3335.0 118:304.0 119:258.0 129:917.0 130:319.0 131:918.0 132:80.0 133:1729.0 134:292.0 144:52.0 147:5348.0 148:1055.0 149:274.0 151:36.0 157:297.0 158:223.0 159:40.0 163:57.0 168:35.0 172:786.0 173:181.0 175:93.0 177…			0.9	0.5	0.9	0.125		1354	615	1061	770	867	952	789	852	1022	989	1228	726	1283	835	1439	963	4555	620	632	474	806	253	448	1175	523	501	344	1872	1150	541	1039	845	1346	993	1077	612	1378	1002
108950	876994	204	108950	85:214.0 87:142.0 88:147.0 89:589.0 90:52.0 91:181.0 92:102.0 93:58.0 94:143.0 95:164.0 96:203.0 97:217.0 98:172.0 99:271.0 100:224.0 101:704.0 102:260.0 103:2184.0 104:278.0 106:88.0 107:26.0 108:122.0 109:180.0 110:60.0 111:128.0 112:301.0 113:176.0 114:44.0 115:293.0 116:433.0 117:1397.0 118:194.0 119:274.0 120:126.0 121:62.0 122:91.0 123:60.0 124:178.0 125:17.0 126:118.0 127:255.0 128:212.0 1…			0.3	0.5	0	0		10486	10534	10238	11071	13404	11000	12284	12399	10250	12570	6851	10482	11729	10721	7981	9196	13599	14381	9954	10283	83	95	70	133	189	289	261	153	137	123	290	218	288	233	252	86	428	279
107912	1035681	135	107912	85:37.0 86:33.0 87:68.0 89:137.0 91:323.0 92:45.0 93:104.0 95:77.0 102:30.0 103:1214.0 104:136.0 105:157.0 106:32.0 108:25.0 109:86.0 111:44.0 112:17.0 116:100.0 117:226.0 119:188.0 120:56.0 121:136.0 122:353.0 123:142.0 124:27.0 125:15.0 129:382.0 131:188.0 132:65.0 133:358.0 134:220.0 135:3529.0 136:358.0 137:59.0 138:13.0 140:21.0 141:79.0 145:59.0 147:1324.0 148:319.0 149:263.0 151:61.0 155:3…			0	0	0	0.75		253	426	188	253	251	149	276	206	284	264	182	183	544	291	418	272	269	226	363	176	103	165	80	186	192	166	209	148	131	183	648	631	1794	671	844	700	743	573
107901	611996	128	107901	85:142.0 86:1364.0 87:51.0 88:92.0 98:165.0 99:635.0 100:3800.0 101:421.0 102:229.0 109:60.0 112:31.0 114:82.0 115:1351.0 116:325.0 122:403.0 123:14.0 124:46.0 125:44.0 126:63.0 127:135.0 128:3771.0 129:279.0 130:366.0 131:71.0 132:104.0 133:112.0 134:11.0 135:57.0 139:13.0 140:27.0 141:427.0 142:657.0 143:118.0 144:145.0 147:424.0 148:44.0 155:79.0 158:114.0 159:24.0 160:65.0 169:33.0 171:191.0 …			0.9	1	0	0.875		3700	6133	5166	5398	4953	9861	6145	7527	4371	7578	2638	9813	5771	16112	3583	5428	3548	7366	6617	9636	533	187	536	418	141	730	537	560	520	437	1370	1624	3762	3477	5274	2261	1521	1111
107881	468595	172	107881	85:5134.0 86:649.0 87:547.0 88:563.0 90:75.0 91:43.0 95:27.0 98:106.0 99:2550.0 100:404.0 101:331.0 102:528.0 104:566.0 107:37.0 108:20.0 109:15.0 114:183.0 116:1250.0 117:446.0 122:16.0 123:15.0 126:150.0 128:77.0 130:1162.0 131:1304.0 132:884.0 134:160.0 136:40.0 141:107.0 143:77.0 145:791.0 146:203.0 158:16.0 159:208.0 160:21.0 162:19.0 172:3099.0 173:321.0 174:145.0 186:7.0 187:49.0 189:1090.…			0	0	0	1		142	156	148	106	65	65	80	134	214	182	129	112	245	82	179	118	185	109	78	55	102	147	97	131	187	254	216	169	123	110	2452	1296	1187	1962	2638	4159	3614	4340
107131	1233512	204	107131	85:115.0 89:902.0 95:31.0 99:60.0 101:395.0 102:158.0 103:2712.0 105:23.0 109:142.0 113:34.0 116:269.0 117:1214.0 123:7.0 125:23.0 129:4216.0 131:93.0 133:1208.0 139:25.0 141:20.0 142:93.0 143:654.0 144:47.0 145:239.0 147:1480.0 153:49.0 154:27.0 155:821.0 156:39.0 157:750.0 158:44.0 159:36.0 160:1617.0 161:604.0 163:342.0 164:30.0 165:3.0 169:2633.0 170:264.0 171:214.0 172:62.0 173:163.0 175:52.…			0.4	0.7	0	0		5321	5872	4387	4491	6120	5537	5106	8287	7322	8136	3903	4274	5207	5931	3375	5017	1151	6471	5333	6573	80	90	118	88	122	125	48	116	135	133	164	114	363	121	157	133	231	163
106989	618719	135	106989	85:123.0 87:105.0 88:51.0 89:134.0 91:509.0 92:109.0 93:85.0 94:41.0 95:89.0 98:102.0 99:61.0 104:51.0 107:119.0 108:51.0 109:250.0 112:84.0 116:196.0 117:200.0 119:251.0 120:36.0 121:204.0 122:238.0 123:192.0 126:77.0 129:114.0 131:68.0 135:4508.0 136:517.0 137:89.0 139:18.0 145:53.0 147:493.0 148:237.0 149:134.0 150:38.0 151:44.0 153:40.0 155:30.0 159:39.0 160:36.0 162:51.0 164:34.0 170:7.0 172…			0	0	0.4	0		263	301	167	246	161	123	188	121	70	156	127	92	309	82	205	59	150	201	99	117	3785	3459	888	1647	661	4568	4291	3224	742	692	999	2485	2160	935	1154	632	1093	3388
106936	238992	244	106936	89:281.0 90:73.0 91:107.0 94:27.0 96:263.0 97:321.0 98:50.0 100:123.0 103:295.0 104:168.0 105:568.0 106:201.0 107:219.0 115:502.0 116:128.0 117:135.0 119:277.0 120:233.0 121:220.0 124:360.0 126:387.0 133:1266.0 134:130.0 135:434.0 136:99.0 137:370.0 138:21.0 147:304.0 149:328.0 151:3191.0 152:1361.0 153:386.0 154:35.0 155:71.0 163:41.0 174:105.0 176:31.0 177:122.0 178:243.0 179:98.0 193:51.0 194:…			0.4	0.5	0.1	0		458	383	208	175	328	192	160	541	122	140	224	264	480	353	315	254	611	385	546	350	135	194	177	166	239	208	283	227	217	221	160	128	211	70	81	116	198	264
106929	672701	156	106929	86:300.0 88:55.0 89:270.0 100:580.0 102:34.0 103:325.0 111:68.0 114:69.0 116:47.0 117:150.0 128:25.0 131:153.0 133:185.0 140:139.0 142:127.0 146:20.0 156:4846.0 157:740.0 158:759.0 159:44.0 172:9.0 187:124.0 188:99.0 189:111.0 217:69.0 227:146.0 228:21.0 243:135.0 246:34.0 329:35.0			0.2	0.5	0	0		810	587	679	523	720	877	1067	1353	893	891	476	519	640	738	483	656	568	915	632	747	225	929	770	547	1046	793	744	638	787	126	178	233	243	292	216	253	669	444
106904	645056	274	106904	85:407.0 87:128.0 88:522.0 89:7516.0 90:672.0 91:258.0 95:1742.0 96:3550.0 97:1430.0 101:1446.0 102:349.0 103:3395.0 104:87.0 105:238.0 106:59.0 111:282.0 112:124.0 114:255.0 115:344.0 116:419.0 117:13097.0 118:1011.0 119:934.0 121:107.0 125:75.0 127:424.0 128:375.0 131:700.0 132:63.0 133:4079.0 134:397.0 135:522.0 136:80.0 141:276.0 142:529.0 143:1064.0 144:113.0 147:14326.0 148:2762.0 149:1923.…			0	0	0	0.5		265	208	227	187	236	139	147	228	168	169	221	209	177	167	348	134	153	199	207	173	538	422	596	546	728	566	323	495	505	542	796	451	603	862	421	541	590	469
106900	430798	172	106900	86:256.0 96:103.0 98:352.0 102:72.0 109:47.0 121:47.0 124:29.0 125:33.0 129:169.0 137:24.0 138:79.0 144:130.0 153:31.0 156:151.0 158:235.0 170:162.0 172:4836.0 173:580.0 174:246.0 182:50.0 246:203.0 252:11.0 262:26.0 264:30.0 269:34.0 271:31.0 273:21.0 274:89.0 278:38.0 284:34.0 285:27.0 286:30.0 289:33.0 291:35.0 292:25.0 293:29.0 294:31.0 295:33.0 301:29.0 305:28.0 310:29.0 313:40.0 315:29.0 32…			0	0	0	0.875		625	676	553	450	167	164	419	726	613	139	269	241	329	187	212	285	311	105	116	156	239	222	216	201	234	297	172	230	274	308	2458	1999	1678	3039	3401	1800	2588	1944
106899	487051	231	106899	85:608.0 86:439.0 89:1522.0 90:158.0 91:124.0 92:76.0 95:490.0 98:1586.0 99:533.0 100:857.0 101:1469.0 103:13476.0 104:1332.0 105:374.0 106:149.0 110:221.0 113:652.0 114:397.0 115:1245.0 116:1174.0 117:29194.0 118:2877.0 119:929.0 120:214.0 122:62.0 124:86.0 125:448.0 127:461.0 129:5320.0 130:1184.0 131:5036.0 132:761.0 133:5155.0 134:76.0 137:115.0 138:84.0 139:92.0 140:256.0 141:346.0 145:406.0…			0	0	0	0.875		4130	3082	2643	1983	1881	1779	2121	4816	4700	3027	3443	1077	2100	1177	1589	2088	1151	1254	965	1157	2033	2010	1924	1802	2840	1759	1514	1648	2180	1810	1256	1076	2448	1434	1985	1045	1462	769
106482	772969	128	106482	85:1837.0 86:2306.0 87:2099.0 88:5423.0 89:1045.0 90:664.0 91:1108.0 92:224.0 93:379.0 94:143.0 95:300.0 96:314.0 97:448.0 98:1652.0 99:1282.0 100:26445.0 101:5270.0 102:2664.0 103:4984.0 104:630.0 105:1442.0 106:425.0 107:512.0 108:115.0 109:3691.0 110:490.0 111:1768.0 112:1727.0 113:2271.0 114:5293.0 115:4795.0 116:5273.0 117:3748.0 118:1046.0 119:1716.0 120:345.0 121:581.0 122:82.0 123:243.0 1…			0.3	0.2	0	0		38	328	183	160	169	91	948	385	146	204	369	107	201	146	199	125	328	136	117	74	493	484	503	292	491	366	462	332	366	463	180	197	410	317	225	197	387	292
106387	825293	204	106387	85:705.0 86:213.0 87:574.0 88:422.0 89:1150.0 90:82.0 92:81.0 93:55.0 95:229.0 97:128.0 98:63.0 99:623.0 101:5694.0 102:870.0 103:22310.0 104:2039.0 105:1028.0 111:409.0 113:352.0 114:43.0 115:924.0 116:2252.0 117:3830.0 118:472.0 119:589.0 120:91.0 123:135.0 125:99.0 127:136.0 128:124.0 129:8186.0 130:1090.0 131:4619.0 132:765.0 133:6261.0 134:861.0 135:639.0 136:35.0 141:298.0 142:251.0 143:421…			1	1	0	1		43129	43983	48865	44476	51592	47346	48128	52971	44868	49711	34694	40166	42532	45827	30292	34094	35927	46540	36206	42025	88	750	187	142	854	3287	2434	670	176	105	1306	1182	1860	1320	980	728	1513	978
106385	867686	217	106385	85:581.0 86:97.0 87:328.0 88:92.0 89:1259.0 90:119.0 91:122.0 97:322.0 98:44.0 99:415.0 100:95.0 101:169.0 102:173.0 103:6858.0 104:651.0 105:525.0 106:85.0 109:89.0 111:185.0 113:405.0 114:555.0 115:650.0 117:3482.0 118:393.0 119:297.0 120:61.0 129:4315.0 130:658.0 133:2170.0 134:281.0 135:137.0 137:36.0 138:21.0 139:51.0 141:146.0 142:262.0 143:1368.0 144:241.0 145:421.0 146:102.0 147:8799.0 14…			0.7	0.3	0	0		118	1262	1124	963	1022	1416	1129	517	747	1253	599	1244	937	1237	273	198	616	1527	909	1221	343	75	172	137	165	206	225	336	389	93	174	219	1038	175	138	466	959	233
106368	1100567	361	106368	85:1415.0 86:340.0 87:636.0 88:842.0 89:1900.0 90:175.0 91:344.0 92:120.0 95:412.0 96:147.0 97:2955.0 98:340.0 99:1429.0 100:259.0 101:5320.0 102:1391.0 103:27551.0 104:2691.0 105:1011.0 106:137.0 107:276.0 109:1122.0 110:171.0 111:796.0 112:173.0 113:1035.0 114:378.0 115:2276.0 116:4675.0 117:7679.0 118:660.0 119:847.0 122:49.0 125:242.0 127:1068.0 128:378.0 129:17962.0 130:2404.0 131:3271.0 132…			0.9	1	0	0		723	702	507	500	689	524	623	736	591	907	547	570	745	711	413	549	590	732	550	570	107	235	89	160	107	176	118	195	78	110	202	108	161	150	142	118	158	133
106329	1090538	361	106329	88:98.0 97:327.0 99:229.0 101:908.0 102:289.0 103:1112.0 104:457.0 106:71.0 107:29.0 109:218.0 111:203.0 113:260.0 114:39.0 115:465.0 117:1294.0 118:218.0 119:82.0 120:54.0 122:36.0 127:168.0 128:137.0 129:2064.0 130:405.0 131:568.0 132:137.0 133:1140.0 135:130.0 136:41.0 139:113.0 141:205.0 143:600.0 146:64.0 148:286.0 149:582.0 150:91.0 151:41.0 153:141.0 154:56.0 155:429.0 157:784.0 158:139.0 …			0.3	0	0	0		349	451	316	396	360	304	128	251	176	199	272	344	502	369	273	181	645	403	235	292	109	356	128	148	108	145	189	138	109	142	108	122	181	154	161	110	218	161
105863	929537	292	105863	85:74.0 87:150.0 94:62.0 97:1062.0 98:24.0 99:366.0 100:137.0 101:1180.0 102:970.0 103:5046.0 104:324.0 105:232.0 112:43.0 113:427.0 114:88.0 115:1046.0 116:957.0 117:2912.0 118:457.0 119:423.0 120:19.0 121:73.0 125:172.0 128:142.0 129:3091.0 130:568.0 131:1217.0 132:301.0 133:2085.0 134:372.0 135:317.0 137:40.0 141:158.0 143:1292.0 144:110.0 145:220.0 146:72.0 147:12717.0 148:2726.0 149:1095.0 1…			1	0.7	0	0		513	493	502	478	547	562	487	467	439	589	231	349	261	388	476	188	597	458	360	359	59	133	70	98	61	129	109	100	117	90	165	107	98	94	121	137	183	154
105769	904828	361	105769	87:215.0 89:118.0 91:237.0 93:86.0 95:245.0 99:67.0 100:173.0 101:471.0 102:228.0 103:4933.0 104:501.0 105:315.0 106:95.0 109:91.0 111:214.0 112:60.0 113:182.0 114:139.0 115:238.0 116:364.0 117:848.0 122:21.0 123:19.0 124:47.0 125:21.0 126:174.0 128:20.0 129:3118.0 130:426.0 131:854.0 132:175.0 133:1388.0 135:231.0 136:31.0 139:170.0 141:72.0 142:179.0 143:426.0 144:148.0 145:143.0 147:4914.0 148…			0.8	0.5	0	0		560	381	345	310	384	379	232	396	626	395	418	380	683	597	405	339	788	393	366	537	97	79	96	112	152	116	103	111	125	105	121	96	85	59	77	81	190	106
105643	980842	223	105643	87:108.0 89:211.0 91:118.0 93:58.0 95:44.0 96:70.0 98:37.0 99:224.0 101:134.0 102:184.0 106:37.0 107:18.0 111:113.0 113:52.0 114:20.0 115:174.0 116:169.0 119:178.0 121:255.0 122:85.0 125:57.0 126:94.0 130:27.0 131:299.0 132:57.0 133:450.0 135:121.0 136:45.0 137:172.0 138:29.0 140:28.0 141:34.0 143:1021.0 144:44.0 145:109.0 146:20.0 147:2441.0 148:554.0 149:398.0 150:54.0 151:105.0 152:14.0 156:18…			1	0.6	0	0		1888	1366	1765	1414	1721	1505	1310	1503	1049	1618	1270	747	1291	1181	488	784	864	1225	842	861	106	972	321	173	98	120	144	95	260	78	174	108	129	115	116	111	100	166
105630	969375	204	105630	85:2284.0 86:440.0 87:736.0 88:401.0 89:1245.0 90:84.0 91:94.0 93:36.0 94:128.0 95:161.0 96:177.0 97:626.0 98:168.0 99:1317.0 100:230.0 101:4058.0 102:720.0 103:20758.0 104:1808.0 105:1020.0 109:1501.0 110:82.0 111:1177.0 112:160.0 113:1327.0 115:874.0 116:2022.0 117:4830.0 118:479.0 119:725.0 120:91.0 121:65.0 123:73.0 124:49.0 125:233.0 127:1073.0 128:204.0 129:29604.0 130:3528.0 131:6116.0 132…			0.8	0.6	0	0		1549	2324	3322	2777	3068	3959	5402	2900	1755	5202	1962	3518	2150	4883	2160	2439	4736	4134	2594	1466	122	153	114	108	352	132	322	181	161	235	276	357	484	110	118	254	821	358
105628	858604	462	105628	85:289.0 87:209.0 88:73.0 89:858.0 90:172.0 95:117.0 96:109.0 100:336.0 102:294.0 103:4145.0 104:434.0 105:289.0 107:118.0 108:60.0 110:85.0 113:122.0 114:463.0 115:131.0 119:184.0 123:43.0 124:42.0 125:62.0 126:157.0 127:335.0 129:1034.0 130:208.0 131:453.0 133:1245.0 134:215.0 137:45.0 139:57.0 141:125.0 142:95.0 144:66.0 145:192.0 147:3287.0 148:967.0 149:424.0 154:102.0 156:86.0 157:131.0 164…			0.9	0.8	0	0		800	858	1070	873	1090	1246	1149	857	800	929	659	1024	1068	1115	536	814	198	1196	910	961	118	107	103	111	75	140	125	92	134	91	156	137	136	64	91	134	194	302
105627	843065	462	105627	87:117.0 89:1167.0 90:150.0 91:54.0 100:586.0 101:214.0 102:95.0 103:1563.0 105:221.0 106:52.0 108:18.0 112:34.0 113:68.0 114:606.0 116:180.0 118:132.0 119:175.0 124:62.0 125:75.0 128:41.0 129:944.0 131:480.0 132:111.0 133:887.0 135:186.0 136:46.0 140:41.0 141:68.0 142:135.0 147:3991.0 148:641.0 149:383.0 150:77.0 151:32.0 152:30.0 153:67.0 154:127.0 155:63.0 156:113.0 157:186.0 158:65.0 161:47.0…			1	0.9	0	0		650	727	832	685	852	814	792	787	567	710	506	666	709	747	479	579	182	769	575	647	124	47	99	122	122	108	102	107	175	88	202	100	173	83	138	121	229	119
105623	969343	223	105623	88:234.0 89:439.0 90:63.0 91:156.0 92:53.0 93:123.0 94:55.0 95:238.0 96:223.0 97:234.0 98:185.0 99:269.0 101:489.0 102:250.0 103:2343.0 104:431.0 105:265.0 107:142.0 109:349.0 110:67.0 112:288.0 113:270.0 115:202.0 116:335.0 117:927.0 118:212.0 120:97.0 121:315.0 122:92.0 123:71.0 124:74.0 125:205.0 126:149.0 127:418.0 128:125.0 130:371.0 131:737.0 132:182.0 133:1521.0 134:186.0 135:589.0 137:186…			0.8	0.4	0	0		1613	1245	1570	1245	1414	1308	1194	1595	1225	1335	1115	502	767	832	496	547	1025	878	562	531	152	74	70	130	87	191	92	71	115	97	198	153	165	105	194	111	192	110
105406	225873	102	105406	87:49.0 88:50.0 102:7791.0 103:82.0 132:61.0 174:193.0 175:67.0 343:16.0 403:29.0 422:39.0 428:12.0 454:25.0 495:17.0			0.4	0.3	0.1	0.25		1671	2407	2036	2084	2034	2511	1716	2673	2259	1719	2047	1936	5237	1636	4031	2906	3279	1898	1770	1809	3405	3419	2602	3898	5138	3190	2706	3402	3187	3486	2185	1871	1453	1723	1025	1375	2715	2578
105379	557517	109	105379	85:1445.0 89:43.0 91:56.0 94:45.0 95:27.0 99:336.0 101:523.0 103:120.0 108:39.0 109:4224.0 111:62.0 114:33.0 115:813.0 116:193.0 117:1790.0 118:79.0 119:147.0 121:29.0 127:239.0 128:24.0 129:3410.0 130:575.0 131:779.0 132:141.0 133:1639.0 134:249.0 135:175.0 137:24.0 138:19.0 139:901.0 140:129.0 141:90.0 142:26.0 143:343.0 144:38.0 145:33.0 147:7052.0 148:892.0 149:1052.0 150:194.0 151:117.0 153:…			0	0	0	1		414	806	601	1106	412	455	912	149	927	785	638	722	628	98	1651	434	360	77	191	75	129	95	160	121	228	205	200	152	144	170	615	674	928	629	993	407	960	809
105373	994048	253	105373	86:28.0 90:33.0 97:31.0 102:137.0 103:287.0 105:71.0 117:131.0 121:24.0 127:119.0 131:105.0 134:71.0 135:40.0 137:34.0 141:30.0 142:18.0 143:639.0 147:1353.0 148:399.0 150:54.0 151:36.0 152:19.0 161:48.0 162:48.0 171:87.0 174:16.0 179:40.0 185:21.0 189:122.0 191:215.0 195:70.0 198:33.0 204:180.0 208:25.0 209:47.0 212:27.0 215:15.0 217:263.0 218:42.0 221:101.0 223:235.0 224:49.0 225:79.0 228:16.0 …			0.6	0.3	0	0		1018	809	980	827	878	1077	1057	1261	674	690	778	605	697	494	488	398	376	812	200	398	108	114	86	100	98	164	156	74	127	90	148	144	100	72	97	145	254	144
105370	1220182	204	105370	85:110.0 86:33.0 87:92.0 89:368.0 91:40.0 95:36.0 97:59.0 98:37.0 99:116.0 100:41.0 101:441.0 102:116.0 103:3244.0 104:289.0 105:163.0 106:50.0 107:21.0 108:18.0 109:107.0 111:118.0 113:137.0 114:49.0 115:144.0 116:234.0 117:527.0 118:35.0 119:74.0 120:44.0 121:23.0 123:35.0 125:30.0 127:115.0 128:28.0 129:4363.0 130:418.0 131:510.0 132:61.0 133:3629.0 134:303.0 135:164.0 136:57.0 137:19.0 139:42…			1	1	0	0		21383	22739	18266	16191	22488	18661	19069	27765	24085	26651	17336	18319	23716	20569	16192	19087	19666	24572	20087	22273	155	69	111	167	89	113	177	85	129	177	186	542	499	307	306	171	591	334
105214	766491	290	105214	93:48.0 102:71.0 119:55.0 130:67.0 131:152.0 142:42.0 144:60.0 145:151.0 148:295.0 156:215.0 158:57.0 159:42.0 160:38.0 170:32.0 172:69.0 173:25.0 174:53.0 182:21.0 184:60.0 186:60.0 188:45.0 200:76.0 202:1109.0 203:240.0 205:101.0 214:31.0 216:233.0 217:59.0 246:15.0 251:22.0 256:14.0 260:16.0 262:21.0 265:19.0 274:89.0 275:48.0 276:87.0 288:87.0 289:108.0 290:2926.0 291:1008.0 292:286.0 293:67.…			0	0	0	1		1007	1201	1670	1407	1727	1674	1354	1221	832	1472	838	1183	831	1259	711	1095	1161	1301	1525	1281	85	106	93	134	104	120	181	145	146	125	1811	2041	2820	2519	2072	1629	2786	2244
105210	813379	378	105210	88:105.0 100:154.0 115:72.0 131:241.0 132:99.0 133:89.0 145:99.0 147:588.0 159:115.0 160:29.0 172:35.0 174:215.0 186:50.0 188:88.0 189:89.0 190:56.0 193:44.0 200:73.0 202:157.0 214:20.0 215:88.0 216:278.0 218:339.0 219:37.0 220:39.0 221:55.0 222:30.0 228:25.0 230:59.0 231:43.0 232:74.0 233:19.0 236:15.0 244:135.0 246:52.0 248:15.0 252:18.0 260:71.0 262:27.0 272:30.0 273:16.0 274:198.0 275:70.0 27…			0	0.2	0	0.125		216	221	154	184	223	327	225	249	201	204	152	236	219	160	269	207	243	240	202	191	56	128	106	161	70	92	123	124	162	78	157	135	207	200	191	152	306	238
105141	887929	319	105141	86:103.0 89:550.0 92:87.0 93:98.0 94:53.0 95:144.0 97:526.0 101:641.0 103:5768.0 104:551.0 105:233.0 108:152.0 109:177.0 110:120.0 111:178.0 113:27.0 116:152.0 117:3020.0 118:303.0 119:220.0 120:32.0 122:34.0 123:92.0 124:72.0 129:1961.0 130:479.0 131:699.0 133:1515.0 134:84.0 135:174.0 138:48.0 139:99.0 140:55.0 142:60.0 143:679.0 145:40.0 147:7849.0 148:1337.0 149:853.0 150:63.0 153:12.0 154:48…			0.2	0.1	0	0		1512	1656	1840	1385	1163	1709	1655	1945	1456	1278	1368	1430	1586	692	1017	1339	1315	1806	1370	1416	81	165	76	143	103	111	105	93	118	142	170	74	186	89	173	121	223	168
105085	886059	259	105085	85:226.0 86:223.0 88:184.0 89:2354.0 90:216.0 91:149.0 94:58.0 97:1025.0 98:108.0 99:252.0 100:306.0 101:2128.0 102:394.0 103:7052.0 104:634.0 105:917.0 106:117.0 111:159.0 113:147.0 114:373.0 115:1012.0 116:963.0 117:4803.0 118:532.0 119:414.0 122:21.0 127:678.0 128:132.0 129:4000.0 130:751.0 131:1124.0 132:139.0 133:2735.0 134:285.0 135:203.0 138:41.0 139:27.0 140:57.0 141:323.0 142:217.0 143:1…			0.5	0.3	0	0		723	824	673	768	761	783	709	829	992	1022	648	685	879	761	673	874	318	762	809	845	128	88	95	157	96	103	110	138	99	74	133	106	127	70	139	118	126	109
105083	1086860	361	105083	85:648.0 87:664.0 88:440.0 89:571.0 90:126.0 94:102.0 95:167.0 96:130.0 97:1863.0 98:135.0 99:838.0 100:99.0 101:3531.0 102:816.0 103:18278.0 104:1803.0 105:325.0 106:106.0 109:759.0 111:611.0 112:108.0 113:921.0 114:293.0 115:1996.0 116:2386.0 117:4705.0 118:340.0 119:559.0 120:79.0 125:236.0 126:80.0 127:659.0 128:226.0 129:15519.0 130:2234.0 131:2079.0 132:448.0 133:4684.0 134:461.0 135:578.0 …			1	1	0	0		1885	2001	1814	1593	1992	1806	1910	2173	1789	2018	1497	1977	2236	2200	1397	1555	1339	2044	1670	1711	72	225	89	76	148	143	110	66	105	99	83	92	110	159	152	79	172	123
104901	931361	204	104901	85:639.0 86:160.0 87:714.0 88:310.0 89:975.0 90:75.0 91:119.0 92:103.0 93:187.0 94:98.0 95:145.0 96:59.0 97:238.0 98:26.0 99:719.0 100:119.0 101:7077.0 102:725.0 103:19041.0 104:1602.0 105:854.0 106:56.0 107:82.0 108:56.0 109:1217.0 110:127.0 111:409.0 112:51.0 113:592.0 114:138.0 115:1066.0 116:2299.0 117:3338.0 118:385.0 119:500.0 120:57.0 121:71.0 122:105.0 123:134.0 124:27.0 125:87.0 126:40.0…			0.7	0.7	0	0.375		3403	4473	5836	5748	5203	5543	5259	4609	4690	4313	2917	4782	2501	3510	2730	3349	4761	4904	3495	3583	348	259	139	165	146	303	1096	111	282	356	5386	727	3611	860	625	379	456	329
104404	847528	215	104404	85:3381.0 86:505.0 88:416.0 89:1007.0 90:160.0 91:3927.0 92:368.0 93:1852.0 94:392.0 95:2641.0 96:467.0 97:2777.0 98:723.0 99:1477.0 101:2664.0 102:367.0 103:8991.0 104:876.0 105:1458.0 106:91.0 107:1324.0 108:174.0 109:2365.0 110:512.0 111:1184.0 112:72.0 113:547.0 114:21.0 115:1267.0 116:2343.0 117:5548.0 118:620.0 119:191.0 121:708.0 122:183.0 123:2018.0 124:407.0 125:513.0 127:469.0 128:199.0…			0.4	0.7	0	0		1306	652	2001	835	1587	1467	486	2146	1513	1073	3565	3654	2216	4312	1110	2535	662	999	1552	1003	56	97	77	148	110	107	132	91	111	84	124	77	120	35	97	122	140	128
104394	1095668	213	104394	85:899.0 86:132.0 87:63.0 88:178.0 89:1193.0 90:213.0 91:14787.0 92:2480.0 93:8375.0 94:2196.0 95:9987.0 96:1485.0 97:2283.0 98:19.0 99:403.0 100:55.0 101:1469.0 102:451.0 103:1384.0 104:814.0 105:12997.0 106:3213.0 107:9407.0 108:1857.0 109:4227.0 110:676.0 111:818.0 112:131.0 113:299.0 114:61.0 115:2482.0 116:1243.0 117:4514.0 118:1509.0 119:7230.0 120:2389.0 121:3867.0 122:1522.0 123:1786.0 12…			0.4	0.3	0	0		177	154	153	74	182	224	177	179	255	110	157	121	297	72	271	133	205	154	149	117	158	90	77	110	118	82	142	123	136	75	161	88	95	73	81	119	156	162
104312	1171921	204	104312	89:102.0 92:34.0 101:281.0 102:34.0 103:657.0 104:65.0 106:124.0 115:46.0 116:162.0 117:294.0 120:9.0 129:1317.0 130:176.0 131:291.0 133:167.0 134:90.0 143:94.0 147:1208.0 148:169.0 149:161.0 153:14.0 163:56.0 168:47.0 169:179.0 170:37.0 177:51.0 188:32.0 189:144.0 190:47.0 191:158.0 192:23.0 204:3654.0 205:673.0 206:269.0 210:34.0 217:791.0 218:171.0 219:37.0 243:34.0 258:31.0 262:17.0 271:57.0 …			0.3	0.3	0	0		796	709	641	351	872	693	879	634	702	879	327	566	528	620	514	541	753	768	390	371	100	71	96	147	174	90	104	75	107	135	195	118	125	67	146	111	195	76
104179	817847	194	104179	85:24593.0 86:2609.0 90:27.0 91:1981.0 92:295.0 93:1443.0 94:468.0 95:1928.0 96:792.0 97:485.0 98:42249.0 99:5572.0 100:259.0 103:42.0 105:190.0 107:616.0 108:280.0 109:554.0 110:733.0 111:298.0 112:5503.0 113:587.0 114:63.0 116:41.0 117:157.0 119:210.0 120:163.0 121:415.0 122:218.0 123:181.0 124:1354.0 125:691.0 126:1122.0 127:287.0 128:133.0 131:373.0 132:49.0 133:252.0 134:162.0 135:65.0 136:2…			0.1	0.3	0	0		258	198	244	147	193	193	318	245	279	288	647	146	319	128	267	152	136	246	199	291	95	184	144	167	60	146	110	112	94	95	170	108	75	71	93	68	116	207
104131	753888	85	104131	85:230310.0 86:13494.0 93:491.0 94:434.0 95:1018.0 96:1969.0 97:1748.0 98:100060.0 99:15827.0 100:1496.0 107:112.0 108:271.0 109:191.0 110:1159.0 111:1216.0 112:11823.0 113:923.0 122:215.0 123:48.0 124:1199.0 125:580.0 126:2566.0 127:855.0 135:77.0 136:173.0 138:485.0 139:135.0 140:11053.0 141:1243.0 150:61.0 151:17.0 152:238.0 154:6980.0 155:545.0 166:128.0 167:65.0 168:1878.0 169:345.0 174:137.…			0.9	0.9	0.2	0		948	1244	1210	1079	1444	1844	1578	1354	1365	1923	1050	1066	851	689	887	1324	1902	1543	1377	1303	850	655	906	1160	874	450	467	417	428	656	182	159	346	187	221	205	268	271
103155	1039246	219	103155	91:36.0 102:78.0 103:126.0 114:16.0 118:91.0 119:75.0 122:24.0 127:128.0 128:23.0 129:48.0 134:47.0 135:104.0 136:43.0 143:302.0 147:1335.0 148:125.0 149:112.0 150:22.0 164:40.0 165:42.0 179:10.0 182:12.0 207:72.0 208:42.0 213:56.0 215:58.0 217:136.0 219:3346.0 220:316.0 221:23.0 229:21.0 236:50.0 249:53.0 251:35.0 253:19.0 256:30.0 269:42.0 292:99.0 305:78.0 325:18.0 331:20.0 333:318.0 335:51.0 …			0.9	0.7	0	0.125		1159	956	1181	971	1113	852	880	770	672	847	531	396	666	627	308	246	798	587	266	305	64	66	134	81	140	111	128	136	116	168	355	286	481	201	199	285	395	283
103148	1029376	219	103148	88:95.0 99:26.0 102:176.0 113:23.0 129:54.0 130:42.0 133:81.0 142:17.0 143:184.0 147:889.0 148:100.0 162:14.0 183:17.0 189:78.0 191:110.0 192:53.0 203:94.0 204:99.0 217:347.0 219:4271.0 220:569.0 221:90.0 239:23.0 245:30.0 261:13.0 292:24.0 293:122.0 294:15.0 304:24.0 306:19.0 313:21.0 321:18.0 326:54.0 333:71.0 383:24.0 463:16.0 481:20.0 492:20.0 499:22.0			0.4	0.1	0	0		581	889	554	617	805	428	552	587	476	618	395	260	705	698	424	212	501	664	467	444	135	192	97	88	80	74	131	231	188	241	184	152	270	42	120	132	204	135
103127	870636	105	103127	85:83.0 87:48.0 89:38.0 95:76.0 101:32.0 102:163.0 103:196.0 104:72.0 105:18848.0 106:1316.0 111:50.0 115:124.0 119:41.0 129:456.0 130:123.0 131:280.0 133:644.0 134:95.0 135:426.0 142:36.0 143:851.0 145:58.0 147:3383.0 148:449.0 149:391.0 169:55.0 171:248.0 175:61.0 177:43.0 179:849.0 180:66.0 185:39.0 188:39.0 189:622.0 190:132.0 191:147.0 215:25.0 217:420.0 218:66.0 219:74.0 221:136.0 245:128.0…			0.3	0	0	0.5		980	846	1560	1231	1310	1164	1155	1188	617	1167	828	597	771	1050	485	687	882	846	585	830	113	192	893	116	135	140	147	177	170	156	474	538	648	555	513	1840	2725	2355
103102	373630	117	103102	85:170.0 86:454.0 87:71.0 88:270.0 89:233.0 91:379.0 93:134.0 94:39.0 95:611.0 96:448.0 101:493.0 105:429.0 106:76.0 107:758.0 108:38.0 113:39.0 115:182.0 116:906.0 117:16696.0 118:1334.0 119:552.0 124:148.0 125:28.0 128:33.0 129:4186.0 130:401.0 131:4101.0 132:2979.0 133:842.0 143:19.0 145:3295.0 146:466.0 147:86.0 150:17.0 155:313.0 157:275.0 168:42.0 169:27.0 172:63.0 199:6183.0 200:657.0 201:…			0.5	0.4	0.7	0.75		151514	195668	168211	160418	157904	137704	148725	171485	205988	155197	157109	188638	308696	125680	347614	139724	242296	110088	137225	131819	139938	176927	137400	151575	162062	177048	158837	166071	200400	164295	215777	198151	152743	108983	151356	165024	237684	238675
102848	483847	217	102848	88:261.0 89:340.0 90:51.0 93:36.0 95:168.0 96:51.0 102:277.0 103:5672.0 104:527.0 106:74.0 109:62.0 111:21.0 115:562.0 116:200.0 117:1146.0 118:327.0 119:72.0 120:65.0 123:47.0 125:51.0 127:157.0 129:824.0 131:1354.0 132:150.0 133:1902.0 134:321.0 135:103.0 136:66.0 137:35.0 138:62.0 139:50.0 142:78.0 143:1159.0 144:38.0 145:141.0 146:13.0 147:5820.0 149:928.0 150:338.0 151:183.0 153:24.0 157:559…			0.1	0	0	0.375		553	471	378	623	696	586	600	679	508	708	210	318	492	443	343	394	466	516	348	445	130	78	82	117	110	127	170	90	96	153	491	342	672	587	648	649	681	293
102784	410971	145	102784	85:289.0 88:99.0 90:60.0 93:59.0 94:30.0 97:127.0 99:232.0 100:74.0 101:1889.0 102:158.0 103:463.0 105:72.0 109:35.0 111:40.0 112:86.0 113:322.0 114:62.0 115:4816.0 116:505.0 117:465.0 118:43.0 129:142.0 130:271.0 141:43.0 143:1603.0 144:234.0 145:4512.0 146:427.0 147:527.0 150:30.0 157:362.0 158:59.0 159:279.0 161:36.0 168:19.0 173:19.0 178:21.0 179:24.0 187:521.0 188:48.0 189:53.0 190:22.0 198:…			0	0	0	0.625		88	126	147	98	87	1453	3759	175	173	83	1954	1502	143	132	217	96	95	40	531	89	56	282	136	76	105	101	359	289	88	61	866	926	1007	611	2658	762	2120	499
102601	452509	254	102601	86:3424.0 87:723.0 88:582.0 90:106.0 91:128.0 92:41.0 93:136.0 95:57.0 97:48.0 98:413.0 99:49.0 100:7278.0 101:1024.0 102:7399.0 103:1234.0 104:450.0 105:185.0 108:54.0 109:36.0 113:98.0 114:131.0 115:6612.0 116:5515.0 117:576.0 118:277.0 119:274.0 120:44.0 121:180.0 122:249.0 123:235.0 131:758.0 132:424.0 133:1103.0 135:478.0 137:197.0 138:20.0 141:35.0 147:14022.0 149:505.0 153:2571.0 154:180.0…			0	0	0.7	0		148	181	505	312	354	604	467	159	292	126	1563	165	319	144	166	139	150	195	190	174	357	906	799	189	604	639	500	847	1370	1370	7136	6420	10854	6804	11849	6507	7064	6455
102223	674414	175	102223	85:2654.0 86:4034.0 87:3230.0 88:1522.0 89:29078.0 90:2171.0 91:1608.0 93:134.0 94:231.0 95:85.0 96:428.0 97:1313.0 98:969.0 99:3107.0 100:6788.0 101:14224.0 102:5272.0 103:14959.0 104:1815.0 105:14129.0 106:1459.0 107:666.0 108:208.0 109:52.0 110:265.0 111:1463.0 112:1463.0 113:2037.0 114:7586.0 115:5639.0 116:7542.0 117:68378.0 118:7333.0 119:5045.0 120:446.0 121:229.0 123:142.0 124:380.0 125:2…			0	0	0.6	0		3321	2783	4174	3130	3904	2919	2852	3935	2884	3375	3180	3786	4525	3928	4092	2626	431	3176	3100	2596	1061	1047	1330	1068	1586	1504	748	913	1115	987	932	569	1024	930	590	648	1189	923
100897	740728	103	100897	85:390.0 87:338.0 88:85.0 89:2865.0 90:214.0 91:229.0 95:50.0 97:119.0 99:100.0 100:406.0 101:997.0 102:164.0 103:10935.0 104:972.0 105:599.0 110:25.0 111:84.0 113:179.0 114:531.0 115:70.0 116:335.0 117:4097.0 118:433.0 127:149.0 128:55.0 129:3373.0 130:402.0 131:86.0 132:262.0 133:2977.0 134:249.0 135:156.0 139:24.0 141:64.0 142:114.0 145:148.0 147:10569.0 148:1449.0 149:1109.0 154:58.0 157:2018…			0.1	0.4	0	0.625		1337	930	836	1263	670	859	1305	1099	1302	1318	1248	627	630	521	1428	758	419	532	444	668	422	607	238	272	246	240	396	462	211	266	446	565	1243	471	432	1011	1227	819
100894	1059579	202	100894	85:22.0 89:80.0 97:52.0 102:172.0 103:1219.0 104:110.0 113:109.0 114:60.0 116:116.0 117:84.0 128:28.0 129:1075.0 131:330.0 132:50.0 133:335.0 134:132.0 143:178.0 144:18.0 147:2664.0 149:202.0 153:24.0 154:23.0 157:60.0 159:21.0 160:21.0 170:163.0 171:33.0 172:14.0 174:43.0 189:1420.0 190:182.0 191:240.0 197:17.0 200:591.0 202:7953.0 203:1432.0 204:1024.0 205:88.0 214:58.0 217:268.0 218:89.0 219:3…			1	0.9	0	0.625		1281	1528	1538	1258	1882	1530	1504	1973	1197	1676	1163	1780	1825	1805	1438	1462	1662	1805	1320	1507	97	116	116	147	68	242	225	88	133	103	428	436	429	496	396	247	1394	461
100869	399770	159	100869	85:41265.0 86:2619.0 87:4188.0 88:682.0 89:732.0 90:59.0 91:210.0 93:214.0 95:373.0 96:96.0 97:1075.0 98:264.0 99:5087.0 100:681.0 101:18181.0 102:1154.0 103:2522.0 104:254.0 111:64.0 113:559.0 114:44.0 115:39072.0 116:21531.0 118:275.0 120:24.0 121:31.0 124:26.0 125:236.0 130:18414.0 131:25945.0 132:2058.0 133:486.0 141:363.0 143:92.0 144:102.0 146:101.0 151:18.0 157:84.0 158:1488.0 159:36723.0 …			0	0	0.6	0.25		200	212	183	206	254	191	211	391	303	188	156	212	440	142	487	164	210	153	121	215	256	506	320	357	470	436	298	231	264	380	271	179	155	93	253	208	298	454
100343	837681	262	100343	85:893.0 86:592.0 87:95.0 88:229.0 89:3926.0 90:295.0 95:114.0 97:2555.0 98:118.0 99:224.0 100:936.0 101:930.0 102:402.0 103:13922.0 104:1306.0 105:1542.0 107:28.0 109:151.0 110:1055.0 111:45.0 113:396.0 114:4626.0 115:506.0 116:639.0 117:4786.0 118:149.0 119:351.0 122:189.0 123:2.0 124:20.0 127:120.0 128:202.0 129:4525.0 130:594.0 131:1127.0 132:18.0 133:2681.0 134:520.0 135:161.0 140:124.0 141:…			0	0	0	0.875		167	131	153	120	147	88	123	85	132	83	135	139	273	136	170	100	222	65	80	86	135	154	61	154	156	108	214	117	191	128	333	259	597	343	387	199	262	236
100326	710069	258	100326	86:4.0 90:72.0 93:30.0 98:67.0 99:34.0 107:207.0 110:147.0 112:331.0 113:4.0 124:42.0 126:126.0 129:315.0 130:85.0 134:180.0 140:856.0 141:122.0 143:38.0 152:36.0 157:5.0 158:51.0 160:34.0 161:24.0 167:162.0 171:13.0 173:5.0 184:4.0 194:11.0 199:39.0 202:53.0 203:51.0 204:219.0 208:95.0 210:10.0 216:6.0 217:71.0 218:116.0 219:12.0 230:167.0 231:102.0 242:63.0 243:5.0 244:11.0 250:6.0 254:22.0 258…			0	0	0	1		159	176	167	231	180	177	257	237	205	205	214	115	203	155	201	91	129	163	124	147	75	164	71	91	103	109	232	104	85	80	940	683	1688	1199	1021	687	1084	593
100253	280744	116	100253	85:3704.0 86:23.0 91:262.0 94:16.0 95:86.0 99:147.0 101:3263.0 102:528.0 103:1271.0 105:59.0 107:504.0 110:643.0 115:54.0 116:9303.0 117:683.0 118:619.0 126:132.0 129:30.0 130:7.0 131:2866.0 132:54.0 134:1145.0 136:221.0 140:170.0 142:231.0 143:405.0 144:182.0 145:3544.0 146:451.0 147:10299.0 148:1293.0 149:987.0 151:7.0 152:31.0 171:355.0 174:1.0 177:2022.0 178:225.0 179:135.0 184:759.0 185:12.0…			0.4	0.4	0	0.875		1944	2605	2330	2314	1974	1926	1982	2163	2281	2214	2301	2330	4392	1460	3878	1979	2447	1424	1979	1475	2982	2770	15414	2614	9936	5004	2212	3611	3810	3046	2858	2661	2247	1739	2071	2168	3538	2986
99877	400039	255	99877	85:971.0 86:773.0 87:270.0 91:142.0 92:46.0 95:29.0 96:146.0 97:235.0 98:948.0 99:766.0 100:1705.0 101:454.0 103:464.0 104:39.0 105:636.0 109:61.0 111:247.0 112:386.0 113:290.0 114:1165.0 115:431.0 120:2454.0 121:235.0 122:44.0 123:28.0 124:66.0 125:178.0 126:413.0 127:501.0 128:308.0 131:162.0 132:221.0 133:222.0 135:67.0 136:32.0 138:15.0 139:42.0 140:138.0 141:49.0 142:218.0 143:141.0 144:43.0…			0.6	0.4	0	0		319	288	404	255	229	484	425	403	483	380	204	317	327	322	210	233	216	327	219	409	90	99	104	179	122	144	137	86	166	114	148	112	150	93	139	178	203	137
99868	782065	113	99868	85:973.0 86:663.0 87:326.0 88:144.0 89:245.0 92:70.0 93:517.0 94:202.0 98:502.0 99:1761.0 100:1290.0 101:1507.0 102:227.0 103:669.0 104:99.0 108:60.0 112:190.0 113:11573.0 114:962.0 115:849.0 116:227.0 119:139.0 120:46.0 121:213.0 122:14.0 124:441.0 125:288.0 126:364.0 127:425.0 128:217.0 129:4097.0 130:427.0 131:396.0 132:90.0 133:736.0 134:18.0 135:85.0 136:53.0 138:94.0 139:95.0 140:205.0 141:…			0	0	0.5	0		388	469	433	555	537	646	516	520	380	413	290	459	311	369	520	442	449	413	360	414	630	714	300	321	978	585	379	790	605	540	186	198	158	184	257	138	181	355
99861	390076	100	99861	85:2567.0 86:6318.0 87:1167.0 88:497.0 89:501.0 90:128.0 92:48.0 93:182.0 94:57.0 95:159.0 97:180.0 98:882.0 99:1062.0 100:38671.0 101:2877.0 102:5270.0 103:560.0 104:170.0 105:21.0 108:56.0 109:32.0 110:217.0 111:108.0 112:193.0 113:329.0 114:250.0 115:302.0 116:1083.0 118:90.0 121:142.0 122:20.0 123:39.0 124:73.0 125:3528.0 126:731.0 127:967.0 128:493.0 129:1357.0 130:445.0 131:544.0 132:98.0 1…			0.8	0.5	0	0		1220	3226	2417	1498	2769	4145	913	3933	3665	1940	1543	1071	3031	3104	2284	1748	871	3354	1969	2688	422	449	344	376	553	459	18273	418	28357	216	2020	2411	4965	16880	7878	1497	27834	9480
98027	794158	217	98027	86:71.0 88:83.0 89:741.0 90:139.0 91:3.0 94:69.0 95:17.0 99:225.0 100:447.0 101:416.0 102:76.0 103:4492.0 104:223.0 105:136.0 109:130.0 111:1.0 112:6.0 113:156.0 114:142.0 115:125.0 116:479.0 117:1631.0 118:159.0 119:47.0 120:13.0 122:4.0 125:46.0 126:52.0 128:212.0 129:1366.0 130:696.0 131:827.0 132:55.0 133:1155.0 135:95.0 136:19.0 137:1040.0 138:45.0 139:2.0 140:43.0 141:333.0 142:290.0 143:31…			0	0	0.5	0		653	702	857	729	868	751	854	769	631	921	651	644	815	825	643	733	1046	785	668	821	357	181	154	245	323	357	138	241	252	1511	316	208	251	305	109	188	389	329
98022	734438	139	98022	85:290.0 86:232.0 88:68.0 93:337.0 94:12.0 95:320.0 96:23.0 97:92.0 100:328.0 103:3985.0 104:206.0 105:182.0 109:32.0 110:58.0 111:272.0 112:84.0 113:38.0 116:42.0 117:396.0 118:14.0 121:151.0 122:39.0 124:181.0 128:21.0 129:1691.0 130:40.0 135:70.0 138:84.0 139:2723.0 140:242.0 141:59.0 142:104.0 143:1374.0 144:260.0 145:159.0 146:10.0 149:344.0 150:13.0 151:46.0 155:40.0 156:49.0 157:290.0 158:…			0	0	0.4	0		312	216	235	252	261	207	180	316	298	229	253	260	309	260	422	324	240	255	211	285	249	322	191	406	192	337	212	183	131	194	211	148	155	230	202	252	434	288
97884	598079	244	97884	86:101.0 88:51.0 89:1145.0 99:147.0 100:348.0 101:264.0 103:2233.0 105:372.0 106:148.0 111:33.0 112:65.0 113:121.0 114:371.0 117:1618.0 118:21.0 121:159.0 124:67.0 128:90.0 129:598.0 130:106.0 131:318.0 133:859.0 134:95.0 135:59.0 141:10.0 143:106.0 145:53.0 146:3.0 147:3967.0 148:616.0 149:201.0 151:229.0 152:2.0 155:79.0 157:11.0 158:35.0 160:2345.0 161:540.0 162:112.0 163:65.0 171:119.0 172:10…			0	0	0.3	0		138	94	134	94	131	141	107	101	120	84	157	85	183	98	147	100	157	68	87	68	166	376	327	318	245	268	204	149	439	363	1876	343	497	368	1091	781	539	718
97753	269489	258	97753	88:486.0 89:306.0 90:1020.0 92:182.0 97:187.0 99:116.0 100:4341.0 102:535.0 103:139.0 105:20.0 107:510.0 110:1422.0 111:24.0 112:138.0 115:263.0 116:329.0 118:717.0 119:1377.0 120:45.0 121:224.0 122:2.0 123:65.0 130:211.0 131:104.0 132:41.0 133:2618.0 134:1263.0 135:376.0 136:97.0 137:670.0 138:1695.0 139:158.0 140:3409.0 141:79.0 142:11.0 144:38.0 145:6.0 146:749.0 147:118.0 148:35.0 151:8758.0 …			0	0	0	0.5		630	539	300	369	391	368	416	965	1203	402	725	406	1235	327	1286	774	377	409	413	471	265	560	305	397	475	257	238	309	323	302	438	197	182	338	224	154	442	281
97687	729130	117	97687	85:185.0 86:176.0 87:233.0 88:25.0 89:176.0 93:377.0 94:31.0 97:1115.0 98:99.0 99:429.0 100:753.0 101:694.0 106:16.0 107:864.0 109:494.0 110:114.0 111:267.0 112:11.0 113:786.0 114:238.0 115:790.0 116:1458.0 117:13435.0 118:1316.0 119:637.0 120:1.0 123:295.0 124:270.0 125:1021.0 126:79.0 127:151.0 128:25.0 129:3729.0 130:1792.0 131:4717.0 132:599.0 133:304.0 135:611.0 136:48.0 138:49.0 139:2.0 143…			0	0	0.5	0		6152	4970	5756	6584	7266	6236	6284	6255	5300	6910	5373	3560	6155	6732	4925	4248	4942	4936	5156	5447	6190	5193	5526	5647	5848	8326	3555	3802	1841	2678	6986	16343	20057	5948	18968	4475	5372	4083
97455	840764	93	97455	85:347.0 86:42.0 87:69.0 88:110.0 89:426.0 90:86.0 91:3078.0 92:652.0 93:3158.0 94:2122.0 95:2175.0 96:643.0 97:368.0 98:205.0 99:147.0 101:141.0 103:134.0 105:919.0 106:477.0 107:1212.0 108:591.0 109:483.0 110:129.0 111:71.0 112:18.0 115:173.0 116:201.0 117:1653.0 118:170.0 119:595.0 120:219.0 121:965.0 122:323.0 123:247.0 124:59.0 125:88.0 127:66.0 128:53.0 129:1969.0 130:224.0 131:862.0 132:12…			0.5	0.6	0.8	0		666	500	383	668	650	682	516	402	506	1014	1365	488	626	868	483	459	2557	463	476	963	376	649	450	786	310	758	365	719	593	555	158	165	122	104	173	148	226	158
97204	817738	113	97204	85:1908.0 86:429.0 88:506.0 90:85.0 91:173.0 92:113.0 94:680.0 95:481.0 96:246.0 97:117.0 98:1405.0 99:2648.0 100:1987.0 101:906.0 102:376.0 103:264.0 104:139.0 105:27.0 107:103.0 108:122.0 109:424.0 110:143.0 111:219.0 112:579.0 113:10013.0 114:1081.0 115:1063.0 116:1424.0 117:999.0 119:180.0 121:16.0 122:163.0 124:395.0 125:317.0 126:422.0 127:403.0 128:293.0 129:2181.0 130:658.0 131:1192.0 132…			0.5	0.9	0	0		1898	1121	912	1258	1058	2834	1193	568	567	951	557	1810	1042	2006	1633	1804	855	1477	1400	1384	199	358	196	302	405	438	376	430	467	377	564	418	693	352	470	372	554	654
93947	479860	202	93947	85:175.0 86:288.0 87:170.0 89:101.0 91:17.0 92:10.0 98:40.0 99:117.0 100:1710.0 101:272.0 102:204.0 103:169.0 105:16.0 106:33.0 113:8.0 115:69.0 117:315.0 119:115.0 122:13.0 123:22.0 124:11.0 128:5.0 130:184.0 131:678.0 132:254.0 133:537.0 134:50.0 135:75.0 140:2.0 142:19.0 144:97.0 145:18.0 146:184.0 147:7794.0 148:1209.0 149:587.0 150:78.0 151:31.0 157:7.0 158:485.0 160:79.0 162:21.0 166:7.0 16…			0	0	0	1		3573	5394	4076	3607	5006	5344	6411	3007	3271	6518	3023	1775	1825	1370	2096	1762	2927	2158	1621	1506	297	195	261	344	268	302	369	224	413	336	1137	464	860	735	696	817	1138	767
91421	280725	86	91421	86:8339.0 87:744.0 89:227.0 90:94.0 91:188.0 96:110.0 102:223.0 103:203.0 104:202.0 105:83.0 108:46.0 117:805.0 119:126.0 125:37.0 127:324.0 132:100.0 133:362.0 142:104.0 145:2.0 146:1045.0 147:6209.0 171:95.0 177:124.0 179:87.0 188:190.0 189:78.0 191:333.0 192:122.0 193:292.0 194:58.0 195:32.0 203:116.0 204:29.0 205:70.0 207:354.0 220:136.0 249:419.0 250:149.0 251:84.0 252:38.0 265:319.0 266:81.…			0.2	0.1	0.1	0		28980	157726	38316	51902	30038	71514	38343	63096	93791	43634	15514	12934	28203	15417	19976	28211	34462	16975	25627	14148	50189	48701	53055	39366	34632	28601	18023	70142	31322	58590	1672	3061	2794	2372	1372	1575	4361	3012
89221	403834	117	89221	85:335.0 87:407.0 101:992.0 102:247.0 103:414.0 113:228.0 115:865.0 116:2811.0 117:11308.0 118:1144.0 119:719.0 128:58.0 129:514.0 130:142.0 131:802.0 133:2635.0 134:351.0 135:308.0 143:2019.0 144:444.0 145:525.0 147:6916.0 149:2206.0 150:73.0 175:99.0 176:47.0 185:26.0 193:73.0 202:55.0 203:276.0 204:94.0 212:41.0 213:8.0 217:268.0 218:181.0 219:110.0 220:48.0 221:340.0 222:19.0 223:62.0 233:510…			0	0.1	0	0.375		514	309	441	258	263	462	234	805	445	366	376	291	550	268	444	417	240	534	412	279	12715	78	17007	176	156	188	200	98	109	214	1624	1264	1153	1095	1639	1063	2053	1573
89175	892421	202	89175	85:364.0 100:235.0 104:154.0 105:236.0 113:167.0 117:83.0 120:48.0 123:28.0 129:135.0 130:126.0 133:170.0 140:39.0 144:42.0 145:60.0 149:1259.0 150:109.0 155:71.0 156:30.0 158:62.0 167:278.0 173:41.0 174:20.0 181:52.0 190:21.0 200:114.0 202:3508.0 203:675.0 204:144.0 217:21.0 228:22.0 291:7.0 301:49.0 302:29.0 314:12.0 316:69.0 317:50.0 415:25.0 422:15.0 428:23.0 488:30.0			0	0	0	0.5		217	373	265	353	245	441	341	281	333	313	216	213	271	221	339	258	510	203	162	223	145	167	151	163	196	233	180	188	205	133	1384	5610	6134	8156	7354	1621	4730	3476
89050	684378	171	89050	85:461.0 86:317.0 87:255.0 88:262.0 91:105.0 92:73.0 93:234.0 94:83.0 95:1783.0 96:230.0 97:493.0 98:148.0 99:1357.0 100:178.0 101:1433.0 102:93.0 103:348.0 104:37.0 105:1422.0 106:106.0 107:265.0 109:231.0 111:125.0 112:39.0 113:208.0 114:72.0 115:390.0 116:1565.0 117:1008.0 118:100.0 119:227.0 121:114.0 122:85.0 123:4798.0 124:441.0 125:644.0 126:80.0 128:141.0 129:10524.0 130:1232.0 131:1512.0…			0	0	1	0		581	529	650	503	472	1074	1061	778	444	1039	133	349	369	378	217	382	644	807	770	742	3101	1185	3546	3003	4837	3646	3108	3464	3153	1198	174	136	175	193	207	218	331	296
88993	695965	125	88993	85:393.0 86:67.0 88:236.0 91:116.0 93:115.0 95:115.0 97:803.0 98:78.0 99:316.0 101:302.0 102:74.0 103:4761.0 104:487.0 105:269.0 107:110.0 110:58.0 113:101.0 115:211.0 116:452.0 117:796.0 118:170.0 119:121.0 120:38.0 124:95.0 125:4665.0 126:424.0 128:96.0 129:1162.0 130:327.0 131:215.0 134:87.0 137:98.0 138:22.0 139:37.0 141:95.0 143:1463.0 144:211.0 145:305.0 148:289.0 149:268.0 151:39.0 155:134…			0	0	1	0		118	57	113	343	103	70	52	122	63	125	132	112	207	243	123	76	146	174	104	137	1554	2073	1925	1575	2187	1970	1452	1161	912	963	124	86	121	94	79	129	227	123
88992	613628	187	88992	85:326.0 86:98.0 87:158.0 88:310.0 91:78.0 97:820.0 98:71.0 99:83.0 101:324.0 102:63.0 103:4919.0 104:312.0 105:97.0 115:372.0 116:1317.0 117:572.0 118:106.0 123:192.0 129:1087.0 130:439.0 133:236.0 143:1434.0 144:168.0 145:230.0 147:1821.0 148:295.0 149:544.0 150:57.0 151:51.0 158:691.0 159:2078.0 160:288.0 161:206.0 169:78.0 170:17.0 179:28.0 183:79.0 186:128.0 187:3582.0 188:476.0 189:371.0 19…			0	0	1	0		118	98	113	108	114	83	108	107	148	164	124	104	217	94	350	63	139	97	56	179	2677	2972	3109	2632	3674	2686	2770	2966	2644	1922	141	106	407	91	116	160	91	130
88981	683717	123	88981	85:1249.0 86:313.0 87:104.0 88:191.0 92:86.0 93:76.0 94:92.0 95:1602.0 97:221.0 98:133.0 99:392.0 101:641.0 105:1093.0 107:163.0 109:354.0 110:151.0 113:318.0 115:507.0 116:727.0 117:935.0 118:154.0 119:172.0 121:61.0 122:93.0 123:3605.0 124:310.0 129:5901.0 130:915.0 131:933.0 133:2314.0 134:415.0 135:278.0 139:60.0 141:287.0 142:232.0 143:195.0 144:36.0 145:76.0 147:3449.0 149:965.0 150:301.0 1…			0	0	1	0		96	174	179	138	93	120	128	150	149	185	131	139	161	73	267	127	174	114	86	133	832	1347	931	749	1147	558	779	1348	1453	329	119	96	161	83	124	140	158	135
88847	927039	217	88847	89:3.0 99:8.0 100:13.0 101:182.0 103:2816.0 104:149.0 105:95.0 115:42.0 117:341.0 126:1.0 129:637.0 133:426.0 140:32.0 142:101.0 144:6.0 147:554.0 156:20.0 157:115.0 160:8.0 163:138.0 165:14.0 169:276.0 172:29.0 173:91.0 177:16.0 179:123.0 189:226.0 190:4.0 191:176.0 192:33.0 194:12.0 204:15.0 205:234.0 215:21.0 217:3737.0 218:620.0 219:288.0 222:38.0 223:15.0 230:101.0 231:31.0 243:43.0 244:9.0 …			1	1	0	0.25		16210	17297	17592	15243	18306	19434	18854	22903	18691	21073	13726	18209	16873	19200	12990	17219	3369	22075	20430	18835	349	208	187	180	358	493	470	403	412	410	392	600	618	439	514	419	878	410
88521	794629	156	88521	86:88.0 90:30.0 92:34.0 95:47.0 97:68.0 98:45.0 112:51.0 113:33.0 125:22.0 126:37.0 140:74.0 141:63.0 148:72.0 154:54.0 156:5012.0 157:88.0 240:32.0 297:22.0 298:32.0 313:15.0 328:27.0 421:17.0 437:15.0 442:15.0 449:12.0 456:23.0 463:14.0 464:10.0 470:16.0 490:13.0 498:15.0			1	1	0	0.875		6844	8589	9472	9636	10592	11399	12261	11834	7410	11454	6252	9084	7851	9624	6184	9192	9306	10549	8829	9596	119	236	97	120	296	344	204	187	279	212	751	2780	3630	3016	1987	1474	3992	1928
88501	850705	187	88501	85:711.0 86:230.0 87:241.0 88:48.0 89:286.0 91:668.0 92:40.0 93:528.0 94:65.0 95:2615.0 96:311.0 97:3067.0 98:295.0 99:444.0 100:106.0 101:683.0 102:28.0 103:2773.0 104:249.0 105:401.0 106:21.0 107:254.0 109:630.0 110:116.0 111:315.0 112:64.0 113:170.0 114:70.0 115:326.0 116:513.0 117:1997.0 118:132.0 119:288.0 120:19.0 121:280.0 122:25.0 123:124.0 124:34.0 125:41.0 128:52.0 129:3401.0 130:442.0 …			0.6	0.4	0	0		507	2144	3917	334	1840	14342	695	1330	4625	7742	6569	393	691	224	424	1027	4252	5885	5157	850	259	82	132	140	193	125	157	116	94	130	153	132	147	75	150	89	183	163
87822	700035	160	87822	85:206.0 86:482.0 87:460.0 88:409.0 89:4155.0 90:252.0 91:183.0 96:101.0 97:99.0 98:197.0 99:442.0 100:741.0 101:1118.0 102:470.0 103:5831.0 104:407.0 105:2036.0 106:167.0 107:110.0 108:29.0 110:133.0 111:276.0 112:76.0 113:241.0 114:843.0 115:486.0 116:136.0 117:2252.0 118:359.0 119:359.0 120:49.0 124:14.0 127:311.0 128:285.0 129:1612.0 130:552.0 131:605.0 133:2644.0 134:532.0 135:82.0 138:84.0 …			0	0	0.5	0		347	321	438	442	401	391	397	366	350	416	258	317	317	303	280	200	229	355	283	267	837	835	640	583	967	467	738	477	744	698	153	217	173	99	122	130	186	144
87808	354436	228	87808	86:202.0 87:19.0 88:159.0 90:90.0 91:253.0 92:134.0 95:131.0 96:155.0 97:230.0 101:564.0 102:110.0 103:606.0 104:115.0 105:107.0 107:90.0 108:185.0 109:99.0 110:3269.0 111:309.0 112:230.0 115:120.0 116:300.0 117:339.0 118:176.0 119:139.0 120:117.0 121:124.0 122:26.0 124:42.0 125:103.0 126:174.0 129:257.0 132:76.0 134:2253.0 135:188.0 136:555.0 137:145.0 138:114.0 140:437.0 141:118.0 142:38.0 143:…			0	0	0.2	0.125		260	296	216	260	203	270	233	540	274	234	300	259	391	141	389	340	248	188	131	173	286	1208	271	350	1012	297	327	210	318	363	502	276	1418	318	297	282	787	370
87282	444113	103	87282	85:42.0 87:70.0 88:14.0 91:33.0 93:6.0 101:72.0 102:225.0 103:2979.0 104:241.0 105:48.0 107:37.0 110:589.0 111:1.0 113:25.0 114:51.0 115:43.0 116:35.0 117:1872.0 118:161.0 119:42.0 120:4.0 127:42.0 128:35.0 129:91.0 130:373.0 131:201.0 132:10.0 133:371.0 134:307.0 135:60.0 136:69.0 137:3.0 140:1.0 143:24.0 144:36.0 145:152.0 147:2175.0 148:268.0 149:342.0 150:19.0 151:27.0 157:1056.0 158:146.0 15…			0	0	0.2	0.625		770	470	724	559	488	678	738	776	920	895	734	624	630	471	680	797	438	524	699	566	257	248	136	290	306	135	338	295	284	504	1513	191	662	1044	951	1353	3831	4360
86075	896008	290	86075	87:247.0 88:82.0 89:1537.0 90:184.0 98:64.0 99:366.0 101:909.0 103:4667.0 104:337.0 105:228.0 106:183.0 111:143.0 113:178.0 114:118.0 117:2684.0 118:355.0 119:191.0 126:478.0 128:129.0 129:1382.0 130:111.0 131:682.0 132:130.0 133:3484.0 134:637.0 135:167.0 137:65.0 139:76.0 140:217.0 142:296.0 143:398.0 147:7107.0 148:947.0 149:813.0 151:79.0 154:206.0 156:140.0 157:711.0 163:128.0 168:74.0 170:7…			0	0	0	0.5		154	171	142	214	208	86	167	200	145	177	132	125	297	117	227	109	196	124	72	111	81	81	76	166	124	108	148	122	86	99	308	292	340	233	285	148	208	268
85627	693312	178	85627	85:128.0 86:130.0 87:110.0 88:119.0 89:218.0 90:47.0 92:66.0 93:92.0 94:77.0 97:121.0 98:101.0 99:129.0 100:249.0 101:323.0 102:137.0 103:333.0 104:797.0 105:6494.0 106:466.0 107:85.0 110:31.0 111:30.0 113:202.0 114:104.0 115:278.0 116:526.0 118:80.0 119:130.0 120:51.0 121:85.0 122:48.0 125:31.0 126:122.0 127:136.0 128:183.0 131:612.0 132:94.0 133:695.0 134:166.0 135:796.0 136:41.0 137:39.0 139:3…			0	0	0	0.75		241	148	321	186	313	189	226	250	167	91	70	161	255	180	168	188	332	155	113	132	83	119	75	142	123	34	128	106	111	74	580	697	778	903	264	6106	16469	2784
85067	299480	166	85067	85:42.0 86:124.0 88:393.0 89:1404.0 90:120.0 91:86.0 92:837.0 93:316.0 94:95.0 95:26.0 96:15.0 97:33.0 98:23.0 99:70.0 100:333.0 101:1.0 102:348.0 103:285.0 104:709.0 105:58.0 106:231.0 107:341.0 108:67.0 109:6.0 110:456.0 111:32.0 113:30.0 116:270.0 118:68.0 120:12.0 121:88.0 122:28.0 124:76.0 128:16.0 130:219.0 133:22.0 134:153.0 135:138.0 136:489.0 137:118.0 138:16.0 141:28.0 142:61.0 143:30.0…			0.4	0.3	0	0		549	269	262	397	339	387	332	329	543	286	262	322	365	263	341	421	236	255	246	160	106	129	147	240	108	171	169	192	117	182	220	120	154	53	165	176	147	126
84925	933256	361	84925	85:81.0 86:216.0 87:268.0 89:522.0 90:170.0 91:145.0 95:101.0 97:85.0 98:102.0 99:216.0 100:273.0 102:229.0 103:2873.0 104:114.0 105:509.0 106:95.0 108:37.0 109:169.0 110:82.0 111:116.0 112:89.0 113:245.0 115:326.0 116:120.0 117:1629.0 118:288.0 119:200.0 120:60.0 124:17.0 128:66.0 129:2391.0 130:367.0 131:222.0 132:240.0 133:431.0 135:190.0 136:29.0 137:20.0 138:89.0 139:55.0 140:51.0 141:140.0 …			0.5	0.6	0	0		1784	1819	1784	1685	692	513	748	848	2065	715	524	366	534	707	1473	1769	471	2204	615	551	154	102	71	131	149	154	131	126	90	58	1876	164	238	122	258	90	180	255
84682	508958	268	84682	86:2883.0 88:133.0 89:9023.0 90:878.0 91:197.0 93:232.0 95:440.0 96:89.0 99:50.0 100:6376.0 101:515.0 102:714.0 104:60.0 107:163.0 114:397.0 115:671.0 116:731.0 117:422.0 118:161.0 119:396.0 120:137.0 121:138.0 122:50.0 126:83.0 130:1234.0 132:205.0 133:1274.0 135:121.0 137:197.0 138:24.0 146:264.0 153:22.0 154:33.0 160:418.0 161:98.0 162:67.0 164:139.0 167:2345.0 168:267.0 169:220.0 172:280.0 17…			0	0	0.3	0		146	106	120	114	115	118	105	109	122	169	103	124	205	109	151	81	101	123	71	78	528	196	579	314	188	141	109	106	110	94	139	159	129	72	138	133	211	220
84562	736709	169	84562	85:1104.0 86:327.0 87:1386.0 89:4108.0 90:427.0 91:2717.0 92:126.0 93:403.0 94:47.0 95:221.0 97:713.0 98:301.0 99:923.0 100:825.0 101:5638.0 102:349.0 103:13729.0 104:1233.0 105:1443.0 106:124.0 107:214.0 109:2440.0 110:204.0 111:883.0 112:198.0 113:1138.0 114:261.0 115:2286.0 116:980.0 117:11408.0 118:1118.0 119:1993.0 120:255.0 121:262.0 122:46.0 124:66.0 125:436.0 126:117.0 127:1835.0 128:188.…			0	0	0.3	0		235	129	172	173	143	273	209	111	145	206	104	257	151	180	173	164	171	117	132	219	265	146	167	93	219	268	250	181	307	290	135	130	197	481	141	102	189	120
84382	1189476	204	84382	88:137.0 89:780.0 90:89.0 95:39.0 97:93.0 99:89.0 100:141.0 101:402.0 102:210.0 103:3633.0 104:356.0 105:282.0 111:121.0 112:49.0 113:143.0 114:60.0 115:96.0 116:272.0 117:1771.0 118:80.0 120:50.0 123:39.0 125:91.0 127:344.0 129:1789.0 130:333.0 131:527.0 132:143.0 133:828.0 141:64.0 143:387.0 144:90.0 145:148.0 147:3308.0 148:744.0 150:76.0 151:55.0 153:120.0 154:28.0 155:263.0 156:94.0 157:274.…			0.3	0.1	0	0		1223	866	576	891	1315	523	942	897	824	516	975	489	1620	582	608	499	2386	679	591	672	123	69	121	143	542	134	748	143	124	488	203	533	800	231	125	130	1019	183
84323	503941	112	84323	85:562.0 88:109.0 89:141.0 90:1.0 91:99.0 94:38.0 99:66.0 100:240.0 101:295.0 102:77.0 103:216.0 107:508.0 110:115.0 111:218.0 112:6338.0 113:472.0 114:32.0 115:11.0 125:115.0 127:222.0 129:94.0 130:341.0 131:257.0 134:1111.0 140:90.0 143:405.0 144:255.0 147:752.0 148:69.0 154:16.0 156:12.0 157:142.0 158:80.0 159:151.0 160:244.0 161:14.0 173:25.0 184:263.0 185:221.0 199:608.0 206:125.0 207:35.0 2…			0	0	0	0.5		408	269	237	231	226	316	260	657	798	378	418	220	506	252	472	583	351	299	349	386	1064	128	128	180	147	1402	1367	144	822	64	801	559	865	1046	824	914	1763	1193
84213	550832	98	84213	95:15.0 98:3819.0 107:11.0 110:252.0 114:83.0 116:68.0 117:318.0 118:33.0 128:30.0 129:92.0 130:23.0 133:21.0 143:66.0 144:33.0 147:684.0 156:101.0 157:13.0 170:215.0 171:54.0 172:169.0 173:2.0 174:49.0 184:80.0 190:29.0 198:3.0 200:36.0 204:6.0 206:3.0 208:4.0 212:34.0 214:10.0 217:151.0 230:21.0 232:44.0 235:9.0 244:62.0 247:2.0 254:11.0 288:2485.0 289:645.0 290:201.0 294:12.0 296:8.0 297:9.0 3…			0	0.1	0.6	0		494	955	925	777	106	77	677	691	290	860	263	122	355	112	276	365	892	641	154	447	131	485	337	290	401	1630	1352	628	602	336	219	120	128	147	97	144	324	229
84208	1132143	215	84208	85:558.0 89:156.0 90:6.0 91:1319.0 92:243.0 93:1728.0 94:364.0 95:2057.0 96:49.0 97:550.0 99:98.0 100:14.0 101:61.0 103:39.0 104:98.0 105:1172.0 106:1300.0 107:1993.0 108:651.0 109:939.0 110:285.0 111:295.0 115:56.0 116:27.0 117:253.0 118:29.0 119:773.0 120:403.0 121:1088.0 122:319.0 123:356.0 124:18.0 125:73.0 129:644.0 130:160.0 131:587.0 132:17.0 133:670.0 134:215.0 135:684.0 136:165.0 137:115…			1	1	0	0		2812	3272	3067	2950	2926	3174	2945	3104	4147	3885	2390	1674	2417	3028	922	1856	4394	3349	2312	3354	142	98	81	128	54	107	114	93	166	85	96	113	123	73	121	92	132	100
84181	589628	217	84181	85:592.0 86:78.0 87:91.0 88:97.0 91:130.0 93:21.0 95:93.0 96:123.0 98:37.0 99:476.0 100:278.0 101:1189.0 102:139.0 103:1346.0 104:73.0 105:111.0 108:24.0 109:318.0 111:111.0 113:265.0 115:316.0 116:429.0 117:491.0 118:94.0 119:144.0 121:121.0 122:43.0 123:34.0 124:29.0 127:232.0 128:245.0 129:2914.0 130:203.0 131:461.0 132:112.0 133:3050.0 134:254.0 135:238.0 137:16.0 138:15.0 139:94.0 141:404.0 …			0.6	0.6	0	0		5687	6008	6234	6125	7863	7562	7373	7611	6338	7345	5461	5158	8773	8974	6294	5158	5120	6216	4603	4671	133	225	170	206	212	405	199	236	204	300	8792	1917	3199	2807	2128	4482	3729	2260
84161	1140601	117	84161	85:210.0 88:12.0 89:41.0 93:105.0 95:261.0 97:476.0 98:250.0 99:73.0 101:64.0 103:159.0 105:61.0 109:99.0 111:190.0 112:53.0 116:84.0 117:3772.0 118:284.0 119:100.0 121:43.0 123:33.0 129:1965.0 130:151.0 131:220.0 132:1820.0 133:618.0 134:68.0 135:31.0 143:146.0 145:1563.0 146:46.0 157:3.0 159:39.0 169:96.0 171:5.0 172:2.0 179:32.0 185:59.0 187:78.0 188:6.0 201:228.0 202:17.0 203:19.0 204:215.0 2…			0	0	0.1	0.25		1187	1136	1169	1430	1498	1363	1218	1593	1235	1443	1616	969	1098	1408	630	721	1027	1330	1143	1513	210	229	310	502	161	407	273	303	212	227	523	216	167	162	262	292	241	769
84088	475100	116	84088	85:168.0 87:207.0 88:151.0 89:133.0 90:2.0 91:8.0 93:92.0 97:51.0 98:7.0 99:848.0 100:1033.0 101:959.0 102:103.0 103:2722.0 104:119.0 105:5.0 107:39.0 110:138.0 111:176.0 112:184.0 113:730.0 114:173.0 115:212.0 116:4464.0 117:504.0 118:199.0 121:54.0 123:79.0 128:52.0 130:228.0 131:45.0 132:1450.0 133:211.0 136:8.0 138:38.0 142:27.0 143:337.0 144:1713.0 145:87.0 146:253.0 147:2024.0 148:138.0 149…			1	1	0	0.5		2518	1909	2089	2424	1969	2107	2055	1931	2353	2449	2016	1548	1686	1556	1930	1505	1178	1248	1777	1393	3491	294	4100	12275	327	7085	464	4267	381	4661	7843	768	835	584	9781	564	1129	1550
66286	607447	271	66286	93:462.0 95:1979.0 96:3469.0 99:4691.0 100:28224.0 101:11064.0 102:13431.0 111:2922.0 116:16633.0 118:3448.0 127:3278.0 128:6995.0 129:4147.0 130:8100.0 132:4683.0 138:832.0 141:7111.0 142:10201.0 143:4858.0 147:32401.0 154:3400.0 155:5248.0 156:105473.0 157:51806.0 158:18887.0 159:5531.0 160:2247.0 166:1042.0 168:1192.0 169:3831.0 170:1766.0 171:10494.0 173:3625.0 175:4562.0 176:5098.0 178:699.0…			0.9	0.4	0	0		462	334	552	455	543	716	721	929	378	679	424	669	805	526	461	608	578	630	497	547	62	113	102	118	180	127	137	114	118	81	190	224	222	197	147	130	333	178
65419	543414	252	65419	86:10569.0 87:4640.0 88:1964.0 89:11382.0 90:3401.0 94:499.0 95:1121.0 96:1102.0 103:46235.0 104:7077.0 105:5950.0 107:869.0 123:470.0 129:4385.0 133:11311.0 134:714.0 135:5136.0 138:215.0 139:188.0 145:1688.0 149:9987.0 150:1264.0 151:403.0 160:2165.0 161:3052.0 163:6598.0 164:19707.0 165:2417.0 170:1661.0 173:955.0 174:8577.0 175:2846.0 176:599.0 177:2250.0 179:26929.0 180:4750.0 181:1039.0 186…			0.1	0	0	0.25		3055	2663	3015	2761	3784	146	145	247	129	204	2331	1380	1118	1216	2879	273	158	113	140	134	121	174	96	112	79	136	118	130	165	146	908	1344	1654	2038	1333	807	866	1482
65284	892183	293	65284	90:4658.0 99:15330.0 101:7651.0 104:5282.0 105:9232.0 107:1009.0 114:7093.0 116:128135.0 117:34015.0 118:8805.0 119:4754.0 137:2128.0 139:7310.0 141:8089.0 151:5212.0 161:7120.0 162:1983.0 163:7562.0 164:5268.0 165:1878.0 166:842.0 169:14556.0 170:14996.0 171:5057.0 179:64379.0 180:16252.0 181:14093.0 185:3749.0 189:3546.0 190:7911.0 191:5293.0 192:9545.0 193:5899.0 195:2160.0 196:5160.0 206:3046…			0.6	0.3	0	0.125		604	428	793	623	628	642	732	588	355	792	402	756	1365	776	776	978	884	704	744	946	90	112	77	121	135	128	109	135	85	66	293	506	303	261	254	329	389	224
65051	1225932	361	65051	88:70.0 89:409.0 97:77.0 102:58.0 103:2336.0 106:48.0 113:56.0 114:87.0 116:133.0 117:1632.0 119:112.0 121:56.0 128:22.0 129:2534.0 130:309.0 131:117.0 132:23.0 133:593.0 139:3.0 143:380.0 145:30.0 146:52.0 147:3514.0 148:484.0 149:405.0 155:189.0 157:353.0 158:95.0 159:56.0 160:600.0 161:114.0 169:1066.0 170:144.0 173:106.0 176:21.0 183:108.0 186:63.0 187:38.0 189:561.0 190:137.0 191:935.0 192:2…			0.6	0.5	0.1	0.5		294	2157	283	1223	1257	2491	867	403	304	477	2356	301	5005	289	243	241	2784	389	405	214	106	139	80	84	2119	180	1983	93	164	1517	176	1475	2122	806	126	93	3016	96
64569	751700	232	64569	86:11116.0 88:4627.0 94:148.0 97:1741.0 98:4120.0 99:8990.0 100:62418.0 101:6641.0 105:1479.0 106:509.0 108:632.0 112:1113.0 116:11949.0 117:15922.0 119:1093.0 122:2595.0 127:4347.0 128:2991.0 130:4424.0 133:7902.0 134:4416.0 135:275.0 136:1132.0 138:164.0 140:1199.0 141:2472.0 142:6531.0 143:1907.0 144:5109.0 146:2294.0 147:45917.0 148:5423.0 149:6528.0 150:2463.0 159:1934.0 160:1207.0 162:701.0…			0.3	0.5	0	0		769	813	1358	1144	954	971	1178	894	485	1258	281	834	701	745	328	384	470	711	457	626	90	92	84	131	109	169	104	148	126	93	129	252	264	231	246	186	277	186
64557	770118	179	64557	89:15252.0 90:11446.0 91:23109.0 92:1819.0 93:10722.0 94:3478.0 95:13130.0 96:1719.0 98:6185.0 103:8596.0 104:2074.0 105:8594.0 107:8311.0 109:2146.0 113:6639.0 114:2547.0 115:2229.0 119:1569.0 120:6593.0 121:9382.0 123:3090.0 124:551.0 131:10652.0 132:5748.0 133:8950.0 134:3877.0 135:13340.0 136:2066.0 137:2633.0 138:971.0 141:13181.0 142:8892.0 145:2785.0 148:2735.0 149:29155.0 150:8750.0 151:4…			0.1	0.3	0	0		294	307	284	370	324	686	618	580	415	462	960	487	367	282	409	490	621	495	463	646	93	166	71	85	622	126	110	149	321	387	275	128	262	222	196	274	409	332
62284	855250	409	62284	85:975.0 87:382.0 88:14.0 98:285.0 99:2614.0 100:1383.0 101:669.0 103:204.0 105:12.0 106:5.0 108:18.0 109:87.0 110:213.0 111:410.0 113:125.0 114:129.0 115:414.0 117:11391.0 118:1086.0 119:548.0 121:79.0 122:67.0 123:44.0 124:206.0 125:220.0 126:193.0 130:371.0 131:1869.0 133:2631.0 134:360.0 135:267.0 136:104.0 137:62.0 138:94.0 139:74.0 140:140.0 141:53.0 142:59.0 144:34.0 147:8833.0 148:1248.0 …			0	0	0	0.875		132	99	157	186	156	113	122	168	186	96	148	175	363	117	317	140	153	160	111	137	82	101	98	117	112	151	88	106	96	71	238	417	662	396	364	175	439	329
50367	1030810	357	50367	85:1584.0 87:870.0 88:134.0 89:779.0 91:505.0 93:582.0 95:2178.0 97:1672.0 98:995.0 101:5636.0 102:477.0 103:2078.0 104:347.0 105:557.0 106:142.0 107:461.0 109:944.0 113:741.0 115:1640.0 116:1603.0 117:1416.0 118:157.0 119:436.0 121:674.0 122:97.0 123:483.0 129:18749.0 130:4002.0 131:3829.0 132:944.0 133:4641.0 134:544.0 135:1542.0 136:238.0 137:791.0 138:137.0 139:139.0 143:165.0 144:19.0 145:15…			0	0	0.5	0		183	176	86	179	177	165	185	169	159	147	435	106	197	113	284	126	209	118	124	180	515	711	714	550	1363	862	410	210	568	496	165	155	119	88	84	145	156	158
49400	561303	85	49400	85:20064.0 86:1253.0 94:12.0 95:96.0 96:179.0 97:456.0 98:978.0 99:6866.0 100:438.0 104:205.0 110:143.0 111:561.0 112:411.0 113:3569.0 114:374.0 121:35.0 124:78.0 125:597.0 126:452.0 127:1858.0 128:161.0 139:120.0 140:546.0 141:1265.0 142:137.0 143:29.0 150:30.0 153:18.0 154:14.0 155:165.0 156:12.0 157:55.0 168:178.0 169:602.0 170:77.0 172:27.0 179:4.0 182:4.0 183:387.0 192:4.0 196:14.0 197:91.0 …			0.6	0	0.1	0.25		993	884	895	892	955	1310	781	899	591	1228	508	485	428	756	734	394	738	567	376	464	389	267	392	376	493	557	323	520	412	558	630	413	707	376	379	593	1060	516
48608	418870	160	48608	86:76.0 94:5.0 100:514.0 101:75.0 103:32.0 116:1619.0 119:8.0 133:154.0 137:18.0 144:135.0 147:696.0 148:96.0 149:23.0 160:1163.0 161:104.0 162:43.0 165:105.0 190:208.0 192:32.0 204:22.0 233:3.0 234:41.0 261:2.0 262:180.0 263:23.0 291:6.0			0.1	0	0.4	0		619	661	826	651	655	471	490	635	709	792	470	451	556	505	452	233	362	595	390	359	156	488	99	344	338	1147	1514	549	200	333	135	163	108	57	84	134	111	116
46362	429380	229	46362	85:448.0 86:502.0 87:32.0 100:246.0 101:103.0 103:24.0 111:13.0 112:1.0 144:27.0 147:190.0 160:30.0 185:10.0 190:3.0 229:288.0 231:22.0 232:12.0 244:42.0 245:21.0 246:12.0 283:3.0 423:9.0 425:4.0 440:1.0 446:9.0 458:12.0 469:6.0			0.2	0.1	0	0		622	764	590	755	458	611	980	893	937	893	679	574	958	484	962	668	562	542	516	534	337	326	320	308	345	399	283	388	417	415	549	441	296	275	341	453	524	547
46292	296272	211	46292	92:40.0 106:18.0 108:21.0 121:28.0 124:33.0 133:180.0 134:35.0 135:111.0 137:91.0 181:101.0 182:6.0 183:9.0 200:14.0 211:965.0 212:157.0 213:58.0 225:83.0 226:10.0 227:103.0 228:9.0 237:99.0 238:17.0 245:7.0 246:7.0 253:202.0 254:27.0 259:1.0 268:20.0 328:1.0 375:1.0 397:1.0 435:1.0 450:9.0 471:9.0 499:9.0			0	0	0.4	0		303	118	552	259	97	243	221	113	176	151	142	354	265	84	326	466	130	246	103	93	941	1147	843	261	933	466	358	491	479	772	240	115	111	44	104	235	180	106
44509	470254	243	44509	85:2864.0 86:588.0 88:56.0 90:1.0 93:83.0 99:885.0 100:7259.0 101:451.0 107:122.0 108:136.0 109:148.0 110:134.0 111:325.0 113:587.0 114:129.0 119:32.0 120:1.0 124:36.0 127:648.0 128:689.0 129:190.0 130:1223.0 132:19.0 133:11.0 134:1499.0 136:185.0 139:63.0 142:83.0 143:106.0 144:79.0 145:947.0 146:44.0 147:30.0 148:77.0 149:8.0 153:11.0 154:100.0 155:223.0 156:110.0 157:453.0 158:233.0 161:72.0 1…			0.8	0.5	0	0		233	263	278	327	153	139	270	318	795	279	374	172	490	209	654	442	655	248	234	126	122	101	118	158	126	153	113	114	100	103	213	175	265	87	239	143	294	121
43580	798275	117	43580	86:419.0 87:3105.0 88:1468.0 89:1582.0 91:51.0 100:10.0 101:4289.0 102:379.0 103:6657.0 104:468.0 107:139.0 114:32.0 115:207.0 116:7518.0 117:18512.0 118:2202.0 119:932.0 131:325.0 144:26.0 145:422.0 147:1133.0 159:56.0 160:56.0 161:2810.0 162:325.0 163:160.0 174:32.0 175:134.0 184:140.0 189:64.0 191:325.0 192:30.0 205:164.0 206:60.0 207:136.0 216:29.0 221:64.0 225:14.0 231:9.0 233:39.0 235:115.0…			0.6	0.4	1	0.625		9949	574	1130	1699	927	1564	2639	1665	1100	910	2161	1305	2784	1671	1380	1782	1207	1106	900	920	658	1249	1329	3980	1116	2027	406	1271	1218	1137	1137	953	535	603	488	925	1411	793
43100	414838	88	43100	85:149.0 86:1899.0 87:729.0 88:26309.0 89:988.0 90:1129.0 91:1033.0 92:209.0 94:1.0 95:79.0 96:1.0 98:7.0 99:1.0 100:377.0 103:1097.0 105:66.0 106:8.0 109:35.0 110:466.0 112:27.0 113:13.0 114:207.0 115:1.0 116:382.0 117:532.0 118:53.0 120:168.0 124:1.0 125:5.0 128:1.0 129:270.0 130:1405.0 132:38.0 140:2.0 141:6.0 143:128.0 144:981.0 145:919.0 146:299.0 151:36.0 153:3.0 154:2.0 158:45.0 159:1.0 16…			0.1	0	0	0.25		13031	8322	1951	8051	10969	879	11274	1755	2686	18851	1042	3938	538	423	525	600	4052	632	452	580	240	206	268	184	283	471	179	251	178	220	235	156	218	624	430	206	770	200
42357	701804	116	42357	86:39.0 87:1459.0 88:2030.0 89:985.0 100:256.0 101:3713.0 102:171.0 103:5790.0 104:131.0 105:189.0 106:88.0 107:104.0 108:288.0 110:83.0 112:98.0 114:36.0 115:85.0 116:7137.0 117:14047.0 118:1709.0 119:806.0 133:244.0 142:1.0 145:314.0 147:1682.0 148:212.0 158:22.0 159:8.0 161:1930.0 162:222.0 163:55.0 170:41.0 175:7.0 180:31.0 184:106.0 191:447.0 196:20.0 205:65.0 212:7.0 231:78.0 235:122.0 238:…			0.7	0.8	0.8	0.875		8196	2413	2932	3289	2782	2846	2457	1456	999	1020	1969	1658	3459	1874	933	1660	1652	1865	1295	915	862	1363	1063	2981	1732	1962	910	1199	1541	1390	881	1192	885	761	1029	1007	1617	934
42187	243240	187	42187	87:83.0 88:14.0 89:1292.0 90:128.0 91:88.0 92:533.0 93:434.0 99:19.0 101:139.0 102:113.0 103:5632.0 104:701.0 105:51.0 109:32.0 110:507.0 111:185.0 112:288.0 114:112.0 115:478.0 117:499.0 118:48.0 119:469.0 120:29.0 122:14.0 123:25.0 130:1625.0 132:262.0 133:76.0 134:1562.0 143:709.0 144:90.0 146:920.0 151:9.0 157:41.0 160:35.0 163:3.0 170:23.0 184:103.0 187:2401.0 188:403.0 189:65.0 191:216.0 19…			0.7	0.9	0.5	0		291	439	536	408	324	454	461	471	626	257	363	456	833	291	673	376	599	399	345	319	557	382	561	476	333	537	438	455	534	442	759	580	601	340	511	496	622	618
42003	714710	179	42003	85:71.0 89:140.0 92:69.0 93:133.0 94:205.0 95:242.0 98:396.0 99:101.0 100:184.0 106:110.0 107:488.0 109:50.0 110:339.0 111:61.0 112:60.0 115:23.0 122:26.0 129:1217.0 130:449.0 131:111.0 132:1778.0 141:32.0 142:2.0 143:163.0 145:252.0 151:17.0 152:27.0 154:20.0 155:10.0 168:17.0 171:203.0 178:33.0 179:5818.0 180:641.0 185:131.0 196:20.0 197:63.0 199:85.0 201:117.0 206:327.0 208:31.0 209:41.0 211:3…			0.2	0.1	0.3	0		306	1103	398	547	463	143	402	715	1179	842	842	270	602	159	1047	263	223	177	227	151	167	600	179	169	402	610	464	285	429	345	231	167	155	408	310	117	218	190
41989	323785	248	41989	86:7975.0 88:717.0 89:17935.0 90:1269.0 91:848.0 93:64.0 96:195.0 98:392.0 100:20613.0 101:11239.0 102:2095.0 103:1178.0 104:116.0 107:1345.0 108:58.0 110:587.0 114:315.0 116:321.0 117:1109.0 118:271.0 127:430.0 128:286.0 129:2211.0 130:1434.0 131:1244.0 132:428.0 133:1036.0 134:1895.0 135:404.0 137:2.0 140:28.0 141:33.0 142:87.0 143:515.0 144:295.0 145:15.0 146:729.0 147:30682.0 148:4382.0 149:2…			0.1	0	0	0.5		545	618	472	626	299	493	606	623	702	615	455	258	438	218	719	372	359	293	208	215	152	512	279	178	133	358	287	194	199	242	442	170	162	473	541	481	652	460
41889	637310	260	41889	86:1687.0 88:138.0 89:3486.0 90:200.0 94:52.0 99:111.0 100:650.0 101:161.0 102:88.0 103:2216.0 104:36.0 105:117.0 106:1.0 109:37.0 110:233.0 111:59.0 112:145.0 113:53.0 114:51.0 116:349.0 118:74.0 119:5.0 121:1.0 126:71.0 127:22.0 128:517.0 129:2937.0 130:703.0 131:972.0 132:49.0 133:4985.0 134:701.0 135:7.0 139:5.0 140:75.0 142:68.0 143:554.0 144:98.0 145:9.0 146:505.0 147:5845.0 148:770.0 149:3…			0.5	0.8	0	0		1997	1249	1186	2688	2723	1188	1472	697	2058	2163	1523	948	1433	3023	2420	1174	986	1276	1685	1571	153	178	260	163	286	193	219	175	276	125	288	151	196	313	150	107	451	332
41836	411774	240	41836	85:6.0 86:326.0 87:250.0 88:2.0 89:2.0 90:45.0 91:329.0 99:2.0 100:537.0 101:343.0 105:1.0 106:7.0 107:173.0 108:38.0 110:19.0 111:48.0 112:83.0 113:168.0 128:99.0 132:24.0 134:543.0 136:261.0 140:359.0 143:116.0 144:90.0 145:1.0 146:214.0 148:5.0 149:2.0 151:26.0 152:8.0 153:87.0 155:20.0 161:1.0 163:1.0 165:55.0 166:19.0 167:74.0 168:346.0 169:27.0 174:53.0 176:1.0 181:131.0 182:167.0 184:352.0…			0.1	0.3	0	0		481	380	458	417	375	438	445	519	533	426	358	442	693	344	1034	513	227	301	232	180	127	129	131	154	158	208	100	179	196	108	306	181	177	160	150	228	375	319
34191	341140	147	34191	85:998.0 86:1111.0 87:2789.0 88:523.0 89:392.0 90:227.0 91:237.0 92:86.0 94:57.0 95:303.0 96:101.0 97:280.0 98:154.0 99:13387.0 100:5662.0 101:1103.0 102:404.0 103:45.0 104:85.0 105:482.0 106:34.0 107:351.0 109:22.0 110:113.0 111:1793.0 112:127.0 113:864.0 114:1095.0 115:439.0 117:382.0 118:526.0 119:252.0 120:37.0 121:85.0 123:92.0 125:21.0 126:220.0 129:477.0 130:3393.0 131:2111.0 132:1176.0 13…			0	0	0	0.375		10886	16085	5431	8492	9893	8744	12878	10935	14643	8284	11569	3723	12336	3656	8462	7389	6626	4770	5292	4009	10604	10619	9952	8953	1098558	8142	8847	10501	1229650	13910	1400598	658908	1142471	602892	820740	1327195	1030181	777947
34113	528242	215	34113	85:556.0 86:274.0 87:455.0 88:669.0 89:556.0 92:2.0 93:65.0 97:252.0 98:92.0 99:693.0 100:1398.0 101:1917.0 102:280.0 103:5474.0 104:739.0 105:464.0 106:279.0 108:2.0 109:211.0 110:290.0 111:466.0 113:1451.0 115:3899.0 117:1173.0 119:218.0 120:40.0 121:145.0 125:657.0 127:174.0 128:976.0 129:5820.0 130:1474.0 131:68.0 132:95.0 133:2641.0 134:397.0 135:182.0 137:178.0 139:155.0 140:1808.0 141:1251…			0.2	0.5	0	0.375		3357	2706	3845	3666	3395	3819	3615	3965	3270	3970	3301	3192	2963	4379	3364	3021	2126	3286	3809	3090	227	259	176	151	165	136	315	225	193	310	1899	1537	1593	1537	1671	1712	2556	2182
34110	301301	117	34110	85:233.0 86:306.0 87:357.0 88:896.0 89:29.0 90:32.0 92:62.0 94:67.0 98:177.0 99:143.0 100:428.0 101:399.0 102:153.0 105:93.0 108:80.0 112:2.0 113:1.0 114:284.0 115:257.0 116:50.0 117:10137.0 118:874.0 119:445.0 120:9.0 121:37.0 123:4.0 125:17.0 128:44.0 129:188.0 130:29.0 131:690.0 132:207.0 133:541.0 134:500.0 135:261.0 136:86.0 141:3.0 142:12.0 143:105.0 144:237.0 146:166.0 147:8716.0 148:1450.…			0	0	0.2	0.125		661	385	360	320	408	680	531	328	1944	381	1262	614	361	220	483	345	481	128	144	148	329	678	322	368	460	853	705	361	587	723	7518	4875	4485	2993	5427	3953	4945	4830
34103	635709	205	34103	85:72.0 87:79.0 88:576.0 89:2876.0 90:261.0 92:57.0 94:40.0 95:14.0 96:2.0 98:49.0 99:124.0 100:418.0 101:1195.0 102:394.0 103:8464.0 104:939.0 107:44.0 108:9.0 110:41.0 113:858.0 114:157.0 115:41.0 116:3297.0 117:9957.0 118:1038.0 119:529.0 120:93.0 121:3.0 122:27.0 124:89.0 126:122.0 128:483.0 129:483.0 130:50.0 131:1150.0 132:156.0 133:8513.0 134:843.0 135:320.0 137:10.0 139:1.0 140:91.0 141:1…			0.9	0.8	0	0.25		2860	2630	3447	3258	4738	3906	3607	4417	2952	3511	2815	3815	4681	4021	3574	3189	167	4079	3810	726	1294	92	1058	123	100	103	632	137	1104	119	1452	687	1255	1481	1063	1410	2484	1940
34097	991529	174	34097	85:24.0 86:450.0 98:7.0 99:4.0 100:362.0 103:324.0 112:57.0 115:615.0 116:11.0 126:3.0 128:177.0 129:264.0 130:114.0 133:75.0 142:8.0 143:48.0 154:78.0 156:103.0 158:96.0 159:28.0 169:40.0 174:4347.0 175:702.0 176:262.0 186:12.0 194:12.0 200:122.0 204:117.0 207:214.0 217:226.0 218:51.0 219:345.0 220:33.0 221:65.0 243:11.0 244:21.0 249:29.0 251:21.0 258:91.0 267:45.0 271:26.0 272:109.0 281:200.0 3…			0.3	0.4	0	0		965	2672	3245	3245	2577	3044	2597	1124	211	1992	192	3542	2867	3198	1087	1020	2150	2688	1409	1851	75	335	98	130	101	129	120	113	132	132	206	318	587	95	240	244	308	121
34089	604262	117	34089	85:518.0 86:806.0 87:265.0 88:275.0 89:577.0 94:12.0 95:394.0 96:322.0 98:151.0 99:379.0 100:3141.0 101:731.0 102:205.0 103:2824.0 104:129.0 105:148.0 106:8.0 107:107.0 109:402.0 110:64.0 111:88.0 112:109.0 113:199.0 114:1518.0 115:1271.0 116:1037.0 117:6779.0 118:751.0 119:343.0 120:6.0 122:32.0 123:38.0 124:174.0 125:48.0 126:948.0 127:81.0 128:318.0 129:1672.0 130:843.0 131:1012.0 132:318.0 13…			0.7	0.5	0	0.875		832	1467	504	942	1341	2663	2288	3407	2195	1737	9010	352	2682	2434	1419	1887	1517	935	1193	1589	382	1382	686	360	946	489	621	468	467	504	1143	790	1294	1457	1060	766	831	800
34059	717756	174	34059	86:1027.0 87:668.0 88:29.0 89:200.0 90:16.0 93:13.0 100:919.0 101:32.0 102:172.0 103:369.0 106:32.0 107:1.0 111:10.0 112:34.0 114:60.0 115:422.0 116:187.0 118:8.0 128:369.0 129:649.0 130:203.0 131:174.0 132:52.0 133:222.0 134:32.0 136:36.0 143:64.0 144:78.0 146:32.0 147:2375.0 148:293.0 149:150.0 152:6.0 154:155.0 157:130.0 158:44.0 160:21.0 161:14.0 169:21.0 171:26.0 172:162.0 173:119.0 174:6595…			0.7	0.3	0	0		695	1758	1058	857	839	1144	1249	1175	1297	1251	524	604	931	481	582	671	735	653	642	690	98	61	98	253	70	74	588	71	125	98	141	77	110	126	200	517	9012	8106
34019	603334	216	34019	85:139.0 86:111.0 88:263.0 89:683.0 92:3.0 93:175.0 95:71.0 96:130.0 98:190.0 99:34.0 100:1232.0 101:221.0 102:127.0 103:1214.0 105:35.0 106:367.0 108:75.0 109:558.0 110:284.0 111:67.0 112:178.0 113:410.0 114:123.0 115:329.0 116:527.0 117:1293.0 118:23.0 119:228.0 122:7.0 124:468.0 126:285.0 127:21.0 128:765.0 129:365.0 130:303.0 131:1284.0 132:288.0 133:1697.0 134:62.0 135:53.0 140:198.0 142:386…			0.3	0.2	0	0		817	805	1046	842	655	1395	964	1063	1044	1370	793	937	783	1070	560	1205	525	943	887	1064	108	105	77	133	132	120	141	96	131	74	147	194	165	149	199	150	281	317
34017	499126	129	34017	85:769.0 86:134.0 88:12.0 90:14.0 91:69.0 94:86.0 95:568.0 96:28.0 99:211.0 100:482.0 101:294.0 104:20.0 106:71.0 111:109.0 113:756.0 114:175.0 115:178.0 116:268.0 117:972.0 118:112.0 121:24.0 124:4.0 126:2.0 127:182.0 129:4009.0 130:283.0 131:680.0 134:55.0 139:167.0 141:8.0 143:252.0 146:32.0 147:2205.0 151:17.0 155:2359.0 156:302.0 157:1219.0 158:164.0 159:21.0 162:1.0 163:1.0 164:1.0 165:1.0 …			0	0	0	0.375		913	1229	1002	980	1117	939	707	1034	799	1075	181	1069	1130	1009	1635	977	696	770	769	677	877	716	1424	553	1297	321	552	465	489	606	2691	1928	3306	322	2709	286	1175	748
34007	539618	245	34007	88:125.0 89:752.0 90:974.0 92:152.0 94:30.0 95:112.0 96:185.0 97:1372.0 98:122.0 99:288.0 101:966.0 103:6043.0 104:879.0 105:954.0 108:375.0 110:257.0 113:133.0 114:42.0 115:218.0 116:860.0 117:2327.0 118:75.0 120:50.0 128:53.0 129:1942.0 131:1038.0 133:1933.0 134:381.0 136:117.0 137:104.0 138:1.0 140:108.0 143:412.0 144:96.0 147:4476.0 148:1551.0 149:233.0 157:56.0 158:120.0 159:280.0 160:280.0 …			0	0.1	0	1		384	329	536	544	791	495	482	455	460	471	362	402	554	489	499	362	337	417	396	453	92	147	112	145	170	125	162	140	161	134	1043	687	1436	891	908	807	1420	963
33999	423723	244	33999	85:934.0 86:766.0 87:471.0 89:112.0 91:12.0 92:2.0 97:17.0 98:71.0 99:403.0 100:4656.0 101:11925.0 102:1473.0 105:26.0 106:247.0 107:713.0 109:48.0 110:584.0 111:84.0 112:192.0 113:335.0 114:331.0 115:758.0 116:7344.0 117:2361.0 118:695.0 119:429.0 121:79.0 126:84.0 127:838.0 128:267.0 129:1624.0 130:1094.0 131:1285.0 132:267.0 133:1353.0 134:467.0 135:293.0 136:85.0 140:79.0 141:174.0 142:223.0 …			0	0	0	0.75		282	295	230	289	187	195	359	428	421	243	280	187	357	144	391	307	289	178	162	174	131	265	172	153	273	198	160	145	183	222	1652	1068	1118	1377	2176	1835	1882	1344
33997	261405	182	33997	88:1044.0 89:281.0 90:26.0 92:408.0 93:178.0 95:339.0 99:30.0 102:34148.0 103:4330.0 104:1660.0 105:172.0 108:1157.0 109:505.0 110:59.0 116:405.0 119:26.0 120:174.0 121:53.0 122:149.0 123:183.0 124:249.0 126:441.0 128:134.0 133:56.0 134:354.0 135:289.0 137:641.0 138:178.0 139:486.0 142:12.0 144:78.0 146:119.0 147:241.0 148:604.0 149:822.0 150:1.0 153:73.0 154:133.0 156:11.0 157:34.0 160:83.0 164:…			0.2	0.3	0	0.875		202	647	1135	1109	285	660	196	718	1266	146	279	127	520	236	883	1378	163	351	187	211	91	187	134	160	126	203	75	112	160	133	1549	842	488	3412	4111	3665	11841	10146
33993	472302	143	33993	85:1085.0 86:247.0 87:6506.0 88:8005.0 89:2906.0 90:442.0 91:168.0 93:295.0 94:17.0 95:49.0 97:207.0 99:1463.0 100:719.0 101:20617.0 102:2826.0 103:23923.0 104:2268.0 105:2205.0 106:549.0 107:880.0 108:62.0 110:126.0 111:86.0 112:42.0 113:399.0 114:538.0 115:2069.0 116:36387.0 117:58593.0 118:6983.0 119:4066.0 120:245.0 121:125.0 122:75.0 124:14.0 125:55.0 126:249.0 127:563.0 128:70.0 129:1299.0 …			0	0	0	0.75		204	290	296	288	314	287	251	352	283	354	236	398	494	326	590	289	273	268	232	213	140	163	123	189	307	223	161	198	147	143	378	1033	291	361	260	938	970	575
33415	319800	156	33415	85:267.0 89:21.0 93:14.0 99:165.0 100:724.0 101:142.0 102:178.0 103:1125.0 104:18.0 105:49.0 112:9.0 113:129.0 114:55.0 115:177.0 117:260.0 118:45.0 119:134.0 127:79.0 129:309.0 130:565.0 131:355.0 132:67.0 133:838.0 139:23.0 143:675.0 144:290.0 145:37.0 146:436.0 147:6772.0 148:971.0 149:793.0 150:25.0 156:1889.0 157:445.0 158:185.0 160:387.0 171:229.0 172:101.0 173:126.0 174:7.0 177:664.0 178:7…			1	0.7	0	0		3516	2739	1655	2236	2089	1739	2636	3855	8036	2980	5184	4291	7972	877	20162	5146	4866	1342	1372	1218	787	2001	857	803	2831	1586	1508	1435	1791	1751	3216	1961	1093	2464	2182	3213	4680	3372
33398	818080	174	33398	85:351.0 86:1739.0 87:7.0 88:214.0 89:313.0 90:100.0 91:180.0 94:31.0 96:78.0 98:5.0 99:277.0 100:1523.0 101:750.0 102:225.0 103:2119.0 104:173.0 105:46.0 106:8.0 107:134.0 108:69.0 109:152.0 110:39.0 111:156.0 112:35.0 113:194.0 114:181.0 116:450.0 117:950.0 118:358.0 119:8.0 120:11.0 121:33.0 122:24.0 123:111.0 124:13.0 125:49.0 126:69.0 127:228.0 128:53.0 129:1377.0 130:341.0 131:556.0 132:309…			0	0	0	0.375		100	324	82	118	189	170	185	115	88	131	82	198	185	123	236	119	202	119	135	110	90	146	135	177	105	177	95	105	118	118	1019	1571	2671	1359	2274	557	741	513
33386	496938	219	33386	87:61.0 88:92.0 89:124.0 91:16.0 94:19.0 95:427.0 98:4.0 99:116.0 100:18.0 101:237.0 102:49.0 103:690.0 105:34.0 106:56.0 107:2.0 109:114.0 111:18.0 113:42.0 114:7.0 115:415.0 116:78.0 117:3205.0 118:247.0 119:141.0 123:15.0 126:2.0 127:5.0 128:10.0 129:1949.0 130:140.0 131:1220.0 132:124.0 133:505.0 134:82.0 139:110.0 141:2.0 143:294.0 147:1473.0 148:319.0 149:650.0 150:13.0 151:41.0 153:36.0 15…			0.9	1	0	0.375		583	654	690	973	902	737	694	881	651	752	647	925	654	929	1014	675	495	666	646	595	294	327	357	405	331	282	262	226	299	257	1388	725	1319	352	1065	1437	2131	1707
33282	599952	103	33282	85:440.0 86:438.0 87:859.0 88:1556.0 89:5716.0 90:673.0 91:388.0 93:21.0 94:15.0 95:109.0 96:719.0 97:181.0 98:533.0 99:586.0 100:773.0 101:3505.0 102:738.0 103:41399.0 104:4352.0 105:2182.0 106:77.0 108:305.0 109:41.0 110:300.0 111:158.0 112:137.0 113:396.0 114:622.0 115:769.0 116:1992.0 117:5822.0 118:711.0 119:701.0 120:126.0 121:63.0 123:8.0 124:688.0 125:69.0 126:1047.0 128:434.0 129:3023.0 …			0	0	0	0.625		21604	19061	24815	24516	25593	23038	23611	25009	22622	25321	15892	16218	21166	20029	19242	12798	14045	17561	12498	13593	1590	1663	1145	1585	1710	1428	1627	1738	1823	1749	22181	23212	38559	21572	21396	18447	28349	24769
33006	455951	259	33006	85:312.0 86:1005.0 87:60.0 88:478.0 89:164.0 90:10.0 98:94.0 99:134.0 100:2312.0 101:329.0 102:339.0 103:164.0 104:7.0 105:2.0 106:60.0 107:36.0 110:105.0 112:5.0 113:162.0 114:62.0 115:378.0 116:4531.0 117:607.0 118:188.0 119:2.0 120:38.0 122:133.0 127:221.0 130:440.0 131:4456.0 132:588.0 133:576.0 136:11.0 144:1610.0 145:106.0 147:2210.0 157:10.0 158:280.0 159:8.0 160:14.0 172:25.0 173:3.0 174:…			0.5	0.8	0.6	1		241	244	344	258	337	422	265	345	307	299	281	279	472	236	275	302	435	267	284	218	278	374	260	574	251	218	580	460	533	558	8179	3198	4858	4727	3409	7455	10576	10534
32529	960273	375	32529	85:143.0 88:54.0 89:1244.0 90:214.0 91:157.0 95:7.0 97:10.0 99:180.0 101:249.0 102:75.0 103:4280.0 104:207.0 105:663.0 108:2.0 109:112.0 110:16.0 111:107.0 112:17.0 113:51.0 114:67.0 115:107.0 116:113.0 117:2301.0 118:181.0 119:199.0 124:4.0 126:69.0 127:312.0 128:189.0 129:1603.0 130:289.0 131:365.0 132:68.0 133:1495.0 134:225.0 138:11.0 139:2.0 140:28.0 141:75.0 142:271.0 143:1282.0 144:73.0 14…			0	0	0	0.625		239	152	219	218	230	186	183	276	194	223	335	195	458	241	326	175	182	222	234	222	126	110	113	125	187	104	120	98	106	131	351	420	574	380	327	280	433	257
32528	573554	166	32528	85:344.0 86:129.0 89:139.0 91:342.0 93:28.0 95:1584.0 96:90.0 97:135.0 98:136.0 99:133.0 101:493.0 103:592.0 107:168.0 108:971.0 109:81.0 110:41.0 112:50.0 113:27.0 114:189.0 117:1105.0 125:71.0 131:124.0 134:76.0 136:4715.0 137:342.0 138:96.0 142:5.0 143:130.0 147:957.0 151:22.0 156:211.0 166:5951.0 167:813.0 168:226.0 169:2.0 171:445.0 175:7.0 180:42.0 182:2.0 187:665.0 188:234.0 199:11.0 201:6…			0	0	0.3	1		198	1314	1229	1188	1381	1380	1222	168	149	1390	225	789	265	914	269	823	1092	1112	124	962	307	463	236	271	534	267	642	681	513	761	2420	1716	2504	2239	1594	2003	2928	2818
32247	253754	245	32247	85:590.0 86:265.0 87:27.0 88:35.0 89:14.0 91:283.0 92:223.0 93:28.0 95:59.0 96:64.0 99:959.0 100:1001.0 105:175.0 106:20.0 107:1302.0 108:229.0 109:161.0 110:490.0 111:40.0 112:53.0 113:131.0 114:201.0 115:3650.0 116:1533.0 117:384.0 118:361.0 119:329.0 120:65.0 124:1.0 125:11.0 126:146.0 128:208.0 129:91.0 130:1184.0 132:374.0 134:607.0 136:95.0 137:2.0 139:249.0 140:32.0 141:178.0 142:158.0 143…			0	0	0	1		375	229	239	235	227	253	308	474	573	218	546	278	434	112	756	480	280	177	173	132	116	359	99	142	438	151	184	193	154	225	2424	1747	1762	2557	1898	1904	4165	2801
32146	985235	297	32146	85:225.0 87:135.0 88:75.0 89:163.0 90:182.0 91:184.0 92:150.0 93:197.0 95:229.0 96:90.0 97:167.0 98:5.0 99:439.0 100:13.0 101:588.0 102:67.0 103:1199.0 104:196.0 105:89.0 107:107.0 109:152.0 111:241.0 113:180.0 114:44.0 115:96.0 116:232.0 117:613.0 118:92.0 119:183.0 120:40.0 121:200.0 122:110.0 123:320.0 125:22.0 126:45.0 127:36.0 129:1758.0 130:307.0 131:562.0 132:81.0 133:1112.0 134:238.0 135:…			0	0	0	0.875		244	91	164	153	199	113	154	181	143	64	133	137	203	132	157	127	170	146	106	133	145	136	79	98	91	121	123	111	139	136	533	314	720	669	539	744	779	590
31961	893542	317	31961	85:206.0 86:49.0 89:1241.0 90:27.0 91:39.0 93:23.0 94:10.0 95:185.0 98:23.0 99:254.0 100:122.0 101:1419.0 102:138.0 103:499.0 107:43.0 108:58.0 111:74.0 113:197.0 114:77.0 115:179.0 116:1906.0 117:457.0 118:100.0 119:9.0 123:41.0 127:287.0 128:30.0 129:772.0 130:116.0 131:152.0 133:428.0 134:135.0 135:42.0 140:39.0 141:143.0 142:100.0 143:1089.0 144:174.0 145:156.0 147:3407.0 148:296.0 149:145.0 …			0.1	0	0	0.625		317	282	394	310	428	333	250	235	312	364	222	238	470	264	387	289	100	333	303	293	107	91	86	142	118	142	146	105	142	81	680	394	515	371	199	860	1310	1075
31960	485306	129	31960	85:739.0 87:60.0 88:74.0 89:89.0 95:1.0 98:399.0 99:542.0 100:356.0 101:443.0 102:82.0 103:161.0 104:106.0 106:38.0 107:19.0 108:87.0 110:246.0 111:4.0 113:1903.0 114:319.0 115:292.0 116:393.0 117:761.0 118:45.0 119:52.0 126:45.0 128:10.0 129:4420.0 130:631.0 131:443.0 132:108.0 133:571.0 135:14.0 139:3.0 140:8.0 141:1.0 142:66.0 143:240.0 144:42.0 145:5.0 146:222.0 147:521.0 148:44.0 149:516.0 1…			0	0	0	0.625		16089	2592	888	892	1054	1439	1601	20102	18362	1696	15753	516	29564	372	759	14208	850	548	540	436	2371	1753	1413	2799	2151	1029	2177	1771	2911	2364	2544	2903	3084	3675	1765	1348	3233	4858
31926	758379	228	31926	85:147.0 86:218.0 88:18.0 89:24.0 90:67.0 91:207.0 92:19.0 93:18.0 95:6.0 97:49.0 98:62.0 99:30.0 100:500.0 101:147.0 102:74.0 103:164.0 104:305.0 105:8289.0 106:870.0 107:14.0 108:223.0 109:16.0 110:4406.0 111:72.0 115:63.0 116:364.0 117:59.0 118:122.0 119:46.0 120:10.0 122:4.0 124:7.0 127:129.0 128:115.0 129:149.0 130:543.0 132:138.0 133:175.0 134:429.0 135:103.0 136:1128.0 137:98.0 138:3.0 140…			0	0	0	0.5		99	108	138	115	92	184	110	76	92	70	95	199	233	77	223	121	209	76	78	78	102	107	118	177	61	108	123	104	151	113	334	255	203	310	187	2026	5691	1024
31764	611255	214	31764	89:3473.0 99:247.0 100:219.0 101:1081.0 102:293.0 103:6473.0 104:566.0 108:205.0 113:149.0 115:231.0 116:388.0 117:1212.0 118:165.0 119:302.0 120:41.0 121:36.0 122:7.0 128:148.0 129:376.0 131:675.0 133:1749.0 135:116.0 137:25.0 140:36.0 143:211.0 145:43.0 147:4994.0 148:639.0 149:245.0 153:20.0 155:82.0 156:342.0 163:98.0 165:32.0 168:156.0 172:249.0 175:142.0 177:103.0 180:120.0 181:94.0 184:146…			0	0.1	0	1		391	244	459	350	302	275	345	406	344	312	396	342	586	429	619	271	132	199	260	268	2202	2445	2519	1872	2854	3538	2386	2555	2288	1691	929	838	1507	960	919	737	1036	817
31756	671388	166	31756	86:144.0 90:61.0 94:32.0 95:257.0 97:75.0 99:86.0 100:234.0 105:223.0 106:590.0 108:150.0 109:58.0 112:26.0 117:29.0 120:32.0 123:54.0 134:128.0 135:337.0 136:212.0 137:56.0 138:44.0 141:27.0 144:66.0 145:11.0 146:43.0 152:36.0 154:15.0 159:15.0 162:34.0 166:2845.0 167:426.0 168:87.0 171:13.0 180:155.0 181:29.0 182:14.0 188:18.0 195:19.0 196:53.0 197:10.0 206:38.0 207:22.0 209:1800.0 210:306.0 21…			0	0	0	1		174	290	114	217	228	229	215	170	113	302	116	134	177	119	182	103	115	166	109	208	383	433	282	284	216	299	327	350	215	351	1958	4301	4736	4306	3092	3061	2699	4547
31695	630679	292	31695	87:40.0 88:9.0 98:23.0 99:153.0 100:31.0 101:290.0 102:397.0 103:171.0 107:88.0 109:5.0 110:486.0 113:137.0 114:5.0 115:54.0 116:72.0 117:6457.0 118:598.0 119:181.0 128:17.0 129:997.0 130:425.0 131:812.0 132:40.0 133:508.0 134:81.0 139:13.0 143:903.0 144:116.0 145:41.0 147:2686.0 148:280.0 149:164.0 151:8.0 155:7.0 160:17.0 161:6.0 164:6.0 171:332.0 172:55.0 173:52.0 175:22.0 184:46.0 185:32.0 18…			0	0	0	1		194	197	208	207	215	173	213	221	213	183	118	170	197	229	217	109	178	163	109	115	101	59	90	75	70	113	144	126	110	80	304	163	355	241	309	151	239	233
31664	544826	205	31664	85:212.0 86:91.0 87:242.0 88:243.0 89:265.0 90:155.0 93:6.0 97:3061.0 98:272.0 101:4749.0 102:404.0 106:63.0 107:77.0 109:37.0 111:90.0 112:213.0 113:201.0 114:89.0 115:87.0 116:2884.0 117:6445.0 118:783.0 119:622.0 120:3.0 121:13.0 124:2.0 126:106.0 127:634.0 128:39.0 129:5284.0 130:636.0 131:2076.0 132:352.0 133:4443.0 134:533.0 135:493.0 136:3.0 138:19.0 140:118.0 141:74.0 142:393.0 143:577.0 …			0	0	0	1		2070	1661	2425	2281	3013	2975	844	3301	2531	1459	1804	1705	2351	2509	2735	2467	443	2776	2561	2547	421	128	244	620	175	296	364	975	687	365	935	695	1180	957	1015	683	1244	831
31625	647320	153	31625	85:131.0 86:88.0 87:24.0 88:15.0 89:202.0 92:30.0 94:4.0 95:36.0 96:15.0 97:77.0 98:158.0 102:277.0 103:202.0 105:50.0 106:14.0 111:46.0 112:63.0 114:20.0 115:15.0 116:9.0 117:47.0 119:10.0 120:3.0 121:1.0 124:64.0 125:40.0 128:16.0 129:20.0 130:79.0 132:31.0 133:220.0 134:61.0 135:20.0 137:1.0 138:1.0 139:2.0 140:13.0 141:5.0 142:22.0 143:21.0 145:11.0 147:1618.0 148:22.0 149:43.0 150:3.0 151:10…			0.4	0.5	0	0.25		2047	919	2592	1226	1380	2132	1437	1859	1002	3350	1071	1133	1789	1891	566	1770	1172	2041	2338	3227	59	3636	3285	4457	3546	2846	3969	3512	3872	3365	166	689	731	1234	608	442	2224	1221
31608	707331	171	31608	86:25.0 99:156.0 100:254.0 101:7.0 117:55.0 128:11.0 142:2.0 147:163.0 151:22.0 155:209.0 171:1663.0 172:194.0 173:75.0 184:11.0 188:20.0 189:146.0 227:10.0 237:1.0 254:2.0 260:10.0 272:2.0 327:3.0 328:21.0 353:13.0 453:8.0			0	0	0	1		205	290	117	196	95	172	230	191	208	94	203	139	271	141	135	197	177	193	151	355	181	176	238	167	264	354	225	314	185	238	4600	7850	9112	5846	8972	7539	4209	1743
[truncated: 186 more rows]
