# Supplementary material for: Host-microbe co-metabolism via MCAD generates circulating metabolites including hippuric acid
Source: Nat Commun. 2023 Jan 31;14:512. doi: 10.1038/s41467-023-36138-3 (PMC9889317; doi:10.1038/s41467-023-36138-3)
Supplement: Supplementary file 5 — Supplementary Data 2 [file 41467_2023_36138_MOESM5_ESM.xlsx]

## Sheet: Sheet1
Supplementary Table 2. Significant discoveries from GC-TOF metabolomics of WT vs. fldC-colonized mice.
Metabolite	P value	Mean WT (log10 peak height)	Mean fldC (log10 peak height)	Difference WT - fldC (means)	SE of difference	t ratio	df	q value (FDR-adjusted P-value)	Compartment	Compound number in Figure 1
indole-3-lactic acid	<0.000001	9.281	16.81	-7.528	0.147	51.22	8	<0.000001	Cecal contents	8
phenylpyruvic acid	<0.000001	8.08	16.12	-8.04	0.1952	41.2	8	<0.000001	Cecal contents	6
3-(4-hydroxylphenyl)lactic acid	<0.000001	7.88	16.26	-8.383	0.2273	36.89	8	<0.000001	Cecal contents	9
3-phenyllactic acid	<0.000001	8.476	16.49	-8.018	0.2175	36.87	8	<0.000001	Cecal contents	7
3-(4-hydroxyphenyl)propionic acid	<0.000001	16.91	9.741	7.172	0.2811	25.52	8	<0.000001	Cecal contents	2
3-(4-hydroxyphenyl)acetic acid	<0.000001	8.498	12.65	-4.152	0.2052	20.23	8	1e-06	Cecal contents	5
3-phenylpropionic acid	<0.000001	14.84	9.661	5.181	0.2589	20.01	8	1e-06	Cecal contents	3
indole-3-propionic acid	<0.000001	13.34	8.746	4.598	0.2655	17.32	8	3e-06	Cecal contents	1
phenylacetylglycine	<0.000001	9.99	15.59	-5.597	0.3869	14.47	8	1.2e-05	Cecal contents	4
uridine	0.000313	12.99	12.62	0.3716	0.06162	6.031	8	0.006892	Cecal contents
mucic acid	0.000485	8.474	9.673	-1.199	0.2125	5.644	8	0.009218	Cecal contents
isohexonic acid	0.000502	10.67	11.65	-0.9818	0.1749	5.615	8	0.009218	Cecal contents
3,6-anhydro-D-galactose	0.000617	11.82	11.36	0.4541	0.0835	5.439	8	0.010465	Cecal contents
phenylacetic acid	0.000895	7.225	8.451	-1.226	0.2389	5.131	8	0.014095	Cecal contents	10
2-hydroxybutanoic acid	0.002548	10.18	11.04	-0.8549	0.1979	4.319	8	0.037457	Cecal contents
indole-3-lactic acid	<0.000001	9.281	16.25	-6.972	0.202	34.51	8	<0.000001	Feces	8
3-(4-hydroxylphenyl)lactic acid	<0.000001	8.282	15.9	-7.616	0.2969	25.65	8	<0.000001	Feces	9
3-(4-hydroxyphenyl)propionic acid	<0.000001	15.71	9.305	6.401	0.3048	21	8	2e-06	Feces	2
phenylacetylglycine	<0.000001	8.994	15.26	-6.262	0.2984	20.98	8	2e-06	Feces	4
indole-3-propionic acid	2e-06	12.63	8.634	3.994	0.3187	12.53	8	6.9e-05	Feces	1
3-phenylpropionic acid	2e-06	13.75	9.468	4.279	0.361	11.85	8	8.8e-05	Feces	3
3-(4-hydroxyphenyl)acetic acid	1.2e-05	8.371	11.82	-3.445	0.3609	9.545	8	0.000385	Feces	5
3-phenyllactic acid	0.000164	10.15	14.92	-4.777	0.7202	6.634	8	0.004594	Feces	7
phenylpyruvic acid	0.000272	9.795	14.53	-4.737	0.7692	6.158	8	0.00678	Feces	6
threitol	0.001592	9.65	10.45	-0.7961	0.1703	4.675	8	0.035771	Feces
erythritol	0.002189	11.53	12.12	-0.5861	0.1322	4.433	8	0.044721	Feces
indole-3-propionic acid	<0.000001	15.57	6.74	8.834	0.2231	39.59	8	<0.000001	Serum	1
3-phenyllactic acid	<0.000001	7.496	10.57	-3.078	0.1483	20.76	8	3e-06	Serum	7
indole-3-lactic acid	4e-06	10.58	12.17	-1.598	0.1456	10.98	8	0.000301	Serum	8
3-(4-hydroxyphenyl)propionic acid	5e-06	11.48	7.62	3.863	0.3637	10.62	8	0.000301	Serum	2
hippuric acid	4e-05	10.53	8.163	2.366	0.2926	8.087	8	0.001798	Serum	11
cholesterol	7.5e-05	16.27	17.42	-1.156	0.1559	7.413	8	0.002791	Serum
tocopherol acetate	0.00015	9.986	11.19	-1.206	0.1796	6.718	8	0.004767	Serum
alpha-aminoadipic acid	0.000645	9.14	7.839	1.301	0.2409	5.402	8	0.017941	Serum
dihydrocholesterol	0.000788	7.491	8.213	-0.7216	0.1378	5.235	8	0.019487	Serum
stearic acid	0.001298	16.66	16.2	0.4611	0.09537	4.834	8	0.028885	Serum
heptadecanoic acid	0.002334	11.26	10.75	0.5087	0.116	4.385	8	0.046962	Serum
maltitol	0.002553	7.701	6.665	1.036	0.24	4.318	8	0.046962	Serum
tocopherol alpha-	0.002743	9.9	10.83	-0.9315	0.2184	4.265	8	0.046962	Serum
arachidic acid	0.003054	10.3	9.536	0.7595	0.1814	4.186	8	0.048551	Serum
3-(4-hydroxyphenyl)propionic acid	<0.000001	16.35	8.748	7.603	0.3314	22.95	6	0.000101	Urine	2
indole-3-lactic acid	3e-06	12.18	17.22	-5.039	0.3035	16.6	6	0.0003	Urine	8
hippuric acid	4e-06	17.32	11.39	5.933	0.3744	15.85	6	0.0003	Urine	11
3-(4-hydroxy)cinnamic acid	1.2e-05	10.28	8.462	1.817	0.1381	13.15	6	0.000669	Urine
3-(4-hydroxy)hippuric acid	1.5e-05	11.75	7.902	3.845	0.305	12.6	6	0.000686	Urine
3-phenyllactic acid	3.9e-05	9.616	15.28	-5.664	0.5284	10.72	6	0.001457	Urine	7
3-(4-hydroxylphenyl)lactic acid	0.000101	9.924	16.08	-6.155	0.6793	9.061	6	0.003254	Urine	9
4-hydroxybenzoate	0.000808	13.26	10.5	2.764	0.4455	6.205	6	0.022696	Urine
phenylacetylglycine	0.000987	14.68	16.37	-1.697	0.284	5.973	6	0.02465	Urine	4
phenylacetic acid	0.001457	9.314	10.61	-1.301	0.2347	5.542	6	0.032732	Urine	10
ferulic acid	0.001777	9.453	8.097	1.357	0.2545	5.331	6	0.036305	Urine
