# Supplementary material for: Host-microbe co-metabolism via MCAD generates circulating metabolites including hippuric acid
Source: Nat Commun. 2023 Jan 31;14:512. doi: 10.1038/s41467-023-36138-3 (PMC9889317; doi:10.1038/s41467-023-36138-3)
Supplement: Supplementary file 6 — Supplementary Data 3 [file 41467_2023_36138_MOESM6_ESM.xlsx]

## Sheet: Annotated Compounds
Supplementary Table 3. LC-MS metabolomics of MCAD+/+ vs. MCAD-/- mice. Sheet 1, annotated compounds. Sheet 2, unknowns.
													Peak height normalized with creatinine
												Class	GF_MCAD-/-	GF_MCAD-/-	GF_MCAD-/-	GF_MCAD-/-	GF_MCAD-/-	GF_MCAD-/-	GF_MCAD-/-	GF_MCAD-/-	GF_MCAD-/-	GF_MCAD-/-	GF_MCAD+/+	GF_MCAD+/+	GF_MCAD+/+	GF_MCAD+/+	GF_MCAD+/+	GF_MCAD+/+	GF_MCAD+/+	GF_MCAD+/+	GF_MCAD+/+	GF_MCAD+/+	GF_MCAD-/-	GF_MCAD-/-	GF_MCAD-/-	GF_MCAD-/-	GF_MCAD+/+	GF_MCAD+/+	GF_MCAD+/+	GF_MCAD+/+	Cs_MCAD-/-	Cs_MCAD-/-	Cs_MCAD-/-	Cs_MCAD+/+	Cs_MCAD+/+	Cs_MCAD+/+	Cs_MCAD+/+	Cs_MCAD-/-	Cs_MCAD-/-
												File ID	43	44	45	46	47	48	49	50	51	52	25	26	27	28	29	30	31	32	40	41	5	6	7	8	1	2	3	4	13	14	15	9	10	11	12	23	24
ID	Average RT (min)	Average M/Z	MS1 isotopic spectrum	ESI polarity	Library/Database	Annotation Level	Product Ions (Database)	Product Ions (Sample)	InChIKey	HMDB_ID	KEGG_ID	Molecular_Formula_as_seen_in_ms
Glycine	0.83	74.0254	74.0244:3885 75.02775:0 76.03111:0	Negative	Stanford	MZRT			DHMQDGOQFOQNFH-UHFFFAOYSA-N	HMDB0000123	C00037	C2H5NO2	0.0066324	0.00416048	0.00492794	0.00551633	0.00397726	0.00394168	0.00346023	0.0033121	0.00509331	0.00427034	0.00328746	0.00312075	0.00382163	0.00368817	0.00338964	0.00440721	0.00354416	0.0038625	0.00344658	0.00359195	0.00510358	0.00323037	0.00377289	0.00293615	0.00417223	0.00418415	0.00343449	0.00460774	0.00290379	0.00332891	0.00281249	0.00446094	0.00288343	0.00304393	0.00257285	0.00384682	0.00349626
Glycolic acid	0.95	75.0099	75.00985:41927 76.0132:1825 77.01656:369	Negative	Stanford	MZRT			AEMRFAOFKBGASW-UHFFFAOYSA-N	HMDB0000115	C00160	C2H4O3	0.00710967	0.0052454	0.0054067	0.00477686	0.0027898	0.00404926	0.0036189	0.00433758	0.00489224	0.00453383	0.00339019	0.00452085	0.00258047	0.00339102	0.00415023	0.0048121	0.00248511	0.00332152	0.00252718	0.00419046	0.00682781	0.00377427	0.00242381	0.00537611	0.00233277	0.002258	0.00212301	0.00197575	0.0225117	0.00312517	0.00523959	0.00270149	0.00186793	0.00405269	0.00245633	0.0253098	0.0112899
Trimethylamine N-oxide	0.85	76.076	76.07597:3505 77.07932:0 78.08268:0	Positive	Stanford	MZRT+MSMS	76.0758, 63.9980, 59.0731, 58.0655	76.0758, 59.0734, 58.0653	UYPYRKYUKCHHIB-UHFFFAOYSA-N	HMDB0000925	C01104	C3H9NO	0.00791254	0.0121023	0.0081936	0.00770835	0.0252993	0.00509215	0.0133288	0.00967783	0.0160458	0.0103862	0.009176	0.0140573	0.0133273	0.00722929	0.0175327	0.00598233	0.00431104	0.010662	0.0139692	0.00516395	0.00761649	0.00522049	0.00490386	0.00428688	0.0061737	0.00697758	0.00472634	0.00490294	0.0795173	0.101484	0.164974	0.15981	0.0752784	0.128235	0.0905953	0.298953	0.0816086
Lactic acid	1.28	89.0251	89.02401:5771 90.02736:228 91.03072:0	Negative	Stanford	MZRT			JVTAAEKCZFNVCJ-UHFFFAOYSA-N	HMDB0144295	C01432	C3H6O3	0.0272777	0.00316713	0.0598447	0.0107112	0.00394612	0.00571362	0.0046436	0.00829044	0.0057042	0.00535733	0.0229556	0.0127197	0.00521483	0.00513685	0.00353622	0.00472049	0.028583	0.00566057	0.00468333	0.0228413	0.00729503	0.00196919	0.00898151	0.00670384	0.00573218	0.0078548	0.00455396	0.00292331	0.00900175	0.00506723	0.00637955	0.00410677	0.00261195	0.00444508	0.00232524	0.0111277	0.00450673
2-Aminobutyric acid (or isomers)	0.87	102.057	102.05582:2571 103.05917:414 104.06253:0	Negative	Stanford	MZRT			QWCKQJZIFLGMSD-UHFFFAOYSA-N	HMDB0000112	C02261	C4H9NO2	0.00613269	0.00528576	0.00617271	0.00118315	0.00216059	0.00134071	0.00374943	0.00172484	0.00335669	0.00549692	0.0140294	0.00604136	0.00290303	0.00220341	0.00256897	0.00210299	0.00192384	0.00334783	0.00236383	0.00174441	0.00387729	0.00308485	0.00415451	0.00382656	0.0050824	0.0063547	0.00413612	0.00730121	0.00385222	0.0033849	0.00537553	0.00740236	0.00448914	0.0027741	0.00309824	0.00289178	0.00253359
2-Hydroxybutyric Acid	2.25	103.041	103.04091:3458 104.04426:0 105.04762:0	Negative	Stanford	MZRT			AFENDNXGAFYKQO-UHFFFAOYSA-N			C4H8O3	0.00608039	0.00405755	0.00840866	0.00650554	0.00685368	0.00903148	0.00690433	0.00544736	0.00549877	0.00673865	0.00891759	0.00885953	0.00804396	0.00706524	0.00841922	0.00539699	0.00921788	0.00680348	0.00706183	0.00510653	0.00434507	0.00407411	0.00315179	0.00245584	0.0027439	0.0017263	0.00263497	0.00415844	0.00381054	0.00412034	0.00503049	0.00435353	0.0032345	0.00391116	0.00369717	0.00628401	0.00271705
Cadaverine	0.71	103.123	103.12337:2317 104.12672:237 105.13008:0	Positive	Stanford	MZRT			VHRGRCVQAFMJIZ-UHFFFAOYSA-N	HMDB00842	C01672	C5H14N2	0.00200037	0.00130504	0.000650286	0.00105798	0.00135577	0.00194072	0.00118844	0.00170951	0.00162289	0.00105866	0.00112754	0.00107499	0.000893629	0.00219738	0.00188493	0.0015979	0.000572763	0.00110218	0.00146982	0.000660837	0.00308446	0.0018037	0.00295878	0.00247465	0.00283755	0.00714795	0.00305364	0.00426983	0.00350994	0.00891358	0.00531896	0.0154295	0.00393689	0.00361033	0.00354931	0.006705	0.00944511
N,N-Dimethylglycine (or isomers)	0.85	104.071	104.07127:2415 105.07462:0 106.07798:1516	Positive	Stanford	MZRT+MSMS	104.0707, 58.0647, 44.0494, 43.0461, 42.0337	104.1072, 86.0603, 58.0647, 44.0492	FFDGPVCHZBVARC-UHFFFAOYSA-N	HMDB0000092	C01026	C4H9NO2	0.0286304	0.0119092	0.0275907	0.00607565	0.00735966	0.00747856	0.00772133	0.00684414	0.00907251	0.0100944	0.0230207	0.0118158	0.00770229	0.00720512	0.0102416	0.00629578	0.0184813	0.00603475	0.00698068	0.00502943	0.0119347	0.0109108	0.00934237	0.014134	0.00955302	0.0180212	0.0128048	0.0144986	0.0160742	0.0107001	0.0177503	0.0200965	0.0135403	0.0111698	0.0108297	0.0134314	0.0134899
L-Serine	0.81	106.05	106.05022:14527 107.05357:681 108.05693:957	Positive	Stanford	MZRT			MTCFGRXMJLQNBG-REOHCLBHSA-N	HMDB0000187	C00065	C3H7NO3	0.0128377	0.00877344	0.00737912	0.00465238	0.00814017	0.0118325	0.00740022	0.00715344	0.0105194	0.008257	0.0375681	0.00650351	0.00654212	0.00820162	0.0101754	0.00633801	0.00692649	0.00702867	0.00586001	0.00635746	0.0830043	0.00963783	0.0151299	0.0101084	0.0257948	0.0161784	0.0127804	0.00884235	0.0217807	0.0136826	0.0113215	0.0289934	0.0121411	0.0078322	0.00774211	0.0108418	0.0198862
Hypotaurine	0.86	108.013	108.01205:4012 109.0154:447 110.01876:540	Negative	Stanford	MZRT			VVIUBCNYACGLLV-UHFFFAOYSA-N	HMDB00641	C00519	C2H7NO2S	0.0173941	0.00244057	0.0217345	0.00143288	0.00365505	0.00410621	0.00270909	0.00225987	0.00294175	0.00272575	0.0035988	0.00248962	0.00264321	0.00336444	0.00657461	0.00198521	0.0168747	0.0032985	0.00231639	0.0027431	0.00435475	0.00303222	0.00515498	0.00324732	0.00390825	0.00565958	0.00583887	0.00556134	0.00486333	0.00504936	0.00258051	0.00637723	0.0030011	0.00283142	0.0028319	0.00305053	0.00500949
Uracil	1.21	111.021	111.01968:5944 112.02303:765 113.02639:0	Negative	Stanford	MZRT			ISAKRJDGNUQOIC-UHFFFAOYSA-N	HMDB01065	C00106	C4H4N2O2	0.00601898	0.00310904	0.00496059	0.00161531	0.00308087	0.00317233	0.00217447	0.0032	0.00348476	0.00263489	0.00381161	0.00394951	0.00290544	0.00564285	0.0036676	0.00237047	0.00638882	0.00311681	0.00312222	0.00373827	0.00826148	0.00595091	0.00988708	0.00960005	0.00619205	0.00814742	0.0097395	0.00869936	0.00680406	0.00996527	0.00799969	0.0071884	0.00674622	0.00511877	0.00715258	0.00465327	0.00810684
Cytosine	0.83	112.051	112.05074:5149 113.05409:3431 114.05745:370803	Positive	Stanford	MZRT			OPTASPLRGRRNAP-UHFFFAOYSA-N	HMDB03911	C00380	C4H5N3O	0.00289719	0.00416592	0.00259023	0.00519999	0.00513247	0.00261426	0.00425405	0.0032923	0.0032669	0.00396527	0.00352123	0.006151	0.00327923	0.00380239	0.00530368	0.00283074	0.0170919	0.0124905	0.0050895	0.0244815	0.00569193	0.00304419	0.00693146	0.00680875	0.00686527	0.00511748	0.00479884	0.00576132	0.00757659	0.00505763	0.00608873	0.00644895	0.00800995	0.00537666	0.0081614	0.0104685	0.00844033
Histamine	0.71	112.087	112.08709:7280 113.09044:518 114.0938:0	Positive	Stanford	MZRT			NTYJJOPFIAHURM-UHFFFAOYSA-N		C00388	C5H9N3	0.00454567	0.0017902	0.00401389	0.00357014	0.00291545	0.00376056	0.00475348	0.0436521	0.00364918	0.00272437	0.0282247	0.00965435	0.00177427	0.00163838	0.00549154	0.00203553	0.00172102	0.0139028	0.0178454	0.00614349	0.00236551	0.0020129	0.00297902	0.00156481	0.00132101	0.00166459	0.000693276	0.00164995	0.000727255	0.00166558	0.00177579	0.00199105	0.00167889	0.000964608	0.0026715	0.00303976	0.000564659
Creatinine	0.84	114.067	114.0666:166773 115.06995:13917 116.07331:1676	Positive	Stanford	MZRT+MSMS	114.0663, 86.0714, 44.0495	114.0664, 86.0716, 44.0496	DDRJAANPRJIHGJ-UHFFFAOYSA-N	HMDB0000562	C00791	C4H7N3O	1	1	1	1	1	1	1	1	1	1	1	1	1	1	1	1	1	1	1	1	1	1	1	1	1	1	1	1	1	1	1	1	1	1	1	1	1
Fumarate	1.33	115.005	115.00364:55842 116.00699:2901 117.01035:10869	Negative	Stanford	MZRT			VZCYOOQTPOCHFL-OWOJBTEDSA-N	HMDB01851	C00122	C4H4O4	0.0800062	0.0100419	0.096399	0.0342298	0.0334479	0.025987	0.0152564	0.00373885	0.0213427	0.0133826	0.0698638	0.0361078	0.0327401	0.0397192	0.0459787	0.0221424	0.0521509	0.0261652	0.012065	0.0854875	0.026099	0.0200789	0.0112114	0.0231549	0.0200501	0.00506762	0.0103167	0.0194612	0.0262135	0.0022149	0.00400234	0.00265683	0.00502932	0.00656931	0.00166044	0.00134747	0.000977502
2-Ketoisovaleric acid	2.99	115.041	115.03981:40800 116.04316:3272 117.04652:2610	Negative	Stanford	MZRT+MSMS	114.9346, 97.9313, 71.0500	114.9339, 97.9304, 71.0501	QHKABHOOEWYVLI-UHFFFAOYSA-N	HMDB0000019	C00141	C5H8O3	0.0728501	0.0518337	0.0820776	0.0917088	0.0367141	0.108571	0.0657889	0.105042	0.0471525	0.069685	0.0427705	0.0844885	0.0594175	0.0658781	0.0701208	0.0687011	0.0600742	0.0790506	0.0577868	0.0900323	0.0545918	0.0556667	0.0549359	0.0352685	0.0350895	0.0285468	0.0372154	0.0481196	0.0178364	0.0310885	0.0276435	0.0394152	0.016563	0.0325238	0.0239401	0.0296608	0.0303158
5,6-Dihydrouracil	1.19	115.05	115.05074:2531 116.05409:293 117.05745:265	Positive	Stanford	MZRT			OIVLITBTBDPEFK-UHFFFAOYSA-N		C00429	C4H6N2O2	0.0403217	0.0112343	0.0627689	0.00978575	0.0260659	0.0244458	0.0147472	0.0210346	0.0186872	0.0139095	0.0188597	0.018765	0.01976	0.0181291	0.0324378	0.014523	0.0714268	0.0191106	0.0231268	0.012035	0.0228209	0.017579	0.0206568	0.0134141	0.0148007	0.0145765	0.0169702	0.0139713	0.0223107	0.0170284	0.0204687	0.0234531	0.0133015	0.0186998	0.0156414	0.0469208	0.0165702
N-Acetylglycine	1.19	116.036	116.03617:6382 117.03952:392 118.04288:0	Negative	Stanford	MZRT			OKJIRPAQVSHGFK-UHFFFAOYSA-N			C4H7NO3	0.00954838	0.00625057	0.0185149	0.00267713	0.00125769	0.00373284	0.00317181	0.0101745	0.00609225	0.00643937	0.0150567	0.00855091	0.00340094	0.00478465	0.00307999	0.00419862	0.00856575	0.00437306	0.00260885	0.00622575	0.0100958	0.00329127	0.0116694	0.0095643	0.0105996	0.0141579	0.0194464	0.00830925	0.0124341	0.0116607	0.00856843	0.00877751	0.00842791	0.00535773	0.00749694	0.0119837	0.012241
Proline	0.93	116.071	116.07088:2125 117.07423:618 118.07759:17279	Positive	Stanford	MZRT			ONIBWKKTOPOVIA-BYPYZUCNSA-N	HMDB0000162	C00148	C5H9NO2	0.0166971	0.00481331	0.00859841	0.00410089	0.00497455	0.00701797	0.00404617	0.00667974	0.00606659	0.00492144	0.013394	0.00437823	0.00432225	0.00451162	0.00519527	0.00653514	0.00980051	0.00621429	0.0052466	0.00628138	0.0236951	0.00533594	0.00626961	0.00534854	0.0061791	0.00582035	0.00596218	0.00473241	0.0133001	0.00566883	0.00771199	0.00865674	0.00676493	0.00614414	0.00511776	0.00946667	0.009014
5-Aminovaleric acid	0.86	116.073	116.07236:62999 117.07571:8924 118.07907:0	Negative	Stanford	MZRT+MSMS	116.0722, 42.9996	116.0724, 42.9998	JJMDCOVWQOJGCB-UHFFFAOYSA-N	HMDB0003355	C00431	C5H11NO2	0.00173253	0.00121487	0.00208586	0.00179597	0.00200347	0.000584923	0.00189699	0.00256433	0.00286235	0.0017866	0.00245616	0.00174473	0.00139883	0.00103572	0.00142413	0.00190995	0.00125703	0.00190659	0.00154789	0.00124903	0.00123653	0.00131279	0.00172555	0.000957692	0.0015719	0.00203714	0.00163029	0.00287694	0.0212269	0.0806944	0.0789792	0.0632187	0.0607225	0.0630689	0.0365994	0.0800085	0.0278811
Succinic acid	1.75	117.019	117.01907:14206 118.02242:1244 119.02578:3074	Negative	Stanford	MZRT			KDYFGRWQOYBRFD-UHFFFAOYSA-N	HMDB0000254	C00042	C4H6O4	0.00830621	0.00293565	0.0663455	0.00949525	0.00899139	0.00571654	0.00561122	0.00401162	0.00456251	0.00429796	0.0128685	0.00864567	0.0114269	0.00602594	0.00854565	0.00517592	0.125008	0.0087206	0.00585947	0.0271081	0.00691968	0.00579723	0.00405473	0.00599901	0.00824323	0.00228015	0.00347309	0.00634303	0.00202765	0.00168097	0.00243768	0.00215823	0.0019753	0.00290471	0.00171419	0.00220946	0.00160448
2-Hydroxy-2-methylbutanoic acid	3.64	117.056	117.05521:4026 118.05856:296 119.06192:0	Negative	Stanford	MZRT			MBIQENSCDNJOIY-UHFFFAOYSA-N	HMDB0001987		C5H10O3	0.00373287	0.00243466	0.00777438	0.00403208	0.00229889	0.00422103	0.00404566	0.00352739	0.00268305	0.00374749	0.00732026	0.00554642	0.0038715	0.0056305	0.00432718	0.00329314	0.0151815	0.00434758	0.00352592	0.00495821	0.00246667	0.00184224	0.00259606	0.0021393	0.0025848	0.00166267	0.00246597	0.00283057	0.00296437	0.00244009	0.00386265	0.00216659	0.00197448	0.00202105	0.00194134	0.00409955	0.00212974
2-Hydroxy-3-methylbutyric acid	3.89	117.057	117.05614:9228 118.05949:492 119.06285:0	Negative	Stanford	MZRT+MSMS	117.05, 71.05, 59.01	117.0561, 71.0507, 59.0145	NGEWQZIDQIYUNV-UHFFFAOYSA-N	HMDB0000407		C5H10O3	0.00169214	0.000816148	0.00211633	0.00109459	0.0016762	0.00133077	0.00110834	0.00171083	0.00105785	0.00114234	0.000977013	0.00153048	0.00122508	0.00139172	0.00158852	0.000728809	0.0015372	0.000802427	0.000899175	0.000710456	0.0207932	0.0149856	0.01852	0.0106019	0.0120819	0.00954887	0.0102419	0.0171346	0.0125887	0.0138053	0.0126419	0.0142272	0.00893752	0.0134666	0.00960058	0.00785493	0.00969425
Guanidinoacetate	0.83	118.061	118.06149:50330 119.06484:4484 120.0682:10044	Positive	Stanford	MZRT			BPMFZUMJYQTVII-UHFFFAOYSA-N	HMDB0000128	C00581	C3H7N3O2	0.350671	0.240725	0.381407	0.228605	0.275496	0.352555	0.216006	0.215323	0.266924	0.239513	0.164288	0.235053	0.246782	0.248907	0.256833	0.216268	0.342297	0.193679	0.202316	0.239387	0.155072	0.228301	0.171123	0.177181	0.167704	0.188207	0.219214	0.209245	0.118074	0.175529	0.15237	0.217471	0.137965	0.175422	0.14401	0.142528	0.152078
Valine	1.16	118.086	118.08662:13196 119.08997:460 120.09333:0	Positive	Stanford	MZRT			KZSNJWFQEVHDMF-BYPYZUCNSA-N	HMDB0000883	C00183	C5H11NO2	0.0591584	0.0361294	0.0568285	0.0358631	0.0356012	0.0495162	0.0398342	0.0387293	0.0486579	0.0338549	0.0712692	0.0354089	0.0436884	0.0320189	0.038074	0.034377	0.0560605	0.0425938	0.0491728	0.0312738	0.157661	0.054002	0.0504727	0.0431858	0.055806	0.0504449	0.0486499	0.0454055	0.0822784	0.0605746	0.0635297	0.0692806	0.0503666	0.0601884	0.0557505	0.0771953	0.00308379
2,4-Dihydroxybutanoic acid	1.06	119.035	119.03495:16729 120.0383:1382 121.04166:1509	Negative	Stanford	MZRT+MSMS	119.03478, 101.02428, 55.01895, 43.01916	101.0249, 42.9997	UFYGCFHQAXXBCF-UHFFFAOYSA-N	HMDB0000360		C4H8O4	0.0146622	0.0128615	0.0135325	0.0135637	0.0117428	0.0167964	0.011518	0.0142115	0.0133051	0.0127986	0.0108698	0.0138922	0.0119121	0.0123043	0.0131222	0.0120994	0.0122378	0.0115308	0.0109558	0.0129248	0.00859941	0.00871375	0.010573	0.00843841	0.0105088	0.00852862	0.00781696	0.00857033	0.014755	0.00898233	0.0121978	0.00891565	0.00852335	0.00879846	0.00997616	0.0134721	0.0092871
L-Threonine (or isomers)	0.84	120.066	120.06596:3665 121.06931:3125 122.07267:251	Positive	Stanford	MZRT+MSMS	74.0603, 56.0497	102.0543, 74.0606, 60.0819, 56.0491	AYFVYJQAPQTCCC-GBXIJSLDSA-N	HMDB0000167	C00188	C4H9NO3	0.02138	0.0153474	0.0160995	0.011801	0.0163573	0.0200823	0.0139372	0.0178446	0.0178704	0.0158509	0.0241741	0.0166851	0.0163735	0.0196946	0.0185661	0.0142445	0.0151543	0.0172397	0.0143346	0.0174747	0.0395795	0.0166554	0.0215232	0.0192759	0.0239346	0.0256415	0.0176574	0.0169088	0.0249362	0.0216526	0.0205991	0.0278481	0.0191097	0.0193813	0.0204448	0.0182313	0.0261591
Nicotinamide	1.4	123.056	123.05569:6729 124.05904:677 125.0624:2952	Positive	Stanford	MZRT+MSMS	80.0498, 53.0388	123.0554, 80.0497, 53.0388	DFPAKSUCGFBDDF-UHFFFAOYSA-N	HMDB01257	C00153	C6H6N2O	0.0428973	0.0395865	0.055258	0.024879	0.0434399	0.0377053	0.0397886	0.0403483	0.0416625	0.042827	0.0419968	0.0536962	0.040314	0.0385287	0.0617578	0.0297445	0.0435597	0.0460726	0.0408983	0.0291768	0.0443048	0.0397109	0.0373018	0.0340636	0.0377108	0.0307207	0.0442069	0.0459981	0.0266003	0.0444229	0.0781709	0.0636404	0.038349	0.0446865	0.0415654	0.0331985	0.0270523
Taurine	0.85	124.008	124.00732:563749 125.01067:33385 126.01403:44806	Negative	Stanford	MZRT+MSMS	124.0074, 79.9573	124.0083, 79.9582	XOAAWQZATWQOTB-UHFFFAOYSA-N	HMDB0000251	C00245	C2H7NO3S	0.82719	0.579972	0.919695	0.392425	0.702311	0.910473	0.57443	0.964928	0.778574	0.587865	0.590977	0.708264	0.713588	0.639732	0.714011	0.394848	0.894929	0.585256	0.608696	0.579873	1.02533	1.043	0.942181	0.902233	0.838755	0.701313	0.84419	0.842542	0.888119	0.688117	0.735146	0.639824	0.482989	0.601937	0.46791	0.511487	0.567632
2-Hydroxyethanesulfonic acid	1.04	124.992	124.99125:90152 125.9946:3783 126.99796:5008	Negative	Stanford	MZRT+MSMS	124.99181, 106.98082, 94.98084, 79.95736	124.9922, 106.9809, 94.9816, 79.9579	SUMDYPCJJOFFON-UHFFFAOYSA-N	HMDB0003903	C05123	C2H6O4S	0.0750195	0.0892289	0.184236	0.192267	0.122651	0.245136	0.112062	0.119703	0.11876	0.09516	0.0945061	0.0961934	0.125644	0.115478	0.106743	0.147234	0.241448	0.0989098	0.0864733	0.155314	0.14114	0.154555	0.121274	0.12628	0.100006	0.0690507	0.0875118	0.137728	0.0558969	0.0604696	0.0616166	0.0949459	0.0511253	0.0895031	0.0648945	0.0649984	0.0482652
3-Methylhistamine	0.73	126.103	126.10321:3770 127.10656:565 128.10992:0	Positive	Stanford	MZRT			CPAGZVLINCPJEH-UHFFFAOYSA-N	HMDB02658		C6H11N3	0.0178674	0.0119217	0.0197678	0.0149594	0.0237443	0.0219955	0.0195761	0.0504513	0.017119	0.014235	0.030959	0.0213858	0.0147546	0.0186695	0.0273178	0.0161342	0.0127446	0.0292207	0.0280563	0.0219133	0.018072	0.0249493	0.0192471	0.011871	0.01485	0.0118885	0.0104155	0.0137712	0.0101661	0.0208034	0.015569	0.0238053	0.0112891	0.0218224	0.0257924	0.0205846	0.00967782
4-Imidazoleacetic Acid	0.88	127.05	127.05064:2749 128.05399:616 129.05735:4284	Positive	Stanford	MZRT+MSMS	81.0447,54.0338	127.0505, 81.0450, 54.0354	PRJKNHOMHKJCEJ-UHFFFAOYSA-N		C02835	C5H6N2O2	0.006068	0.0117343	0.00451622	0.00663672	0.0105714	0.00747194	0.0112073	0.0141396	0.0117457	0.00941149	0.00682356	0.0113222	0.00738648	0.0075304	0.00799849	0.00750417	0.00356495	0.00875857	0.00857813	0.00723063	0.0157559	0.0109939	0.011498	0.0174951	0.0112578	0.0144855	0.0115501	0.011166	0.0145723	0.0127051	0.0105468	0.0122936	0.0104024	0.00948843	0.0125494	0.0200119	0.0139178
Itaconic acid	2.01	129.019	129.01932:121534 130.02267:8727 131.02603:2958	Negative	MoNA	MSMS	129.0188, 85.0296	129.0192, 85.0295, 41.0633	LVHBHZANLOWSRM-UHFFFAOYSA-N	HMDB00156	C00490	C5H6O4	0.00750727	0.0054476	0.0471528	0.015628	0.01158	0.0330112	0.00877856	0.0042203	0.00997167	0.0115039	0.0126209	0.0192083	0.0142017	0.017679	0.0166408	0.0172407	0.113501	0.0100751	0.0116719	0.0250199	0.0131048	0.0134215	0.00605372	0.0153264	0.00637093	0.00252703	0.00788385	0.0176005	0.00219684	0.0026835	0.00543155	0.00280552	0.00288779	0.00466655	0.00115505	1.64756e-05	0.00120448
4-Methyl-2-Oxovaleric Acid	4.68	129.056	129.05568:461795 130.05903:42433 131.06239:3531	Negative	Stanford	MZRT+MSMS	129.0557, 101.0608	129.0558, 98.9379	BKAJNAXTPSGJCU-UHFFFAOYSA-N		C00233	C6H10O3	0.450923	0.279092	0.566409	0.503431	0.15241	0.548726	0.350808	0.581241	0.308622	0.445347	0.272431	0.474898	0.371461	0.356538	0.492061	0.408704	0.523259	0.4798	0.379485	0.533002	0.410002	0.304307	0.412367	0.25218	0.295834	0.303683	0.287148	0.400664	0.16288	0.244407	0.168206	0.323062	0.145338	0.198758	0.159191	0.188915	0.215595
Dihydro-5-methyl-2,4(1H,3H)-pyrimidinedione	2.38	129.066	129.06587:3837 130.06922:285 131.07258:0	Positive	Stanford	MZRT			NBAKTGXDIBVZOO-UHFFFAOYSA-N	HMDB0000079	C00906	C5H8N2O2	0.0150846	0.00307169	0.0198258	0.0018758	0.00481176	0.00352017	0.00281041	0.00274932	0.0033346	0.00293625	0.00277191	0.00297347	0.00323233	0.00496861	0.00794548	0.00251376	0.0286601	0.00305962	0.00434696	0.00185378	0.0049732	0.00279471	0.00429228	0.00221696	0.00241749	0.00214225	0.00231607	0.00377205	0.00300796	0.00318898	0.00364668	0.00485604	0.00349812	0.00402693	0.00320536	0.00674151	0.00257635
L-Pyroglutamic acid	1.63	130.05	130.0504:5159 131.05375:412 132.05711:235	Positive	Stanford	MZRT+MSMS	84.04452, 56.04951, 41.03862	130.0500, 84.0446, 56.0501	ODHCTXKNWHHXJC-VKHMYHEASA-N	HMDB0000267	C01879	C5H7NO3	0.0282122	0.0278748	0.03404	0.034258	0.0449218	0.0351086	0.0357621	0.0316804	0.033586	0.0340147	0.0566341	0.0410902	0.0418554	0.0286537	0.0458027	0.0336653	0.0486211	0.0376056	0.0400824	0.0446282	0.0975768	0.0344977	0.0421782	0.0355476	0.0429337	0.0329477	0.031102	0.0371912	0.0426437	0.0431785	0.0367477	0.0558458	0.0345827	0.0398038	0.0399303	0.056413	0.0444356
N-Acetyl-L-Alanine	1.9	130.052	130.05067:8249 131.05402:0 132.05738:241	Negative	Stanford	MZRT+MSMS	130.0498, 88.039	88.0400, 74.0266	KTHDTJVBEPMMGL-VKHMYHEASA-N			C5H9NO3	0.0113384	0.00563646	0.0124802	0.0038706	0.0042601	0.00341755	0.00674185	0.00457844	0.00539489	0.00511137	0.0106072	0.00694826	0.00640506	0.00363419	0.00544662	0.00252872	0.00552686	0.00569043	0.00403476	0.00422672	0.0163137	0.0121476	0.0186624	0.0146343	0.0145059	0.017601	0.0185729	0.0201072	0.0130815	0.0168477	0.0164491	0.0163524	0.0129746	0.0104473	0.0108136	0.0167317	0.0121143
Pipecolate	1.2	130.087	130.08649:31189 131.08984:2956 132.0932:2685	Positive	Stanford	MZRT+MSMS	130.2, 84.1	130.0862, 84.0808, 56.0496	HXEACLLIILLPRG-UHFFFAOYSA-N			C6H11NO2	0.0814452	0.0911055	0.109374	0.0797961	0.143725	0.106278	0.121491	0.0930363	0.0958682	0.111134	0.107192	0.137592	0.128988	0.0911983	0.171836	0.0893174	0.139787	0.122098	0.145246	0.098776	0.178205	0.169854	0.176131	0.154078	0.167133	0.158932	0.152171	0.191992	0.187158	0.190248	0.227445	0.24126	0.226519	0.214335	0.197808	0.233357	0.162202
Methylsuccinic acid	3.32	131.035	131.03444:8433 132.03779:750 133.04115:892	Negative	Stanford	MZRT+MSMS	87.0451, 69.0339, 41.0027	87.045	WXUAQHNMJWJLTG-UHFFFAOYSA-N	HMDB0001844		C5H8O4	0.00487432	0.00454826	0.00919892	0.00777131	0.0074898	0.00833893	0.00617878	0.00706638	0.00593135	0.00637581	0.00715583	0.00757375	0.00737185	0.00800588	0.00767347	0.00684386	0.0142647	0.00590945	0.00637677	0.00651638	0.00763041	0.00605276	0.00725993	0.00764331	0.0066888	0.00432007	0.00743942	0.00895715	0.00600073	0.00473441	0.00586542	0.00544319	0.00470768	0.00557971	0.00494453	0.00572111	0.00472243
Glutarate	2.84	131.035	131.03468:8088 132.03803:666 133.04139:0	Negative	Stanford	MZRT+MSMS	87.0452, 69.0347, 41.0033	87.045	JFCQEDHGNNZCLN-UHFFFAOYSA-N	HMDB0000661	C00489	C5H8O4	0.00656806	0.00321537	0.0206541	0.00560577	0.00865758	0.00489816	0.00585121	0.00260127	0.00560047	0.00553244	0.00967893	0.0067165	0.00817014	0.00562481	0.00702885	0.004152	0.0208802	0.00628787	0.003137	0.00966344	0.00504854	0.00260804	0.00198649	0.00225809	0.00292044	0.00120972	0.00194186	0.0023326	0.0012409	0.000961499	0.00128215	0.0009597	0.00129625	0.00135354	0.00112881	0.00119761	0.00107311
Ethylmalonic Acid	3.18	131.035	131.03488:8894 132.03823:856 133.04159:404	Negative	Stanford	MZRT+MSMS	87.0454, 69.0348	87.045	UKFXDFUAPNAMPJ-UHFFFAOYSA-N	HMDB0000622		C5H8O4	0.00318701	0.00260527	0.00566292	0.00446894	0.00433742	0.0060621	0.00337489	0.00440777	0.00343792	0.00422868	0.00378829	0.00364584	0.00396375	0.00423162	0.00358371	0.0038791	0.00830635	0.00387043	0.00335749	0.00417654	0.00323261	0.00288113	0.00287384	0.00240136	0.00290181	0.00179528	0.00292607	0.00388855	0.00266432	0.00204073	0.00266575	0.00248501	0.00201115	0.0023573	0.0022144	0.00253888	0.00172716
L-Aspartic acid	0.93	132.032	132.03026:7999 133.03361:632 134.03697:0	Negative	Stanford	MZRT			CKLJMWTZIZZHCS-REOHCLBHSA-N	HMDB0000191	C00049	C4H7NO4	0.00237102	0.0015247	0.00147899	0.00196417	0.00242934	0.00237627	0.00156473	0.00137941	0.00166741	0.00186414	0.00838553	0.00163434	0.00190289	0.00224347	0.00231112	0.00183033	0.00158744	0.00184028	0.00189081	0.00165409	0.029891	0.00237241	0.00306228	0.00170376	0.00239171	0.00185681	0.00201893	0.00255687	0.00365225	0.00181126	0.00131177	0.00315761	0.00169947	0.0019316	0.00180391	0.00270255	0.00166487
Creatine	0.89	132.077	132.07704:57676 133.08039:4690 134.08375:1405	Positive	Stanford	MZRT+MSMS	132.0769, 90.0554, 44.0495	132.0769, 90.0551, 44.0496	CVSVTCORWBXHQV-UHFFFAOYSA-N	HMDB0000064	C00300	C4H9N3O2	0.0886205	0.374881	0.109931	0.115165	0.209364	0.227672	0.21933	0.622487	0.542996	0.222767	0.263981	0.37687	0.285577	0.0717046	0.431987	0.132001	0.0567769	0.12992	0.214536	0.0613445	0.717076	0.311829	0.281249	0.471758	0.336049	0.381355	0.359226	0.24415	0.654455	0.216277	0.139707	0.154363	0.246519	0.197477	0.184019	0.123537	0.292524
Leucine	2.26	132.102	132.10229:9767 133.10564:1142 134.109:0	Positive	Stanford	MZRT+MSMS	86.0966, 44.0499	86.0966, 44.0499	ROHFNLRQFUQHCH-YFKPBYRVSA-N	HMDB0000687	C00123	C6H13NO2	0.0603604	0.0298099	0.0430441	0.0271539	0.0265378	0.0444312	0.0413222	0.0346258	0.0388113	0.0349026	0.0725773	0.0346303	0.0374498	0.031647	0.0509872	0.0273443	0.0377323	0.0395403	0.0420096	0.0305284	0.257178	0.0720953	0.11878	0.0722273	0.0840445	0.0987185	0.091437	0.0897688	0.0900904	0.111649	0.069195	0.111546	0.0612542	0.066378	0.0595898	0.053407	0.0928628
Isoleucine	2.08	132.102	132.10233:3756 133.10568:0 134.10904:0	Positive	Stanford	MZRT+MSMS	86.0968, 69.0701, 44.0497	90.0550, 86.0969, 69.0699, 44.0498	AGPKZVBTJJNPAG-WHFBIAKZSA-N	HMDB0000172	C00407	C6H13NO2	0.024214	0.0109927	0.0166164	0.0102792	0.0116201	0.0172673	0.0142833	0.0132036	0.0175016	0.012739	0.0489422	0.0138225	0.0157821	0.0118479	0.0135613	0.0111119	0.0222758	0.0158322	0.0160095	0.00996652	0.125515	0.0229601	0.0234438	0.0171224	0.0250669	0.0187551	0.0236799	0.0179149	0.0266003	0.0176639	0.0174462	0.0247982	0.0156285	0.0183223	0.0153899	0.0171601	0.0221346
L-Asparagine	0.82	133.061	133.06119:4798 134.06454:552 135.0679:0	Positive	Stanford	MZRT+MSMS	87.0554, 74.0240	133.0641, 98.0225, 87.0549, 74.0234	DCXYFEDJOCDNAF-REOHCLBHSA-N	HMDB0000168	C00152	C4H8N2O3	0.0371889	0.0359963	0.0304431	0.0264298	0.0313515	0.0279287	0.0326127	0.0263532	0.0272437	0.0341705	0.0310817	0.0334196	0.0321394	0.0309785	0.0411213	0.0296502	0.0211271	0.0348468	0.0309402	0.0257342	0.0305402	0.030053	0.0316382	0.0313214	0.0321087	0.0345117	0.0311733	0.0340008	0.0396785	0.033392	0.0322613	0.0412127	0.0415586	0.035355	0.0408216	0.0394951	0.0381299
3-Ureidopropionate	1.16	133.061	133.06131:18489 134.06466:1898 135.06802:343	Positive	Stanford	MZRT+MSMS	115.0506, 90.0555, 89.1154, 73.0392, 72.0445, 64.0288, 55.0179	115.0501, 90.0550, 73.0395, 72.0438, 55.0176	JSJWCHRYRHKBBW-UHFFFAOYSA-N	HMDB00001	C02642	C4H8N2O3	0.142306	0.116886	0.148806	0.110761	0.146933	0.185152	0.135953	0.181584	0.163112	0.114081	0.155903	0.141002	0.136698	0.128339	0.202304	0.1229	0.262142	0.116708	0.136704	0.0879135	0.328541	0.0988238	0.184644	0.106885	0.0671687	0.0997457	0.0729516	0.0632082	0.219318	0.167551	0.127202	0.116341	0.0919231	0.0696795	0.0713424	0.361861	0.114302
Phenylacetic acid	5.89	135.047	135.04456:3130 136.04791:330 137.05127:0	Negative	Stanford	MZRT			WLJVXDMOQOGPHL-UHFFFAOYSA-N	HMDB0000209	C07086	C8H8O2	0.00169662	0.00196309	0.00181819	0.00217235	0.001926	0.00307288	0.00257309	0.00415286	0.00231933	0.00255064	0.00112168	0.00259924	0.00241959	0.00131483	0.00154825	0.00171364	0.000770469	0.00292031	0.00203792	0.00115295	0.00344079	0.00199292	0.00352535	0.00286256	0.00202579	0.00268741	0.00205779	0.00163403	0.00184673	0.00140948	0.00206041	0.00150914	0.00131756	0.00106167	0.00152727	0.00297687	0.00157093
4-Hydroxybenzoic acid	4.11	137.026	137.02425:5729 138.0276:777 139.03096:263	Negative	Stanford	MZRT+MSMS	93.0347	93.0347	FJKROLUGYXJWQN-UHFFFAOYSA-N	HMDB0000500	C00156	C7H6O3	0.00671917	0.00578982	0.00755458	0.00598835	0.0106038	0.00750003	0.00799753	0.00651974	0.00646365	0.00648976	0.00560315	0.00770304	0.00755237	0.00732222	0.00898579	0.00468613	0.00781022	0.00589241	0.00727974	0.00400359	0.00828836	0.00752687	0.00782633	0.00773828	0.00695053	0.00555195	0.0057809	0.00654518	0.0191859	0.0211816	0.0443251	0.0164769	0.0231545	0.0310786	0.0237424	0.0395477	0.0113575
Trigonelline	0.9	138.055	138.0553:13931 139.05865:1952 140.06201:2288	Positive	Stanford	MZRT+MSMS	138.0552, 94.0651, 92.0493, 78.0338, 65.0386	138.0550, 92.0495	WWNNZCOKKKDOPX-UHFFFAOYSA-N		C01004	C7H7NO2	0.0907925	0.070915	0.0381267	0.057763	0.064943	0.0480783	0.0647533	0.0566824	0.0591615	0.0681751	0.0536131	0.0858543	0.0458991	0.0798902	0.07869	0.0591231	0.0342458	0.0596649	0.0558078	0.0576325	0.0885214	0.0587774	0.0829456	0.083347	0.0916323	0.0914961	0.101945	0.0634926	0.177127	0.115363	0.13386	0.0979529	0.0977573	0.0892566	0.119352	0.129987	0.135996
5-Hydroxymethyl-2-furancarboxylic acid	3.26	143.034	143.03416:2071 144.03751:424 145.04087:0	Positive	Stanford	MZRT+MSMS	125.0240, 93.0009, 79.0178, 51.0216	125.0231, 79.0180, 51.0231	PCSKKIUURRTAEM-UHFFFAOYSA-N	HMDB0002432	C20448	C6H6O4	0.00705486	0.00785641	0.00402682	0.00374927	0.0132779	0.00256227	0.00990248	0.00834024	0.0115898	0.00613498	0.00528759	0.012437	0.0119106	0.00530194	0.0153584	0.00553821	0.00502133	0.00623504	0.010394	0.00254735	0.00655632	0.00377934	0.00576851	0.0071711	0.00565638	0.00640858	0.00373189	0.0055339	0.00751264	0.00622325	0.00498968	0.00691631	0.00673177	0.00634009	0.00471995	0.0150225	0.0093635
3-Methylglutaconic acid	4.03	143.035	143.03476:4024 144.03811:599 145.04147:5035	Negative	Stanford	MZRT			WKRBKYFIJPGYQC-DUXPYHPUSA-N	HMDB0000522		C6H8O4	0.00218244	0.00185495	0.00255476	0.00216279	0.00252281	0.00274189	0.00199246	0.00246044	0.00117201	0.00219086	0.00198816	0.0023051	0.00241693	0.00251148	0.00265688	0.0017789	0.00271861	0.00200971	0.00213973	0.00173033	0.00269838	0.00240869	0.00334508	0.00192503	0.0030898	0.00220542	0.00242662	0.00271046	0.00226043	0.00227884	0.00284927	0.00331801	0.00211949	0.00273595	0.00263953	0.00277658	0.00206381
Valproic acid	8.03	143.109	143.10793:3082 144.11128:426 145.11464:214	Negative	Stanford	MZRT			NIJJYAXOARWZEE-UHFFFAOYSA-N	HMDB0001877	C07185	C8H16O2	0.00477888	0.00329752	0.00341558	0.00273046	0.00217979	0.00275147	0.00256833	0.00413796	0.00464786	0.00296071	0.00377016	0.00253869	0.00254782	0.00292575	0.00265977	0.00280829	0.00305506	0.00300988	0.00247141	0.00284154	0.00414554	0.00339395	0.0031759	0.0033365	0.00365754	0.00327948	0.00390087	0.00295097	0.00590367	0.00397866	0.00436093	0.00325965	0.00311252	0.00290518	0.00351055	0.00395552	0.00561758
N-Isobutyrylglycine/butyrylglycine (coelute)	3.2	144.068	144.06793:190001 145.07128:20043 146.07464:2598	Negative	MoNA	MZ+MSMS	144.0653, 74.0234 100.0756	144.0677, 100.0772, 74.0253	DCICDMMXFIELDF-UHFFFAOYSA-N	HMDB0000730		C6H11NO3	0.0388335	0.0466857	0.127672	0.16901	0.0880791	0.171772	0.0809545	0.0856552	0.0482552	0.099401	0.0737332	0.0568835	0.0878341	0.131292	0.0792148	0.100442	0.191095	0.075801	0.0609272	0.110264	0.17457	0.0968045	0.171678	0.0901134	0.132605	0.0870177	0.156133	0.273075	0.0602536	0.0779283	0.0881011	0.153927	0.0486321	0.112339	0.0819598	0.0680804	0.0544436
alpha-Ketoglutaric acid	1.33	145.014	145.01442:1235706 146.01777:69700 147.02113:49714	Negative	Stanford	MZRT+MSMS	145.0136, 101.0242, 57.0347	145.0135, 101.0243, 57.0346	KPGXRSRHYNQIFN-UHFFFAOYSA-N	HMDB0000208	C00026	C5H6O5	0.00911158	0.00117366	0.608957	0.00950576	0.00738916	0.00337867	0.00333508	0.00116884	0.00249618	0.00200767	0.0346106	0.0105745	0.013125	0.00839403	0.0265817	0.00341903	1.15402	0.00737454	0.00362445	0.106861	0.00375541	0.00339501	0.00219584	0.00296143	0.00409859	0.000859297	0.00160728	0.00605251	0.000649672	0.000735642	0.000696504	0.00106438	0.000856042	0.00174548	0.00078214	3.29327e-05	0.000420235
Adipic acid	3.87	145.052	145.05051:11932 146.05386:1206 147.05722:373	Negative	Stanford	MZRT+MSMS	145.0505, 101.0608, 83.0503	101.0603, 83.0497	WNLRTRBMVRJNCN-UHFFFAOYSA-N	HMDB0000448	C06104	C6H10O4	0.0182269	0.0067216	0.0260604	0.00826446	0.0106846	0.00887359	0.0104556	0.00594053	0.00714738	0.0101227	0.01277	0.0112029	0.0116925	0.0113276	0.0133661	0.0088105	0.0159306	0.00945393	0.00903474	0.00765719	0.00558387	0.00511425	0.00386647	0.00499814	0.00587412	0.00400699	0.00493973	0.00622004	0.00486687	0.0032529	0.0034787	0.00328061	0.00293798	0.00252206	0.00269859	0.0028645	0.00360351
Glutamine	0.85	145.063	145.06134:6390 146.06469:0 147.06805:0	Negative	Stanford	MZRT			ZDXPYRJPNDTMRX-VKHMYHEASA-N	HMDB0000641	C00064	C5H10N2O3	0.00795349	0.0050229	0.00716831	0.00773915	0.00722322	0.005173	0.00574491	0.00320509	0.00509972	0.00682593	0.0055738	0.00575569	0.00554865	0.0059267	0.00806542	0.00723983	0.00573696	0.0052536	0.00450832	0.00620371	0.00962985	0.00773432	0.0127626	0.00611409	0.0109066	0.00995472	0.00796188	0.0124452	0.00977261	0.0107516	0.00679363	0.0120606	0.00792016	0.00719538	0.00891602	0.00674368	0.00959205
N-Acetyl-Dl-Serine	1.12	146.047	146.04536:11735 147.04871:1026 148.05207:0	Negative	Stanford	MZRT			JJIHLJJYMXLCOY-UHFFFAOYSA-N	HMDB00258		C5H9NO4	0.0200272	0.0161746	0.0228872	0.00951533	0.0108392	0.0146466	0.0139612	0.0138917	0.0159337	0.0145015	0.0207524	0.0166939	0.0122039	0.0111407	0.0163827	0.00877043	0.0125703	0.0145718	0.00914418	0.00861948	0.0336582	0.0180169	0.0329928	0.0255325	0.0260597	0.0250869	0.0308603	0.0263628	0.0218739	0.0267255	0.0195765	0.0271514	0.0214828	0.0182409	0.0210022	0.0247361	0.0181295
Glutamic acid (or isomers)	0.87	146.048	146.04549:4107 147.04884:0 148.0522:366	Negative	Stanford	MZRT			WHUUTDBJXJRKMK-VKHMYHEASA-N	HMDB0000148	C00025	C5H9NO4	0.00375083	0.00209501	0.00305099	0.00309779	0.00358409	0.00365238	0.00314289	0.00198216	0.00208881	0.00309496	0.00430536	0.00297459	0.0032288	0.00260687	0.00358375	0.00323261	0.00351427	0.00415437	0.00314867	0.00183344	0.0106501	0.00265551	0.00382034	0.00229383	0.00586835	0.00322668	0.00233676	0.00414505	0.00779845	0.00245319	0.00271022	0.00315642	0.00300388	0.00349716	0.0021671	0.00243585	0.00179016
Indole-3-Carboxaldehyde	5.6	146.06	146.06021:5203 147.06356:599 148.06692:0	Positive	Stanford	MZRT+MSMS	146.0603, 118.0654, 91.0545	146.0598, 118.0653, 91.0540	OLNJUISKUQQNIM-UHFFFAOYSA-N	HMDB0029737	C08493	C9H7NO	0.0413309	0.0284656	0.0616861	0.0422156	0.0374454	0.0536714	0.034651	0.0298669	0.0328887	0.0445606	0.0356076	0.051748	0.053062	0.0452815	0.0317042	0.0401407	0.0795402	0.0462647	0.055185	0.0514493	0.0223009	0.0110684	0.0105888	0.0194419	0.0107784	0.0131571	0.0192851	0.00810051	0.0132878	0.00759009	0.0166924	0.00813734	0.00959805	0.0141651	0.0157776	0.0219803	0.00695043
N-Butyrylglycine	3.26	146.081	146.08139:33083 147.08474:2803 148.0881:547	Positive	Stanford	MZRT+MSMS	76.0394, 43.0546	76.0393, 43.0542, 41.0388	WPSSBBPLVMTKRN-UHFFFAOYSA-N	HMDB0000808		C6H11NO3	0.0484474	0.0548184	0.124322	0.137181	0.0906231	0.165189	0.0770472	0.091345	0.0578404	0.102072	0.0778985	0.0592217	0.085198	0.138076	0.0830018	0.110916	0.17982	0.0787252	0.0690464	0.123625	0.139446	0.0964541	0.134289	0.0865342	0.130253	0.100285	0.159	0.20541	0.0891882	0.107734	0.109498	0.205517	0.0641627	0.151468	0.116147	0.101748	0.0777131
4-Acetamidobutanoate	2.62	146.082	146.08122:2057 147.08457:227 148.08793:0	Positive	Stanford	MZRT+MSMS	86.0601, 43.0179	86.0598, 43.0177	BTCSSZJGUNDROE-UHFFFAOYSA-N	HMDB0000112	C00334	C4H9NO2	0.00441381	0.00500653	0.00610696	0.00613705	0.00782603	0.00651141	0.00624567	0.00570939	0.00495159	0.00577382	0.00414292	0.00591142	0.00596945	0.00462627	0.00725371	0.00418785	0.00538642	0.00615047	0.00548303	0.00402386	0.00414039	0.00500883	0.0054613	0.00444369	0.00467594	0.00497588	0.00382314	0.00555869	0.00795571	0.00502809	0.00795271	0.00744957	0.00573711	0.00583386	0.00661856	0.00874943	0.00715435
4-Guanidino butanoate	1.09	146.092	146.09273:51240 147.09608:4707 148.09944:932	Positive	MoNA	MZ+MSMS			TUHVEAJXIMEOSA-UHFFFAOYSA-N	HMDB01264	C01035	C5H11N3O2	0.174037	0.163182	0.130029	0.0978465	0.156873	0.0882002	0.129511	0.119606	0.130744	0.14827	0.131333	0.141424	0.101323	0.154146	0.140912	0.113202	0.0789869	0.137355	0.118317	0.103445	0.153389	0.12224	0.170336	0.127789	0.202383	0.225956	0.188479	0.185576	0.276588	0.298341	0.24287	0.275553	0.261257	0.249062	0.281191	0.283684	0.318834
Deoxycarnitine	0.86	146.118	146.11803:2249 147.12138:1777 148.12474:0	Positive	Stanford	MZRT			JHPNVNIEXXLNTR-UHFFFAOYSA-O	HMDB00056		C7H15NO2	0.00564957	0.00582553	0.0109105	0.0168673	0.010226	0.0211519	0.0106625	0.00783148	0.00618143	0.0122071	0.00841145	0.00466124	0.00750905	0.0175043	0.00627668	0.00945741	0.010547	0.00803799	0.0068964	0.0106954	0.0218675	0.00876226	0.00842576	0.0100843	0.00955309	0.00581647	0.00975048	0.0133253	0.00769095	0.00864753	0.00988296	0.00558764	0.00604306	0.00818398	0.00729199	0.00642671	0.00851122
Spermidine	0.7	146.165	146.16577:2589 147.16912:0 148.17248:0	Positive	Stanford	MZRT			ATHGHQPFGPMSJY-UHFFFAOYSA-N	HMDB0001257	C00315	C7H19N3	0.0011047	0.000473141	0.00316811	0.00763821	0.00394499	0.00161178	0.00186969	0.00102369	0.001712	0.00134644	0.00232075	0.00306459	0.00241398	0.00160622	0.00431138	0.000935359	0.00297124	0.00211806	0.00298589	0.00074538	0.0121051	0.00886378	0.0104339	0.00348582	0.00842477	0.013395	0.00784284	0.00963095	0.147695	0.00507731	0.0130016	0.0269757	0.00651786	0.0135711	0.00893549	0.00522918	0.00422143
L-Glutamine	0.83	147.076	147.07683:7841 148.08018:912 149.08354:670	Positive	Stanford	MZRT+MSMS	130.0501, 84.0446	147.0740, 130.0498, 84.0445, 60.0441	ZDXPYRJPNDTMRX-VKHMYHEASA-N	HMDB0000641	C00064	C5H10N2O3	0.0516576	0.0257335	0.0437285	0.0276116	0.0291545	0.0291432	0.0282281	0.0253218	0.0328294	0.0231372	0.0313356	0.0271426	0.0241309	0.0312167	0.0392097	0.0262348	0.0386976	0.0208981	0.022235	0.0318872	0.0445048	0.038466	0.0429824	0.0375504	0.0500421	0.0485238	0.0424104	0.0356678	0.0468155	0.0618311	0.0430755	0.0581666	0.0397193	0.0360732	0.0392606	0.037664	0.0543304
Lysine	0.74	147.113	147.11345:2143 148.1168:0 149.12016:0	Positive	Stanford	MZRT			KDXKERNSBIXSRK-YFKPBYRVSA-N	HMDB0000182	C00047	C6H14N2O2	0.00920573	0.00771332	0.00441226	0.00623587	0.00743512	0.00929316	0.00719773	0.00755868	0.0110345	0.00803915	0.0113186	0.00991167	0.00680161	0.0117815	0.00954102	0.00986211	0.00522827	0.00743654	0.00840599	0.00639017	0.0158077	0.00620391	0.00566539	0.00664326	0.00740436	0.00744741	0.00439877	0.00552921	0.0171425	0.00530246	0.00723934	0.00809141	0.00526219	0.00725079	0.00753773	0.00859195	0.00724737
O-Acetyl-L-Serine (or isomers)	0.84	148.061	148.06076:3459 149.06411:468 150.06747:229	Positive	Stanford	MZRT			VZXPDPZARILFQX-BYPYZUCNSA-N		C00979	C5H9NO4	0.0100037	0.00370369	0.0034774	0.00284036	0.00369804	0.00427237	0.0027266	0.00542654	0.00352403	0.00429029	0.0059085	0.00352565	0.00386046	0.00461372	0.00393613	0.00378824	0.00594728	0.00432244	0.00584261	0.00403226	0.0138217	0.00398062	0.00479717	0.00494601	0.00914463	0.00551822	0.00495542	0.00492	0.0180088	0.00609253	0.00594345	0.00596649	0.00551811	0.0056461	0.00433726	0.00716514	0.00728923
D-Ribose (or isomers)	0.92	149.047	149.04538:22033 150.04873:1566 151.05209:6936	Negative	Stanford	MZRT			SRBFZHDQGSBBOR-SOOFDHNKSA-N	HMDB0000283	C00121	C5H10O5	0.0243288	0.0245917	0.0253513	0.0274497	0.0254145	0.0302117	0.0229921	0.0260917	0.024912	0.0241906	0.0230971	0.0230493	0.0233682	0.0267836	0.0227398	0.02471	0.0202498	0.0232112	0.0218369	0.0260718	0.0367862	0.0316577	0.0347678	0.0269321	0.0315682	0.0252271	0.0262538	0.02897	0.0256641	0.0258103	0.0276447	0.0305214	0.0213755	0.0249607	0.02716	0.0274522	0.0218858
L-Methionine	1.33	150.059	150.05881:24557 151.06216:2292 152.06552:2269	Positive	Stanford	MZRT+MSMS	133.0319, 104.0531, 61.0108, 56.0497	150.0583, 133.0317, 104.0530, 61.0106, 56.0496	FFEARJCKVFRZRR-BYPYZUCNSA-N	HMDB0000696	C00073	C5H11NO2S	0.0763568	0.0331078	0.0227759	0.0163822	0.0435172	0.024465	0.0531735	0.030327	0.0406326	0.0311017	0.0284679	0.0465169	0.049874	0.0208192	0.106797	0.0187959	0.0473338	0.0295493	0.0351116	0.0164838	0.130687	0.0572677	0.160131	0.0759793	0.101599	0.139414	0.0850221	0.0860226	0.146516	0.180404	0.0773677	0.124154	0.135911	0.0556754	0.0852693	0.191602	0.180498
2-Hydroxyphenylacetate	4.93	151.041	151.03943:8978 152.04278:1926 153.04614:0	Negative	Stanford	MZRT+MSMS	107.05	107.05	CCVYRRGZDBSHFU-UHFFFAOYSA-N	HMDB0000669	C05852	C8H8O3	0.00731464	0.00909872	0.00819764	0.0104189	0.00830641	0.00985419	0.0097679	0.00979235	0.00990615	0.00865218	0.0067699	0.00919034	0.00971858	0.00846617	0.00976487	0.00734371	0.00723681	0.00955513	0.00868528	0.00633152	0.0195861	0.018989	0.0206426	0.0129746	0.0187959	0.0121589	0.0140495	0.0213966	0.0167793	0.0152041	0.0114944	0.0151932	0.0108434	0.0126519	0.0131691	0.0132829	0.0125229
4-Hydroxyphenylacetate	4.41	151.041	151.03966:9189 152.04301:1771 153.04637:0	Negative	Stanford	MZRT+MSMS	151.0406, 107.0506, 77.04	107.05	XQXPVVBIMDBYFF-UHFFFAOYSA-N	HMDB0000020	C00642	C8H8O3	0.00654484	0.00581815	0.00563565	0.00369252	0.00388815	0.00802993	0.00806377	0.00928031	0.00496131	0.00591971	0.00682233	0.00819603	0.00739168	0.00331693	0.00535577	0.00342229	0.00167854	0.00706444	0.00503359	0.00334878	0.0231868	0.0119158	0.0248657	0.022818	0.0153341	0.0125037	0.0156432	0.011871	0.0163693	0.0133941	0.015055	0.00965485	0.00753838	0.00613212	0.00828981	0.0144759	0.0121257
D-Arabitol (or isomers)	0.87	151.063	151.06096:21849 152.06431:2556 153.06767:0	Negative	Stanford	MZRT			HEBKCHPVOIAQTA-UHFFFAOYSA-N	HMDB0000568	D00061	C5H12O5	0.0331141	0.0245012	0.0262925	0.0221406	0.0200029	0.0160967	0.0192404	0.0183885	0.0204373	0.0221958	0.0202961	0.0176383	0.0190527	0.020742	0.0159057	0.0226986	0.0143998	0.0198568	0.0180877	0.0178143	0.0191522	0.0178393	0.0210645	0.0157846	0.0221762	0.0228872	0.0239859	0.0223542	0.0245381	0.0253159	0.0219312	0.0221094	0.0223864	0.019685	0.0238683	0.0292099	0.0244738
4-Acetamidophenol	3.59	152.069	152.06857:4682 153.07192:700 154.07528:482	Positive	Stanford	MZRT			RZVAJINKPMORJF-UHFFFAOYSA-N	HMDB0001859	C06804	C8H9NO2	0.00284206	0.0074271	0.00311162	0.00378576	0.0115848	0.00210799	0.00671192	0.00244044	0.00306953	0.00662717	0.00221434	0.00452239	0.00321232	0.00401573	0.0165134	0.00269119	0.00281468	0.00628529	0.00809613	0.00258198	0.00581093	0.00623447	0.00650007	0.00665674	0.00623841	0.00865927	0.00631786	0.00815168	0.0081847	0.0115641	0.00926308	0.0103947	0.0130237	0.0101441	0.00820831	0.0134401	0.00977373
2,6-Dihydroxybenzoic acid	5.1	153.018	153.01964:7541 154.02299:610 155.02635:0	Negative	Stanford	MZRT+MSMS	135.0088, 109.0295, 91.0190, 67.0191, 65.0399, 41.0035	153.018, 135.0077, 109.0289, 91.0177, 67.0184, 65.0393, 41.0028	AKEUNCKRJATALU-UHFFFAOYSA-N	HMDB0013676		C7H6O4	0.00658389	0.00491885	0.00535084	0.0045814	0.00636407	0.00384781	0.00508264	0.00518257	0.00526393	0.0049299	0.00467225	0.00573774	0.00464655	0.0052135	0.00611452	0.00335836	0.00376595	0.00483384	0.00501521	0.00341479	0.00750273	0.00525928	0.00792139	0.00632354	0.00695311	0.00714338	0.00584423	0.00778462	0.0108502	0.0066329	0.00699613	0.00601788	0.00586519	0.00537658	0.0064047	0.00676884	0.00817905
3,5-Dihydroxybenzoic acid	3.16	153.019	153.01884:3838 154.02219:502 155.02555:509	Negative	Stanford	MZRT+MSMS	153.0188, 109.0294, 67.0188, 41.0032	153.0206, 109.036, 67.0195, 41.0042	UYEMGAFJOZZIFP-UHFFFAOYSA-N	HMDB0013173		C7H6O4	0.00496782	0.00440489	0.00537084	0.00395253	0.0045703	0.00319267	0.00424113	0.00401254	0.00412426	0.00435693	0.00402363	0.00516452	0.00397472	0.00487938	0.00487762	0.00290412	0.0049694	0.0056551	0.00408728	0.00362794	0.00472188	0.0047122	0.00578594	0.00393707	0.00459946	0.00361039	0.00419186	0.00518378	0.00377182	0.00474403	0.00489107	0.00525699	0.00310088	0.00423982	0.00353028	0.00292791	0.00417298
3-Aminosalicylic acid	1.64	154.048	154.04787:2145 155.05122:205 156.05458:0	Positive	Stanford	MZRT			IQGMRVWUTCYCST-UHFFFAOYSA-N	HMDB0001972		C7H7NO3	0.00192969	0.00135128	0.00456013	0.00138908	0.0022355	0.00182606	0.00260871	0.00154102	0.00160722	0.00184155	0.00412083	0.00200583	0.00252773	0.000724388	0.0031355	0.000887064	0.00246708	0.00235542	0.00173147	0.00108414	0.00195412	0.00143563	0.0018907	0.00218872	0.00202196	0.00132825	0.00166989	0.00149646	0.00488124	0.00401785	0.00622613	0.0058999	0.00624645	0.00416249	0.00347819	0.00850408	0.00407581
Orotic acid	1.23	155.011	155.00941:13331 156.01276:824 157.01612:451	Negative	Stanford	MZRT			PXQPEWDEAKTCGB-UHFFFAOYSA-N	HMDB0000226	C00295	C5H4N2O4	0.0101066	0.00927843	0.0136226	0.00519609	0.00838376	0.00867426	0.00488943	0.00872272	0.0119639	0.0087929	0.00784748	0.0110703	0.0074363	0.0102852	0.0087031	0.0059183	0.0141954	0.00834951	0.0080614	0.0114698	0.0217171	0.0142941	0.0369191	0.0285512	0.0226459	0.0307229	0.0260908	0.0230295	0.0194135	0.0290966	0.0235578	0.0233107	0.0256026	0.0192674	0.0237125	0.0125737	0.0219377
Allantoin	0.88	157.037	157.03688:703704 158.04023:74668 159.04359:9029	Negative	Stanford	MZRT+MSMS	114.03090, 97.00435, 41.99854	114.0308, 96.9696, 78.9592, 41.9986	POJWUDADGALRAB-UHFFFAOYSA-N		C01551	C4H6N4O3	0.510781	0.616076	0.709539	0.871517	0.78839	0.843651	0.677153	0.751456	0.834254	0.723357	0.737691	0.775426	0.751599	0.822882	0.723828	0.717989	0.703247	0.777263	0.760456	0.725716	0.868227	0.830947	0.900863	0.674853	0.780893	0.667782	0.663636	0.853573	0.710482	0.655119	0.76938	0.785474	0.602297	0.656075	0.715213	0.777588	0.612978
Tiglyl glycine	4.04	158.081	158.08148:3076 159.08483:764 160.08819:0	Positive	Stanford	MZRT+MSMS	83.0497, 55.0543	83.0493, 55.0541	WRUSVQOKJIDBLP-HWKANZROSA-N	HMDB0000959		C7H11NO3	0.0136047	0.014776	0.0150011	0.024047	0.021811	0.0299455	0.0198681	0.0229351	0.018912	0.0205257	4.49625e-05	0.0273291	3.59134e-05	0.0269541	0.0234905	0.0205887	0.0244192	3.5451e-05	0.0153935	0.0229313	0.0551971	0.0488344	0.0653195	4.0215e-05	0.065863	0.0661243	0.0651967	0.0774156	0.0692636	4.20867e-05	0.0828419	0.126453	0.0657245	0.0851799	0.0599236	0.0750833	0.0670934
2-Methylbutyrylglycine	4.12	158.084	158.08208:23544 159.08543:4865 160.08879:392	Negative	Stanford	MZRT+MSMS	158.0822, 116.9281, 114.0923, 99.9255, 74.0248	116.0704, 74.0257	HOACIBQKYRHBOW-UHFFFAOYSA-N	HMDB0000339		C7H13NO3	0.0100457	0.00744354	0.0121967	0.0125153	0.0119026	0.0177205	0.0103511	0.0120737	0.00767627	0.010864	0.011077	0.011697	0.0121503	0.0194041	0.0114831	0.0112166	0.0219882	0.0132321	0.0102241	0.0147714	0.0470018	0.034924	0.0642362	0.0556728	0.058191	0.0594387	0.0712047	0.0964185	0.0362061	0.0407055	0.0434313	0.0704184	0.0322979	0.0489702	0.0306512	0.0277813	0.032747
Pimelic acid	4.78	159.066	159.06583:16783 160.06918:1984 161.07254:487	Negative	Stanford	MZRT			WLJVNTCWHIRURA-UHFFFAOYSA-N	HMDB0000857	C02656	C7H12O4	0.0172819	0.0123702	0.0257463	0.0164321	0.0171247	0.0199678	0.0173058	0.0141771	0.00898534	0.0180808	0.0175936	0.010039	0.0160708	0.0218129	0.0167567	0.0161459	0.0193122	0.0141156	0.0123224	0.0116027	0.0142931	0.012905	0.0139776	0.0109047	0.0118454	0.00970583	0.0130412	0.0129855	0.00966816	0.0112365	0.0110267	0.0139219	0.00630426	0.00787435	0.00828659	0.00985644	0.00704362
N-Methyl-L-Glutamate (or isomers)	0.9	160.061	160.06129:7100 161.06464:0 162.068:590	Negative	Stanford	MZRT			XLBVNMSMFQMKEY-BYPYZUCNSA-N		C01046	C6H11NO4	0.00543997	0.0061088	0.00327188	0.00269484	0.0048903	0.00346524	0.00682432	0.00227006	0.00341304	0.00681932	0.00597739	0.0056876	0.00880319	0.0039274	0.00914028	0.00347554	0.00226565	0.00583733	0.00330812	0.00324289	0.00414226	0.00370719	0.00345109	0.00181657	0.00264094	0.00161895	0.00257466	0.00481035	0.00234601	0.00232452	0.00195689	0.00170752	0.00186793	0.00174241	0.0020485	0.00172974	0.00133685
N-Isovaleroylglycine	4.29	160.097	160.09709:47320 161.10044:5435 162.1038:881	Positive	Stanford	MZRT+MSMS	85.0651, 76.0396, 57.0701	85.0650, 76.0395, 57.0700	ZRQXMKMBBMNNQC-UHFFFAOYSA-N	HMDB0000678		C7H13NO3	0.118648	0.11294	0.105907	0.136088	0.170626	0.189156	0.142951	0.154587	0.183085	0.123655	0.143462	0.220658	0.159676	0.179677	0.189647	0.146546	0.151942	0.173595	0.136599	0.155285	0.38607	0.383164	0.438608	0.343303	0.465503	0.479167	0.44858	0.502867	0.397759	0.394122	0.322816	0.719435	0.30515	0.455908	0.368526	0.454675	0.36363
3-Hydroxy-3-Methylglutarate	2.13	161.045	161.0453:22479 162.04865:1839 163.05201:419	Negative	Stanford	MZRT+MSMS	161.04555, 99.04515, 59.01385, 57.03459	161.0458, 143.0343, 99.0454, 71.0505, 59.0136	NPOAOTPXWNWTSH-UHFFFAOYSA-N		C03761	C6H10O5	0.00610842	0.00181281	0.0170337	0.00397989	0.00448805	0.00670091	0.00328482	0.00309931	0.00208989	0.0040151	0.00686845	0.00401291	0.00482662	0.00491343	0.00622276	0.00322319	0.0209929	0.00335702	0.00282902	0.00481063	0.00440016	0.00324772	0.00351984	0.00335801	0.00355157	0.00187611	0.00365126	0.00442979	0.0020352	0.00237474	0.00289146	0.00283099	0.00187559	0.00249831	0.00205546	0.00192153	0.00132229
Alpha-Aminoadipate	0.93	162.077	162.0766:2756 163.07995:861 164.08331:0	Positive	Stanford	MZRT			OYIFNHCXNCRBQI-UHFFFAOYSA-N	HMDB0000510	C00956	C6H11NO4	0.0153703	0.00897166	0.00671475	0.00236482	0.00518558	0.00534231	0.00737888	0.00335053	0.00663945	0.00689886	0.0111399	0.00767342	0.00839705	0.00738306	0.0114764	0.00452263	0.00366662	0.00861708	0.00513251	0.00591319	0.00464301	0.00551748	0.0028621	0.00266523	0.00424504	0.00348237	0.00557165	0.00355312	0.00260904	0.00431443	0.00232901	0.00372341	0.00251208	0.0030338	0.00288749	0.0037576	0.00344708
L-Carnitine	0.83	162.113	162.11293:28864 163.11628:3932 164.11964:739	Positive	Stanford	MZRT+MSMS	162.1129, 103.0396, 85.0293, 60.0809, 43.0177	162.1121, 103.0397, 85.0289, 58.0649, 43.0180	PHIQHXFUZVPYII-ZCFIWIBFSA-N	HMDB0062496	C00318	C7H15NO3	0.0813861	0.051896	0.0632322	0.0404533	0.0505826	0.125196	0.125572	0.0462905	0.0365906	0.110205	0.118278	0.0593924	0.0976537	0.0988084	0.0903477	0.0567378	0.0213093	0.0587226	0.0530881	0.0555339	0.0978773	0.071094	0.0692047	0.0536564	0.0568574	0.0607574	0.077225	0.0871402	0.0622727	0.0553952	0.0818891	0.0506686	0.037775	0.0391977	0.0387944	0.0268657	0.0237978
Phenylpyruvic acid	5.08	163.042	163.04013:45191 164.04348:6895 165.04684:4688	Negative	Stanford	MZRT+MSMS	163.0407, 91.056	119.0501, 91.0553	BTNMPGBKDVTSJY-UHFFFAOYSA-N	HMDB0000205	C00166	C9H8O3	0.139063	0.0779613	0.18909	0.0906116	0.0384555	0.0673367	0.0950442	0.0973783	0.0763754	0.0967971	0.0750057	0.107961	0.0871873	0.0429014	0.0713502	0.0371234	0.154229	0.143351	0.130855	0.0793869	0.0800995	0.0408689	0.0880544	0.061205	0.0416064	0.0701102	0.0552489	0.0438899	0.0560578	0.0509892	0.069156	0.0460843	0.0326925	0.0207775	0.0261998	0.0643723	0.0450986
p-Coumaric acid	5.19	165.055	165.05496:3466 166.05831:649 167.06167:1950	Positive	Stanford	MZRT+MSMS	147.0442, 119.0490, 101.0089, 91.0557, 68.9832, 56.9426	147.0442, 119.0491, 91.0544,56.9437	NGSWKAQJJWESNS-ZZXKWVIFSA-N	HMDB0002035	C00811	C9H8O3	0.00407345	0.00308535	0.00340573	0.00229344	0.00314776	0.00234953	0.00270149	0.00313172	0.00427823	0.00210364	0.00387935	0.00350806	0.00291071	0.00280622	0.00252007	0.00266129	0.00219712	0.00291392	0.00259469	0.00309833	0.00465346	0.00314548	0.00319506	0.00395147	0.0036337	0.00289947	0.00386101	0.00325703	0.0148733	0.0253206	0.048031	0.0149117	0.0117246	0.0153598	0.0149601	0.0239838	0.00905849
3-Phenyllactic acid	5.44	165.057	165.05527:9474 166.05862:1509 167.06198:269	Negative	Stanford	MZRT+MSMS	147.046, 119.051, 103.056, 72.9936	147.0452, 105.0167, 103.0527, 59.0138, 72.9925, 42.9996	VOXXWSYKYCBWHO-UHFFFAOYSA-N	HMDB0000779	C05607	C9H10O3	0.00286511	0.00121487	0.00339156	0.00164365	0.0063529	0.00338659	0.00295609	0.00265095	0.00144974	0.00238627	0.00106821	0.00324116	0.00186698	0.00302648	0.00514124	0.000668279	0.0035591	0.00257665	0.00340846	7.20059e-05	0.0198549	0.00932577	0.025351	0.0154335	0.0137075	0.0191841	0.0147548	0.0140611	0.0203474	0.0250085	0.0122303	0.0231294	0.0106072	0.00984779	0.0124377	0.0112941	0.0222699
3-(4-Hydroxyphenyl)propionic acid	5.04	165.058	165.05652:32440 166.05987:5267 167.06323:320	Negative	Stanford	MZRT+MSMS	165.0565, 121.0664, 93.0349, 59.0139	165.0555, 121.0651, 93.0345, 59.0135	NMHMNPHRMNGLLB-UHFFFAOYSA-N	HMDB0002199	C01744	C9H10O3	9.62709e-05	6.33485e-05	7.00141e-05	5.69841e-05	4.65904e-05	5.81724e-05	5.02942e-05	8.19695e-05	8.24076e-05	5.31489e-05	6.74539e-05	5.34348e-05	5.1759e-05	6.1086e-05	4.24835e-05	5.2633e-05	6.0093e-05	5.29027e-05	5.00505e-05	5.67185e-05	0.00161799	6.64096e-05	0.00232995	0.00304653	0.00108098	7.21419e-05	0.00102044	0.000648168	0.079263	0.150041	0.272719	0.0486269	0.0473144	0.0354769	0.0337498	0.134441	0.0381704
L-Phenylalanine	3.25	166.087	166.08669:5050 167.09004:1334 168.0934:8767	Positive	Stanford	MZRT+MSMS	120.0811, 103.0544	166.0864, 120.0808, 103.0547	COLNVLDHVKWLRT-QMMMGPOBSA-N	HMDB0000159	C00079	C9H11NO2	0.0495745	0.0278935	0.0351447	0.0205584	0.0285227	0.0280502	0.0296275	0.0233791	0.0324803	0.0244954	0.0697408	0.0324269	0.0324554	0.0245514	0.0387476	0.0206382	0.0371504	0.0316603	0.0394452	0.0214166	0.176985	0.0400171	0.0424233	0.03588	0.0416523	0.0398931	0.0338319	0.0382472	0.0497492	0.0407849	0.0352403	0.0433836	0.0361825	0.0323983	0.0299784	0.0424191	0.0402037
Vanillic acid	4.59	167.037	167.03477:3287 168.03812:548 169.04148:724	Negative	Stanford	MZRT			WKOLLVMJNQIZCI-UHFFFAOYSA-N	HMDB0000484	C06672	C8H8O4	0.00233997	0.00208123	0.00130788	0.00094138	0.00118963	0.0010478	0.00258404	0.00219363	0.00226298	0.00164371	0.00208716	0.00403172	0.00264401	0.000898071	0.00261255	0.000561943	0.00112815	0.00176106	0.00198192	0.000787143	0.00633243	0.00329849	0.0051065	0.00619924	0.00310438	0.00257529	0.00236574	0.00407448	0.00337801	0.0028833	0.0029634	0.00152991	0.00191611	0.00141527	0.0017135	0.0029375	0.00216435
N-(2-Furoyl)glycine	3.34	170.045	170.04538:3625 171.04873:1140 172.05209:0	Positive	Stanford	MZRT+MSMS	124.0391, 95.0129	170.0449, 124.0394, 95.0130	KSPQDMRTZZYQLM-UHFFFAOYSA-N	HMDB0000439		C7H7NO4	0.016793	0.0241096	0.00993993	0.0123422	0.0357308	0.0117422	0.0246839	0.0245798	0.0320945	0.020723	0.0181132	0.0423742	0.0287633	0.0161498	0.0421154	0.0148104	0.0197715	0.0224497	0.036454	0.0093607	0.0384952	0.0304901	0.0299309	0.034869	0.0212338	0.0302811	0.0154667	0.0190272	0.0273746	0.0176698	0.0187261	0.0215322	0.0255472	0.0181603	0.0223492	0.0324489	0.0226909
3-Methyl-L-Histidine	0.78	170.093	170.0929:2464 171.09625:0 172.09961:0	Positive	Stanford	MZRT			JDHILDINMRGULE-LURJTMIESA-N		C01152	C7H11N3O2	0.0191155	0.00918094	0.0112512	0.00505333	0.0116625	0.0104321	0.0117736	0.00945215	0.0109209	0.00984286	0.0117362	0.00879323	0.0101191	0.0134607	0.0195668	0.0119409	0.00444333	0.00814554	0.00482444	0.00576014	0.0242513	0.0263597	0.0254065	0.0217713	0.0205545	0.0233983	0.022808	0.0214885	0.0192517	0.0218098	0.0221492	0.0266218	0.0228914	0.0217291	0.0213627	0.0172699	0.0219767
N-Acetyl-L-Leucine	5.41	172.099	172.09772:4703 173.10107:484 174.10443:0	Negative	Stanford	MZRT			WXNXCEHXYPACJF-ZETCQYMHSA-N		C02710	C8H15NO3	0.0212847	0.0068547	0.0191656	0.00248766	0.00464461	0.00362544	0.00844073	0.00412533	0.0049508	0.00462999	0.0103229	0.00437958	0.00378295	0.00236909	0.00442441	0.00194112	0.00429577	0.00323246	0.0018493	0.00160162	0.0309125	0.0118261	0.0484608	0.0315163	0.027662	0.0503011	0.0451036	0.0247854	0.0483318	0.0653908	0.0485829	0.0517198	0.040816	0.0191769	0.023527	0.0369761	0.0369288
Isocaproylglycine	5.57	172.101	172.0976:41838 173.10095:6785 174.10431:972	Negative	Stanford	MZRT+MSMS	172.099, 128.1088, 74.0255	172.0995, 128.1081, 74.0256	BQIHXZIDVMRVRP-UHFFFAOYSA-N			C8H15NO3	0.314565	0.302931	0.585098	0.653554	0.470374	0.731458	0.522858	0.554829	0.255446	0.52479	0.0364944	0.0357773	0.0346344	0.0445058	0.0283828	0.0295163	0.0687034	0.0343975	0.028331	0.0468416	0.855494	0.639185	0.987042	0.5154	0.0935305	0.0866181	0.137865	0.134409	1.35199	2.05188	1.57339	0.161242	0.0810483	0.088422	0.0701785	1.15152	0.704392
cis-Aconitic acid	2.02	173.009	173.00923:330619 174.01258:24538 175.01594:4683	Negative	MoNA	MZ+MSMS			GTZCVFVGUGFEME-IWQZZHSRSA-N	HMDB0000072	C00417	C6H6O6	0.0225761	0.0157919	0.142302	0.0421208	0.0343949	0.105206	0.020998	0.0115825	0.0261734	0.0323173	0.0340857	0.0525942	0.0406646	0.0486716	0.0473691	0.0477035	0.308764	0.0278165	0.032447	0.0772096	0.0352714	0.0376853	0.0170411	0.0428301	0.0176116	0.0057603	0.0205871	0.0440506	0.00551146	0.00777971	0.0152205	0.00679839	0.00788724	0.0124503	0.00305128	0.0040897	0.00301033
Suberic Acid	5.63	173.083	173.08255:4295 174.0859:891 175.08926:615	Negative	Stanford	MZRT			TYFQFVWCELRYAO-UHFFFAOYSA-N	HMDB0000893	C08278	C8H14O4	0.00924167	0.00511643	0.0070965	0.00316244	0.00662587	0.0037455	0.00525092	0.00594649	0.00645469	0.00519296	0.00712842	0.00599818	0.00608195	0.00679724	0.00622073	0.00521127	0.00646353	0.00586282	0.00514148	0.00474402	0.00602138	0.00727195	0.0055036	0.00583446	0.00823934	0.00716081	0.00741724	0.0078768	0.0101131	0.00513752	0.00582952	0.00786663	0.00681108	0.00604288	0.00667817	0.00624584	0.00860466
N-Acetyl-L-aspartic acid	1.29	174.042	174.04179:4163 175.04514:614 176.0485:272	Negative	Stanford	MZRT			OTCCIMWXFLJLIA-BYPYZUCNSA-N	HMDB0000812	C01042	C6H9NO5	0.00622898	0.00277918	0.0115141	0.000114296	0.00486981	0.000120119	0.00288866	0.000161236	0.00362564	0.00304414	0.00666837	0.00509758	0.00415646	0.00439569	0.00518461	0.00359712	0.00924764	0.00370434	0.00298719	0.00658004	0.0186941	0.000124435	0.000126161	0.000124591	0.00439741	0.004242	0.000142632	0.00917905	0.000271778	0.00178343	0.00364882	0.00393777	0.00269754	0.00234594	0.000126321	0.00216294	0.00272943
Citrulline	0.87	174.089	174.08824:2213 175.09159:0 176.09495:1843	Negative	Stanford	MZRT			RHGKLRLOHDJJDR-BYPYZUCNSA-N	HMDB0000904	C00327	C6H13N3O3	0.00137626	0.00143024	0.000992946	0.00105841	0.00119747	0.0013081	0.00109759	0.000986628	0.00103294	0.0013957	0.00112224	0.00109413	0.00137773	0.00132584	0.00221328	0.000936496	0.000785285	0.0020112	0.00128258	0.000739903	0.00230966	0.00222336	0.00283262	0.00129306	0.00341018	0.00229971	0.00213927	0.00369863	0.00209887	0.00198941	0.00155196	0.00293122	0.0018291	0.00168299	0.00158966	0.00124772	0.00188256
N-Caproylglycine	5.69	174.117	174.11314:308937 175.11649:40850 176.11985:4122	Positive	Stanford	MZRT+MSMS	99.0806, 76.0396, 71.0858, 43.0544	99.0806, 76.0396, 71.0857, 43.0544	UPCKIPHSXMXJOX-UHFFFAOYSA-N	HMDB0000701		C8H15NO3	2.14953	1.50727	2.5676	2.17128	1.48665	2.34946	1.7365	2.53421	1.74687	1.93582	0.382889	0.354604	0.414049	0.575457	0.36393	0.524014	1.01557	0.424627	0.340576	0.690112	3.26383	2.64905	2.57335	2.73756	1.0053	0.838217	1.39689	1.38372	3.29239	2.99933	3.18205	1.42742	0.434937	0.910939	0.715165	2.69569	3.37336
N-Alpha-Acetyl-L-Asparagine	0.9	175.071	175.07149:4085 176.07484:2683 177.0782:1333	Positive	Stanford	MZRT			HXFOXFJUNFFYMO-BYPYZUCNSA-N	HMDB11600		C6H10N2O4	0.00460219	0.00815698	0.00666218	0.0111168	0.0131019	0.0118585	0.00756755	0.00792095	0.00664625	0.00827698	0.00517939	0.00449768	0.010281	0.0138995	0.0107256	0.0111847	0.0130518	0.00746717	0.0051683	0.0121253	0.00181127	0.00216349	0.00187789	0.00180129	0.0021244	0.00154487	0.00195926	0.00205924	0.00295832	0.00254221	0.00356607	0.00308979	0.00132089	0.00212319	0.00238864	0.00404577	0.00213544
L-Arginine	0.78	175.12	175.11938:2033 176.12273:229 177.12609:711	Positive	Stanford	MZRT			ODKSFYDXXFIFQN-BYPYZUCNSA-N	HMDB0000517	C00062	C6H14N4O2	0.00697787	0.00484176	0.00315529	0.00388306	0.00614428	0.00657695	0.00437178	0.0051031	0.00685138	0.00544971	0.00553042	0.00475762	0.00366204	0.00435686	0.00620157	0.00644886	0.00346403	0.00362775	0.00473611	0.00430695	0.00911586	0.00610281	0.00858669	0.00787612	0.0106999	0.0115703	0.00819071	0.0132035	0.0178796	0.00750262	0.00972364	0.010554	0.00831349	0.00851831	0.00874964	0.0098599	0.0101137
N-Formyl-L-methionine	3.69	176.04	176.03853:3970 177.04188:0 178.04524:261	Negative	Stanford	MZRT+MSMS	128.0352, 98.0249, 84.0452, 46.9962	128.0351, 84.0452, 74.0247, 46.9963	PYUSHNKNPOHWEZ-YFKPBYRVSA-N		C03145	C6H11NO3S	0.00286637	0.00286073	0.00234482	0.00101336	0.00281397	0.00202848	0.00356875	0.00295983	0.00361493	0.00224682	0.000838119	0.00403046	0.00289199	4.70808e-05	0.00347944	0.000621937	0.00119264	0.00238513	0.00308794	0.000443789	0.0077925	0.00409996	0.00909791	0.0072159	0.00589995	0.0066793	0.00669954	0.00666419	0.00977205	0.00921198	0.00719132	0.00675446	0.00735208	0.00567238	0.0052821	0.00849885	0.0064701
Indole-3-Acetate	5.84	176.071	176.07115:2426 177.0745:786 178.07786:602	Positive	Stanford	MZRT+MSMS	130.0652, 99.9698, 97.9953, 58.9877	130.0649, 99.9691	SEOVTRFCIGRIMH-UHFFFAOYSA-N	HMDB0000197	C00954	C10H9NO2	0.00537329	0.00627588	0.00669533	0.0069013	0.00586308	0.0105211	0.0106825	0.00853096	0.00660827	0.00928783	0.00468094	0.00514402	0.00767222	0.00675459	0.0062163	0.0074226	0.00658074	0.00716373	0.0100242	0.00532462	0.0059327	0.00510281	0.0038937	0.00377059	0.00329642	0.00290708	0.00403372	0.00227037	0.00231138	0.00212371	0.00298517	0.00119873	0.00158087	0.00123964	0.00188391	0.00396742	0.00257345
D-Gulonic Acid Gama-Lactone	0.89	177.042	177.04146:8669 178.04481:1015 179.04817:34433	Negative	Stanford	MZRT			RGHNJXZEOKUKBD-QTBDOELSSA-N		C00800	C6H10O6	0.00494482	0.00505954	0.0033135	0.00363982	0.00349689	0.00386995	0.00373108	0.0046421	0.00433843	0.00472422	0.00389356	0.00423266	0.00464114	0.00475642	0.00378179	0.00369847	0.00268439	0.00468913	0.00417743	0.00405329	0.00655186	0.00512803	0.00652591	0.00430543	0.00706319	0.00654449	0.00578004	0.00868329	0.00711774	0.00701222	0.00601832	0.00660827	0.00467741	0.0074617	0.00670105	0.00789407	0.00677771
Hippurate	4.45	178.054	178.05077:25194 179.05412:10104 180.05748:263903	Negative	Stanford	MZRT+MSMS	178.0516, 134.0611, 77.0401	178.0526, 134.0624, 77.0404	QIAFMBKCNZACKA-UHFFFAOYSA-N	HMDB0000714	C01586	C9H9NO3	0.0217419	0.0227842	0.0445049	0.0183255	0.0576829	0.0190195	0.0359498	0.031572	0.0360745	0.0241534	0.0246182	0.0557399	0.0330819	0.0179045	0.0479172	0.0143038	0.0235287	0.0219327	0.0460812	0.0107362	0.0786312	0.0540071	0.0725555	0.0584129	0.0648039	0.0631837	0.0544845	0.0637553	1.35778	2.07329	2.38417	2.32467	2.11593	2.23858	1.93444	2.68818	1.1116
3-(4-Hydroxyphenyl)pyruvic acid	3.37	179.037	179.03459:10245 180.03794:1801 181.0413:406	Negative	Stanford	MZRT+MSMS	179.0347, 137.0241, 59.0140	179.0342, 107.0497, 59.0147	KKADPXVIOXHVKN-UHFFFAOYSA-N	HMDB0000707	C01179	C9H8O4	0.0403689	0.016636	0.0697191	0.0179686	0.0103931	0.0235163	0.0202948	0.0193172	0.0138865	0.0223065	0.0265576	0.0261626	0.0240994	0.0133277	0.0213137	0.00838007	0.0486815	0.0270096	0.0260006	0.0238082	0.0543703	0.0317867	0.0510021	0.0487214	0.0322717	0.0327444	0.0376924	0.0376834	0.0245172	0.0373066	0.0302227	0.0271572	0.0193334	0.0174461	0.0160041	0.0232778	0.0222501
Nicotinuric acid	2.63	179.047	179.04712:2923 180.05047:682 181.05383:0	Negative	Stanford	MZRT			ZBSGKPYXQINNGF-UHFFFAOYSA-N	HMDB0003269	C05380	C8H8N2O3	8.32954e-06	8.84863e-05	0.000214564	5.72443e-05	6.50895e-05	5.32519e-06	0.000172277	0.000181732	0.000247177	4.3202e-06	8.45358e-05	0.000503134	4.93263e-06	5.47344e-05	0.000101971	5.21198e-05	0.00022811	6.63171e-05	5.75305e-05	0.000108157	0.0025625	0.000427585	0.000588801	0.000435659	0.00047191	0.000551718	0.000224228	0.00040553	0.000656311	0.000366157	0.00364561	0.00038139	0.000367605	0.000470658	0.000684421	0.000289594	0.000231337
D-Glucono-1,5-Lactone	0.89	179.055	179.05478:2253 180.05813:0 181.06149:3543	Positive	Stanford	MZRT			PHOQVHQSTUBQQK-SQOUGZDYSA-N	HMDB00958	C00198	C6H10O6	0.00801814	0.00615601	0.00780966	0.00636627	0.00554811	0.00892873	0.00690618	0.00815589	0.00669149	0.00559214	0.00779982	0.00547852	0.00541666	0.00967348	0.00530187	0.00740155	0.00446014	0.00542716	0.00606958	0.00544333	0.00903725	0.00644672	0.00834442	0.00842706	0.00739761	0.00984218	0.00795135	0.00658516	0.0118426	0.0101144	0.00871626	0.0124501	0.00696808	0.00926309	0.0102568	0.0163068	0.0115232
D-Glucose (or isomers)	0.9	179.056	179.05717:29773 180.06052:0 181.06388:16957	Negative	Stanford	MZRT+MSMS	71.0138, 59.0138	59.0141	WQZGKKKJIJFFOK-GASJEMHNSA-N	HMDB0000122	C00031	C6H12O6	0.0509511	0.0392351	0.0336099	0.0323372	0.0412402	0.0312631	0.0364266	0.0289172	0.0326884	0.036587	0.0325937	0.0388241	0.0373323	0.0377247	0.0404341	0.0326066	0.0249473	0.0343498	0.0305315	0.0260392	0.0395639	0.0302221	0.0385963	0.0315271	0.0407309	0.0379219	0.0335116	0.0406954	0.0948641	0.0337966	0.0365	0.0374896	0.0324682	0.0292427	0.0309751	0.0413168	0.0364033
D-Mannosamine (or isomers)	0.8	180.087	180.08708:3170 181.09043:566 182.09379:842	Positive	Stanford	MZRT			MSWZFWKMSRAUBD-CBPJZXOFSA-N	HMDB01266	C03570	C6H13NO5	0.00985838	0.00843809	0.00788147	0.00837179	0.0101896	0.00946862	0.00826346	0.00875441	0.00839838	0.00880028	0.00850629	0.00795331	0.010038	0.0129661	0.0111806	0.0126674	0.00529872	0.00611406	0.00939255	0.00668556	0.0134217	0.00925633	0.0104821	0.0100983	0.0123043	0.0145708	0.0136184	0.0111915	0.0111307	0.0109066	0.0104663	0.0138974	0.0122707	0.0110039	0.0141066	0.0135269	0.0197836
3,4-Dihydroxyhydrocinnamic acid	4.48	181.048	181.04787:3590 182.05122:352 183.05458:261	Positive	Stanford	MZRT			QAIPRVGONGVQAS-DUXPYHPUSA-N	HMDB0000423	C01197	C9H8O4	0.011457	0.0120234	0.0157922	0.0140442	0.0160462	0.0155714	0.0158918	0.0139711	0.0112242	0.0146485	0.0116658	0.0105111	0.0141415	0.0160678	0.0144995	0.0136316	0.0170704	0.0136731	0.0114285	0.0100902	0.0179527	0.0149135	0.0144043	0.0143248	0.015286	0.0120739	0.0154149	0.0167723	0.0163201	0.0131274	0.0159096	0.0149362	0.00788213	0.0108676	0.0113722	0.013744	0.0138393
3-(4-Hydroxyphenyl)Lactate	3.86	181.052	181.05032:8694 182.05367:1674 183.05703:414	Negative	Stanford	MZRT+MSMS	181.0504, 163.0399, 135.0451, 119.0500, 72.9930	181.0505, 163.0395, 135.0449, 119.0496, 72.9935	JVGVDSSUAVXRDY-UHFFFAOYSA-N	HMDB0000755	C03672	C9H10O4	0.00386169	0.00335442	0.00647462	0.00384278	0.00528848	0.0043103	0.00431241	0.00327449	0.00349597	0.00372081	0.00291479	0.00443644	0.00475053	0.00437219	0.0057399	0.00244824	0.00568196	0.00366826	0.00338858	0.00313766	0.0344044	0.0184567	0.0425726	0.0273525	0.0228785	0.0307259	0.0257639	0.0321324	0.0198671	0.028026	0.0172587	0.0349346	0.014267	0.0146285	0.0128029	0.007838	0.0262142
D-Sorbitol (or isomers)	0.87	181.073	181.07147:16122 182.07482:2319 183.07818:1012	Negative	Stanford	MZRT			FBPFZTCFMRRESA-JGWLITMVSA-N	HMDB0000247	C00794	C6H14O6	0.0283504	0.0211677	0.0265863	0.0216881	0.016809	0.0165044	0.0157293	0.0175338	0.0168846	0.0174555	0.0169006	0.0141962	0.0168937	0.0187418	0.0135322	0.0229391	0.0108893	0.0121852	0.0140072	0.0163096	0.020637	0.0141951	0.0164076	0.0132794	0.016917	0.0152645	0.0199862	0.0170913	0.0877676	0.0177883	0.0200167	0.0176558	0.0155466	0.0175687	0.0215628	0.0239509	0.0192616
4-Pyridoxate	2.65	182.046	182.04536:5848 183.04871:840 184.05207:0	Negative	Stanford	MZRT+MSMS	138.0565, 108.0442	138.0562, 108.0460	HXACOUQIXZGNBF-UHFFFAOYSA-N	HMDB0000017	C00847	C8H9NO4	0.00246268	0.00208722	0.00475845	0.0046634	0.00542263	0.00494306	0.00513892	0.00368257	0.00287306	0.00304402	0.00281306	0.00311981	0.00408279	0.00335526	0.00324708	0.00299866	0.00546185	0.00315472	0.00304713	0.00349366	0.00380042	0.00342747	0.00463127	0.00309313	0.00327238	0.00263914	0.00291228	0.00481329	0.00217687	0.00242434	0.00259322	0.0028993	0.00192353	0.00284076	0.00349179	0.00384492	0.00230073
Tyrosine	1.71	182.081	182.08179:3503 183.08514:367 184.0885:0	Positive	Stanford	MZRT+MSMS	165.0545, 136.0763	165.0545, 136.0759	OUYCCCASQSFEME-QMMMGPOBSA-N	HMDB0000158	C00082	C9H11NO3	0.0282833	0.0127582	0.0255562	0.00999722	0.0128132	0.015194	0.0185576	0.0135574	0.0160393	0.0152836	0.0285974	0.0215164	0.0203839	0.00997613	0.0184286	0.00890064	0.0183802	0.017745	0.0183109	0.0131191	0.073268	0.0267952	0.0309895	0.0254445	0.0228831	0.025898	0.0222512	0.0233423	0.0306063	0.0314488	0.0211065	0.027282	0.0167704	0.0156382	0.0154895	0.015481	0.0262104
Homovanillic acid	4.81	183.063	183.06345:5353 184.0668:643 185.07016:1082	Positive	Stanford	MZRT+MSMS	137.0591, 103.0059	183.0624, 133.0255, 103.0141	QRMZSPFSDQBLIX-UHFFFAOYSA-N	HMDB0000118	C05582	C9H10O4	0.071353	0.0499559	0.0851188	0.0516996	0.0560021	0.0591462	0.0557376	0.0514862	0.036759	0.0608106	0.0641914	0.0352404	0.053417	0.0771532	0.0542405	0.0647655	0.0623884	0.0524288	0.0507208	0.0483554	0.0339097	0.0377396	0.0308531	0.0294233	0.0322977	0.0330788	0.0348169	0.0291736	0.0406694	0.0307213	0.0370803	0.0453681	0.0239845	0.0280603	0.0261057	0.0347884	0.0290587
Mannitol (or isomers)	0.87	183.086	183.08624:2361 184.08959:1905 185.09295:1204	Positive	Stanford	MZRT			FBPFZTCFMRRESA-KVTDHHQDSA-N		C00392	C6H14O6	0.0117639	0.00826055	0.0102079	0.00440773	0.00577638	0.007751	0.00425532	0.00772307	0.00606001	0.00556059	0.00418564	0.00535026	0.00676491	0.0081287	0.00637329	0.00758076	0.00520546	0.00347048	0.00549893	0.00409407	0.00674799	0.00550661	0.00498069	0.00661145	0.00656731	0.00587736	0.00773455	0.00421227	0.0291025	0.00593912	0.00600144	0.00763791	0.00566007	0.00597114	0.00849642	0.00931468	0.00797709
Azelaic Acid	6.38	187.099	187.09744:20455 188.10079:3568 189.10415:931	Negative	Stanford	MZRT			BDJRBEYXGGNYIS-UHFFFAOYSA-N	HMDB00133	C08261	C9H16O4	0.0299842	0.0195098	0.0261609	0.0197176	0.0230468	0.0202291	0.0187534	0.0249439	0.0209265	0.0183492	0.0214576	0.0165297	0.0163025	0.0243068	0.0190273	0.0167315	0.0203889	0.0161867	0.0136883	0.0149064	0.032475	0.0331057	0.0343026	0.0326278	0.0369719	0.0404624	0.047979	0.0294488	0.0374547	0.0264728	0.0301242	0.0369204	0.0234705	0.0202793	0.0234282	0.0358076	0.0277129
Homocitrulline	0.91	188.107	188.10707:7061 189.11042:0 190.11378:0	Negative	Stanford	MZRT			XIGSAGMEBXLVJJ-YFKPBYRVSA-N	HMDB0000679	C02427	C7H15N3O3	0.00119007	0.00122741	0.0002996	0.000139193	0.00158013	0.000429648	0.00150186	0.000321523	0.000403771	0.000519289	0.00132111	0.00246449	0.00224935	0.00200522	0.00270782	0.00209461	0.00137467	0.00236467	0.000360707	0.000195906	0.00346316	0.00328167	0.00430214	0.00337898	0.00495988	0.00490034	0.00447059	0.00711728	0.00402654	0.00338775	0.00316715	0.00408129	0.00369505	0.00257464	0.00235588	0.00227265	0.00318948
N-alpha-Acetyl-L-Lysine	0.95	189.124	189.12401:2965 190.12736:3109 191.13072:333	Positive	Stanford	MZRT			VEYYWZRYIYDQJM-ZETCQYMHSA-N		C12989	C8H16N2O3	0.0329479	0.0323136	0.031819	0.0288892	0.0443354	0.0329092	0.0292624	0.0278996	0.029684	0.0318495	0.0270446	0.0370391	0.0287233	0.0366857	0.0341215	0.0326675	0.0358208	0.0318019	0.0264428	0.0304393	0.0196164	0.0210704	0.0174353	0.0171951	0.0207396	0.0183531	0.0243112	0.0212296	0.0198421	0.0191907	0.0198511	0.0218556	0.017547	0.023026	0.0240644	0.0182601	0.0197302
L-Homoarginine	0.84	189.134	189.13422:3498 190.13757:0 191.14093:946	Positive	Stanford	MZRT+MSMS	144.1130, 130.08634, 84.08092, 60.05559	189.1605, 130.0871, 76.0766	QUOGESRFPZDMMT-YFKPBYRVSA-N	HMDB0000670	C01924	C7H16N4O2	0.00271995	0.00505715	0.00215081	0.00652736	0.0124595	0.00461152	0.00888577	0.00489847	0.00692931	0.00745001	0.00520151	0.00931481	0.00820684	0.00569357	0.0108223	0.00572096	0.0037622	0.00541104	0.00948494	0.00343682	0.00453088	0.0032931	0.00277568	0.00430587	0.00323527	0.00289716	0.00304257	0.00440749	0.0193402	0.0155616	0.0142954	0.0159459	0.0141693	0.0167473	0.0183212	0.0162408	0.01365
Nepsilon,Nepsilon,Nepsilon-Trimethyllysine	0.76	189.16	189.16026:18219 190.16361:4947 191.16697:417	Positive	Stanford	MZRT+MSMS	189.1597, 130.0858, 84.0814, 60.0810	189.1598, 130.0866, 84.0814, 60.0810	MXNRLFUSFKVQSK-UHFFFAOYSA-N	HMDB06355		C9H20N2O2	0.141073	0.10836	0.135852	0.0825531	0.0953441	0.124472	0.104219	0.1207	0.113832	0.0984042	0.0869644	0.10789	0.0896962	0.113595	0.117222	0.0993914	0.0886458	0.110029	0.0807767	0.094457	0.0899007	0.103089	0.0936599	0.0761048	0.0918569	0.108291	0.0843422	0.0742932	0.0917403	0.0898587	0.0981906	0.126588	0.0845141	0.105442	0.11807	0.113782	0.0961346
Kynurenic acid	4.45	190.05	190.05037:14039 191.05372:3096 192.05708:778	Positive	Stanford	MZRT+MSMS	190.0496, 172.0391, 162.0544, 144.0441	190.0501, 172.0396, 144.0442	HCZHHEIFKROPDY-UHFFFAOYSA-N	HMDB00073	C01717	C10H7NO3	0.0319005	0.0274398	0.0365591	0.0337816	0.0426509	0.0449402	0.0357082	0.039167	0.0439482	0.0370986	0.0441841	0.0264259	0.0590897	0.048004	0.0387582	0.0419449	0.0463405	0.0485283	0.0389319	0.0396616	0.0525498	0.0515272	0.0569599	0.0333239	0.0470711	0.0384223	0.0580544	0.0598543	0.0443502	0.042319	0.03079	0.0353528	0.0211466	0.0325817	0.0299679	0.0210684	0.0305224
N-Acetyl-Dl-Glutamic Acid	1.74	190.071	190.07141:7672 191.07476:1228 192.07812:0	Positive	Stanford	MZRT+MSMS	148.0591, 130.0495, 84.0450, 56.9653	130.0501, 84.0447, 56.0494	RFMMMVDNIPUKGG-UHFFFAOYSA-N	HMDB00226		C7H11NO5	0.0143623	0.00986179	0.02092	0.0113003	0.016697	0.0187612	0.0113046	0.00728734	0.0105564	0.00934876	0.0166682	0.0174398	0.0121332	0.0138784	0.0197878	0.00991875	0.0325207	0.0122601	0.0116355	0.0123306	0.0263134	0.0166557	0.0202613	0.0186064	0.0218691	0.024696	0.0243413	0.0219076	0.0221687	0.0258051	0.0223446	0.0328372	0.0242918	0.0239487	0.016495	0.0183096	0.0178608
Methyl Indole-3-Acetate	6.78	190.086	190.08687:2358 191.09022:348 192.09358:586	Positive	Stanford	MZRT+MSMS	130.0651, 103.0540, 77.0389	130.0647, 84.9610	KTHADMDGDNYQRX-UHFFFAOYSA-N		C20635	C11H11NO2	0.00361844	0.00388284	0.00698998	0.0075035	0.00441538	0.00932174	0.00511406	0.00422477	0.00486112	0.00728647	0.00219061	0.00555855	0.00520457	0.00403402	0.00445747	0.00392573	0.00999528	0.00574024	0.00919872	0.00539632	0.00231538	0.0020475	0.00135163	0.00123528	0.000927693	0.0018498	0.0016118	0.00130371	0.000793426	3.58044e-05	0.00143212	0.00159759	0.000409026	0.000736616	0.0018403	0.00190527	0.0006356
N-Acetyl-Dl-Methionine	4.14	192.069	192.06943:4487 193.07278:839 194.07614:681	Positive	Stanford	MZRT+MSMS	150.0581, 146.0638, 144.0653, 104.0527, 98.0599, 56.0495	192.0707, 146.0600	XUYPXLNMDZIRQH-LURJTMIESA-N		C02712	C7H13NO3S	0.00883591	0.0070619	0.0097261	0.00758245	0.00827716	0.0105619	0.00774085	0.0085248	0.00881292	0.00823129	0.00741604	0.00762575	0.00839872	0.00752245	0.00847484	0.00820301	0.0140433	0.00840675	0.00830185	0.0081891	0.0108081	0.00746905	0.0117569	0.01315	0.0100804	0.0156846	0.0123446	0.00828566	0.031951	0.0410505	0.0279729	0.0221795	0.0244034	0.0112662	0.0123176	0.029653	0.0167887
D-Galacturonic acid (or isomers)	0.92	193.037	193.03546:67323 194.03881:9590 195.04217:29985	Negative	Stanford	MZRT+MSMS			AEMOLEFTQBMNLQ-YMDCURPLSA-N	HMDB0003363	C00333	C6H10O7	0.0478601	0.0592628	0.0918802	0.101855	0.132868	0.133997	0.0871256	0.063107	0.0678511	0.0856066	0.0705745	0.080715	0.111405	0.110388	0.106613	0.0895658	0.110493	0.0796952	0.0785044	0.0769303	0.104039	0.1002	0.103602	0.0667104	0.0698254	0.0594682	0.0628618	0.120553	0.0342919	0.0528979	0.0528237	0.0788127	0.0443429	0.0601484	0.0556559	0.0528128	0.0351489
Methyl Beta-D-Galactoside	0.88	193.072	193.07257:11649 194.07592:917 195.07928:0	Negative	Stanford	MZRT			HOVAGTYPODGVJG-VOQCIKJUSA-N	HMDB00619	C03619	C7H14O6	0.0211375	0.0178135	0.018553	0.0117234	0.00997609	0.0120284	0.0140535	0.0110038	0.0120347	0.0143779	0.0168587	0.0100889	0.015001	0.0137843	0.0101082	0.0169401	0.00727603	0.0118991	0.00991659	0.0129954	0.0124063	0.0150661	0.0146965	0.0126855	0.0170604	0.0154159	0.0189778	0.0144119	0.0125594	0.0160262	0.0145289	0.0126901	0.0110806	0.00948802	0.013064	0.00962149	0.013418
4-Hydroxyhippuric acid	3.39	194.048	194.04558:11334 195.04893:3252 196.05229:384	Negative	Stanford	MZRT+MSMS	194.0469, 150.0567, 100.0040, 93.0352, 72.0092	194.0455, 150.0538, 100.0035, 93.0346, 74.0253	ZMHLUFWWWPBTIU-UHFFFAOYSA-N	HMDB0013678		C9H9NO4	0.00349288	0.00643166	0.00888913	0.00882011	0.0167678	0.0122685	0.00999658	0.00883766	0.0104894	0.00852316	0.00795371	0.0135168	0.0140034	0.0100923	0.0172777	0.00927119	0.0138485	0.00836705	0.012216	0.00731289	0.0230846	0.0208033	0.0221035	0.0173078	0.0186873	0.0184559	0.0171243	0.0213531	0.0368263	0.0364744	0.0452903	0.0540107	0.0609593	0.0720482	0.0547569	0.0685947	0.0309057
2-Methylhippuric acid	4.99	194.079	194.07953:13276 195.08288:1732 196.08624:254	Positive	Stanford	MZRT			YOEBAVRJHRCKRE-UHFFFAOYSA-N	HMDB0011723		C10H11NO3	0.0140821	0.0204199	0.0428988	0.0426298	0.0266498	0.0532983	0.0283275	0.0298111	0.0255119	0.0348142	0.0381727	0.0292037	0.0294946	0.0494506	0.0276766	0.0320125	0.07064	0.048751	0.0252564	0.0505803	0.0794232	0.101246	0.0684585	0.0538195	0.115774	0.159077	0.150276	0.163003	0.0519181	0.0542351	0.0644606	0.166594	0.0819445	0.0784194	0.0649174	0.0549829	0.0613919
Phenylacetylglycine	4.86	194.081	194.08157:32437 195.08492:6179 196.08828:417	Positive	Stanford	MZRT+MSMS	91.0544, 76.0394, 65.0386	91.0546, 76.0394, 65.0391	UTYVDVLMYQPLQB-UHFFFAOYSA-N	HMDB0000821	C05598	C10H11NO3	0.152996	0.121085	0.145245	0.133107	0.189944	0.150772	0.149779	0.168187	0.167189	0.138902	0.102584	0.174666	0.146929	0.114527	0.183301	0.111063	0.14332	0.145154	0.148777	0.107844	0.257418	0.257603	0.25117	0.213565	0.221869	0.196775	0.205176	0.226702	0.370376	0.277509	0.284495	0.295692	0.2282	0.301907	0.275206	0.372874	0.244891
D-Galactonic acid (or isomers)	0.91	195.053	195.05083:28982 196.05418:0 197.05754:527	Negative	Stanford	MZRT+MSMS	129.0193, 75.0088, 59.0138	75.0088, 59.0139	RGHNJXZEOKUKBD-MGCNEYSASA-N	HMDB0000565	C00880	C6H12O7	0.00967405	0.0228718	0.0246386	0.0261505	0.0415096	0.0415657	0.0330117	0.0163898	0.014249	0.0341487	0.0214136	0.0257333	0.0397559	0.0416179	0.0322406	0.0237063	0.0273176	0.0284081	0.0222958	0.0209779	0.0463585	0.0291982	0.0437534	0.0202124	0.0295627	0.0196953	0.0202712	0.0624005	0.0115358	0.0198579	0.0180224	0.0308381	0.0150611	0.0249475	0.0154849	0.01699	0.00960194
Ferulate	5.34	195.063	195.06337:5790 196.06672:928 197.07008:536	Positive	Stanford	MZRT+MSMS	177.0532, 145.0283, 130.9690, 84.9596, 40.9682	130.9664, 84.9597, 40.9699	KSEBMYQBYZTDHS-HWKANZROSA-N	HMDB0000954	C01494	C10H10O4	0.0198898	0.0174837	0.0565309	0.0535874	0.0252559	0.0556459	0.0251009	0.0299357	0.014354	0.0355798	0.013404	0.0112256	0.0115557	0.0181279	0.0143965	0.014552	0.0226202	0.0121698	0.010649	0.0122035	0.027373	0.0178061	0.0247101	0.0180232	0.0132621	0.00906574	0.0139842	0.0171053	0.0182401	0.0237251	0.0226098	0.0217313	0.00977901	0.0140858	0.0126166	0.0340084	0.0159897
Syringic acid	4.77	197.047	197.04512:8028 198.04847:697 199.05183:0	Negative	Stanford	MZRT			JMSVCTWVEWCHDZ-UHFFFAOYSA-N	HMDB0002085	C10833	C9H10O5	0.00467095	0.00594341	0.00293892	0.00364065	0.00199334	0.0020522	0.00768332	0.0103567	0.0111715	0.00524748	0.00654137	0.0201686	0.0099792	0.00155786	0.00699188	0.00175781	0.00602647	0.00660029	0.0127814	0.00227152	0.0196706	0.0119833	0.0171183	0.0157793	0.0118944	0.0138193	0.0105027	0.0113999	0.0120288	0.00938623	0.00846615	0.00778562	0.0122407	0.0083708	0.00778201	0.0138531	0.00796508
Sebacic acid	6.92	201.115	201.1129:4875 202.11625:566 203.11961:0	Negative	Stanford	MZRT			CXMXRPHRNRROMY-UHFFFAOYSA-N	HMDB0000792	C08277	C10H18O4	0.00599205	0.0038543	0.00509877	0.00630804	0.00557381	0.00470108	0.00474756	0.0064	0.00509203	0.00358725	0.00422673	0.00380253	0.00315882	0.00576911	0.0038386	0.00366613	0.00440895	0.00400803	0.00340691	0.00318912	0.0202735	0.0202709	0.0283689	0.0208085	0.0225143	0.0312757	0.0397671	0.0136468	0.00783606	0.0150122	0.00833769	0.0242303	0.00905797	0.00479515	0.00584483	0.0276339	0.0067568
Capryloyl glycine	7.38	202.144	202.14426:39520 203.14761:6342 204.15097:510	Positive	Stanford	MZRT+MSMS	127.11201, 109.10132, 76.03956, 57.07008	127.1119, 76.0395, 57.0702	SAVLIIGUQOSOEP-UHFFFAOYSA-N	HMDB0000832		C10H19NO3	0.446238	0.186499	0.679335	0.220129	0.0955745	0.305491	0.257325	0.391061	0.186724	0.313295	0.0297219	0.0239626	0.0176888	0.0210066	0.0189193	0.0216429	0.0474253	0.0212718	0.0226849	0.0237786	0.385915	0.198377	0.462803	0.269918	0.0315518	0.0440122	0.0495028	0.0399376	0.276779	0.38422	0.317493	0.0770381	0.0187535	0.0255905	0.0194243	0.211895	0.280286
Acetyl-L-carnitine	1.2	204.124	204.12321:12744 205.12656:2087 206.12992:398	Positive	Stanford	MZRT			RDHQFKQIGNGIED-MRVPVSSYSA-N	HMDB0000201	C02571	C9H17NO4	0.0109968	0.0129999	0.0351691	0.0180539	0.0268966	0.0804768	0.0435685	0.0119324	0.00871455	0.0509082	0.0370874	0.0212116	0.029162	0.047654	0.0334113	0.0416706	0.0190627	0.0202883	0.0164881	0.0274983	0.0316201	0.0187436	0.0323083	0.0109386	0.0300759	0.0279901	0.0376057	0.0510546	0.037016	0.0373514	0.05863	0.0852223	0.0238007	0.0300077	0.0238025	0.0155896	0.0106053
Tryptophan	3.88	205.098	205.09753:3141 206.10088:578 207.10424:465	Positive	Stanford	MZRT+MSMS	188.07095, 146.06015	188.0709, 146.0600	QIVBCDIJIAJPQS-VIFPVBQESA-N	HMDB0000929	C00078	C11H12N2O2	0.0144364	0.0072101	0.0111979	0.00563925	0.0100742	0.0102667	0.00891754	0.007831	0.00769357	0.00790547	0.0098565	0.00818396	0.00976659	0.00883364	0.0132474	0.00898635	0.0133952	0.0088704	0.00979279	0.00595329	0.0171357	0.00907562	0.0117368	0.00818633	0.00761873	0.00867067	0.008886	0.00937954	0.0154326	0.0119586	0.00713214	0.0100352	0.00775868	0.00991869	0.00848594	0.00983578	0.00943493
N-(Cinnamoyl)glycine	5.82	206.082	206.08163:22016 207.08498:4620 208.08834:1047	Positive	Stanford	MZRT+MSMS	131.04911, 103.05437, 77.03871	131.0494, 103.0545, 77.0388	YAADMLWHGMUGQL-VOTSOKGWSA-N	HMDB0011621		C11H11NO3	0.000690412	0.00302484	0.00108459	0.000701828	0.000750637	0.000958315	0.00135918	0.00155451	0.00476038	0.00222475	0.00445441	0.00384574	0.00317751	0.00199331	0.00212338	0.000494974	0.00484951	0.00122493	0.00546771	0.00381092	0.00403178	0.00153779	0.00328138	0.00433322	0.00649547	0.0105039	0.00840625	0.00804184	0.25451	0.340441	0.409966	1.10655	0.807043	1.09368	0.59482	0.465211	0.203324
N-(3-Phenylpropionyl)glycine	5.69	206.085	206.0831:3859 207.08645:821 208.08981:412	Negative	Stanford	MZRT+MSMS	206.0835, 162.0934, 131.0501, 74.0256	206.0844, 162.094, 131.0501, 74.0257	YEIQSAXUPKPPBN-UHFFFAOYSA-N	HMDB0000860		C11H13NO3	0.00551478	0.00383855	0.0044296	0.00150904	0.00553181	0.00226104	0.00596298	0.00680127	0.00558126	0.0029562	0.000205466	0.000762332	0.000574331	0.00031328	0.000757949	0.000504686	0.000240947	0.000443966	0.00305766	0.000159544	0.0221206	0.0129019	0.0200465	0.0191948	0.0046094	0.00398458	0.0042593	0.0016058	2.0705	2.30053	2.05526	0.211805	0.126395	0.128101	0.0909673	2.35857	1.80659
Indole-3-lactic acid	5.41	206.085	206.0813:2708 207.08465:814 208.08801:0	Positive	Stanford	MZRT+MSMS	188.07080, 170.05995,146.05989, 130.06520, 118.06510	206.0467, 188.0703, 146.0601, 118.0650	XGILAAMKEQUXLS-UHFFFAOYSA-N	HMDB0000671	C02043	C11H11NO3	0.00665409	0.00441397	0.00805983	0.00559444	0.00488989	0.00742651	0.00543192	0.00535321	0.00472427	0.0059467	0.00387519	0.00538049	0.00638574	0.00782416	0.00869242	0.00474377	0.0114787	0.0056936	0.00406685	0.00408579	0.0235646	0.0318893	0.0180203	0.0286593	0.0187501	0.0185837	0.0217517	0.0247181	0.0175588	0.0217375	0.0374419	0.0368805	0.0147438	0.0273121	0.0191133	0.0104021	0.0163807
4-Hydroxyphenylacetylglycine	3.41	208.063	208.06343:2056 209.06678:0 210.07014:326	Negative	Stanford	MZRT+MSMS	208.0627, 133.0298, 74.0252	99.0072, 74.0244	CPPDWYIPKSSNNM-UHFFFAOYSA-N			C10H11NO4	0.000338128	6.89148e-05	0.000504872	0.000193944	0.000471363	0.000212453	0.00041973	0.000105732	0.000375243	0.000178413	0.000106926	0.00040857	0.000328189	0.000187019	0.00045094	7.4435e-05	0.00016997	0.000399569	0.000489257	0.000122523	0.00105221	0.00135407	0.00153474	0.00122261	0.00180482	0.00194184	0.00184888	0.00207252	0.000645519	0.000712486	0.00086682	0.00194017	0.00105998	0.00170097	0.00125157	0.00103759	0.000883543
Pantothenic acid	3.62	218.103	218.10313:21166 219.10648:3613 220.10984:736	Negative	Stanford	MZRT+MSMS	218.1034, 146.0821, 88.0405	218.1025, 146.0818, 88.0407	GHOKWGTUZJEAQD-UHFFFAOYSA-N	HMDB0000210	C00864	C9H17NO5	0.0237019	0.0138706	0.0178414	0.0148706	0.0301895	0.0382908	0.0237677	0.0246324	0.027284	0.0163082	0.0259197	0.0358697	0.0237424	0.0203945	0.0348987	0.0173133	0.0170361	0.0189326	0.0247485	0.0182645	0.0446514	0.0390191	0.0434456	0.0441481	0.0322914	0.0254852	0.0295448	0.0465121	0.0257712	0.027131	0.0342417	0.0323962	0.0255389	0.0280047	0.0249308	0.0229379	0.0195674
N-Acetyl-D-Mannosamine (or isomers)	0.92	220.078	220.08228:4659 221.08563:1174 222.08899:615	Negative	Stanford	MZRT			OVRNDRQMDRJTHS-ZTVVOAFPSA-N		C00645	C8H15NO6	0.00179238	0.00263254	0.00374193	0.00276126	0.00298747	0.00433313	0.00165391	0.00135669	0.00266384	0.00175026	0.00319416	0.00345707	0.00262069	0.00336065	0.00203814	0.00243754	0.00286148	0.00253636	0.00285231	0.00410672	0.00100612	0.00283509	0.00277449	0.00166098	0.00356186	0.00305402	0.00192254	0.00340918	0.000102816	0.000593341	0.0017511	0.0025457	0.00109796	0.00217889	0.00238038	0.00134366	0.000811014
D-Pantothenic Acid	3.65	220.118	220.11862:6667 221.12197:1623 222.12533:237	Positive	Stanford	MZRT+MSMS	220.1175, 202.1070, 184.0955, 90.0548	220.1175, 202.1079, 184.0966, 90.0551	GHOKWGTUZJEAQD-ZETCQYMHSA-N	HMDB00224	C12276	C9H17NO5	0.0465766	0.0280962	0.030472	0.0208706	0.0519617	0.0590514	0.0354721	0.0431194	0.0560383	0.029721	0.0456792	0.0606311	0.0423121	0.0335337	0.0638261	0.0339818	0.0317899	0.032535	0.0465741	0.033632	0.0609252	0.0690048	0.0588422	0.0694962	0.0518898	0.0403326	0.050173	0.0588519	0.0587894	0.0582655	0.0733088	0.0728901	0.0581956	0.0623836	0.0567798	0.0596719	0.0477828
5-Hydroxy-L-Tryptophan	2.65	221.093	221.09201:2451 222.09536:539 223.09872:214	Positive	Stanford	MZRT			LDCYZAJDBXYCGN-VIFPVBQESA-N		C00643	C11H12N2O3	0.00722098	0.00582808	0.00796074	0.0076677	0.00693688	0.0107311	0.00784961	0.00620343	0.00915637	0.00764089	0.00950109	0.00757553	0.00917938	0.00740602	0.00931744	0.00741185	0.00999089	0.0100363	0.0106626	0.00845191	0.00779952	0.00892968	0.00518153	0.00469989	0.00601131	0.00435394	0.00645798	0.00644853	0.00393113	0.0041868	0.00439065	0.00661329	0.00373118	0.00580362	0.00446413	0.00515987	0.00682282
4-Hydroxyphenylpropionylglycine	4.09	222.079	222.07611:2163 223.07946:402 224.08282:0	Negative	Stanford	MZRT+MSMS	222.0793, 178.0879, 74.0251	222.0770, 178.0877, 74.0249	KPKFTTASECYTCL-UHFFFAOYSA-N			C11H13NO4	0.00182438	0.00119387	0.00433175	0.00144102	0.00307909	0.00107892	0.00244573	0.00170404	0.00225356	0.00186799	0.000768717	0.00153801	0.00109994	0.000741743	0.00142805	0.000665427	0.00124492	0.000777896	0.00181774	0.00056217	0.00338467	0.002457	0.00381706	0.00252966	0.00274689	0.00273153	0.0025746	0.00201243	0.168077	0.349516	0.268349	0.333983	0.235876	0.27589	0.168594	0.446996	0.24399
Beta-N-Acetylglucosamine (or isomers)	0.94	222.097	222.09779:2860 223.10114:839 224.1045:686	Positive	Stanford	MZRT			OVRNDRQMDRJTHS-FMDGEEDCSA-N	HMDB0000803	C03878	C8H15NO6	0.00533693	0.00551361	0.00811557	0.00725638	0.00917293	0.0124441	0.00619854	0.00735131	0.00650133	0.00627564	0.00595171	0.0050743	0.00624235	0.0084836	0.00857767	0.00810357	0.00932575	0.00701196	0.0072826	0.0063432	0.00876496	0.00841804	0.00718295	0.00678253	0.00596881	0.00434959	0.00681822	0.00685559	0.0108718	0.00700568	0.00649431	0.0091029	0.00536997	0.00790035	0.00576206	0.00709276	0.00439407
Cystathionine	0.81	223.075	223.0751:2328 224.07845:370 225.08181:379	Positive	Stanford	MZRT			ILRYLPWNYFXEMH-WHFBIAKZSA-N	HMDB0000099	C02291	C7H14N2O4S	0.00334505	0.00250751	0.00160716	0.00137056	0.00312139	0.00252904	0.00226712	0.00185387	0.00250961	0.00275586	0.00365213	0.00281104	0.00262104	0.00389112	0.00522668	0.00193952	0.000651427	0.00388858	0.00246182	0.00157033	0.0176566	0.0116856	0.017709	0.0124627	0.0161174	0.0216911	0.0187113	0.0230005	0.0206293	0.0172203	0.0137349	0.021771	0.0151378	0.0157457	0.0142658	0.0120651	0.0185071
N-Acetyl-L-tyrosine	4.12	224.092	224.09224:20324 225.09559:3336 226.09895:486	Positive	Stanford	MZRT			CAHKINHBCWCHCF-JTQLQIEISA-N	HMDB0000866		C11H13NO4	0.00248124	0.00428943	0.00101151	0.00266543	0.00295772	0.00160523	0.00336457	0.0026359	0.00558598	0.00423106	0.00387637	0.00318674	0.00392715	0.00166238	0.00311111	0.000999173	0.00380924	0.00136659	0.00432641	0.00316764	0.00432999	0.00420637	0.00378628	0.00332402	0.00322529	0.0056576	0.00533509	0.00347169	0.345816	0.669784	0.554792	0.714661	0.51477	0.593942	0.386092	1.03195	0.489988
Deoxyuridine	2.39	227.07	227.06671:2247 228.07006:226 229.07342:323	Negative	Stanford	MZRT			MXHRCPNRJAMMIM-SHYZEUOFSA-N		C00526	C9H12N2O5	0.00310581	0.0025747	0.0027256	0.00279614	0.00231855	0.000571975	0.00391708	0.00576927	0.00419454	0.0031746	0.00235518	0.000233251	0.000126491	0.000331847	0.000529971	0.000261474	0.000463944	0.00465198	0.000228316	0.000143611	0.00493187	0.00775007	0.00423494	0.00224223	0.0046078	0.00280484	0.00122046	0.00659708	0.00256104	0.00277512	0.00304067	0.00467048	0.000420541	0.00351881	0.00369714	0.00224519	0.00230467
Suberylglycine	4.71	232.119	232.1188:2470 233.12215:517 234.12551:0	Positive	Stanford	MZRT			HXATVKDSYDWTCX-UHFFFAOYSA-N	HMDB0000953		C10H17NO5	0.00352835	0.00402424	0.0118222	0.0168307	0.00792208	0.0162567	0.00593995	0.0103794	0.00482824	0.0092357	0.00177147	0.00371923	0.00397388	0.00449704	0.00390792	0.00326543	0.00654922	0.00273963	0.00358909	0.00315733	0.00284547	0.00418141	0.00445146	0.00150443	0.00111612	0.00302704	0.00183266	0.00164142	0.00336509	0.00417857	0.00277603	0.00494766	0.000833272	0.000844032	0.0034939	0.00282987	0.00212517
Thymidine	3.25	241.085	241.08261:5485 242.08596:805 243.08932:528	Negative	Stanford	MZRT			IQFYYKKMVGJFEH-XLPZGREQSA-N		C00214	C10H14N2O5	0.00238623	0.00244072	0.0027717	0.00250379	0.00201215	0.000867832	0.0032618	0.00632531	0.00438973	0.00300301	0.0016869	0.000593643	0.000721885	0.000821589	0.000825532	0.000962714	0.000869802	0.00450938	0.000488283	0.000501016	0.0054951	0.00576711	0.00505943	0.0038754	0.00347487	0.00633346	0.00199572	0.00510304	0.00318617	0.002914	0.00409814	0.00764186	0.000997718	0.00250675	0.00277221	0.00261311	0.00283183
Cytidine	0.91	242.082	242.07794:9854 243.08129:0 244.08465:327	Negative	Stanford	MZRT			UHDGCWIWMRVCDJ-XVFCMESISA-N	HMDB01129	C00475	C9H13N3O5	0.00696725	0.00744718	0.00919722	0.00867128	0.00807493	0.00853818	0.00717171	0.00618846	0.00661965	0.00792474	0.00820727	0.00823423	0.00822681	0.00935478	0.00760282	0.00855449	0.0080182	0.00768885	0.00662427	0.00750282	0.00502681	0.00621595	0.00619778	0.00595977	0.00601638	0.00547234	0.00623126	0.00669936	0.0413719	0.00364766	0.00362823	0.00464689	0.00320997	0.00608176	0.00359439	0.00171588	0.00310808
beta-Pseudouridine	1.17	243.062	243.06213:37311 244.06548:5837 245.06884:4102	Negative	Stanford	MZRT			PTJWIQPHWPFNBW-GBNDHIKLSA-N	HMDB0000767	C02067	C9H12N2O6	0.0415134	0.0306178	0.0384628	0.0224018	0.0199254	0.030058	0.0141333	0.0511911	0.0367469	0.0289408	0.0424131	0.0378882	0.0165977	0.059172	0.024634	0.034582	0.0220223	0.0244247	0.0190305	0.040184	0.031625	0.0161818	0.0338766	0.0241073	0.0255506	0.0248515	0.0355634	0.0211678	0.0448813	0.0356255	0.0376437	0.0177067	0.024599	0.021923	0.0343594	0.0367321	0.0374385
Uridine	1.77	243.065	243.06349:2797 244.06684:801 245.0702:274	Negative	Stanford	MZRT			DRTQHJPVMGBUCF-XVFCMESISA-N	HMDB0000296	C00299	C9H12N2O6	0.00179012	0.000624726	0.00131849	0.00110108	0.00148489	0.0016892	0.000933427	0.00163443	0.00171632	0.000831504	0.00113138	0.000485658	0.000697844	0.000973661	0.000777862	0.000785481	0.000923074	0.0012741	0.000625365	0.000284507	0.00606777	0.00406185	0.00547581	0.00302784	0.00349024	0.00268405	0.00233137	0.0047588	0.00244676	0.00314309	0.00307486	0.0035351	0.00140688	0.00390499	0.00291018	0.00221373	0.00309369
N-Acetyltryptophan	5.58	245.096	245.09482:122532 246.09817:28711 247.10153:3114	Negative	Stanford	MZRT+MSMS	245.0929, 203.0824, 142.0657, 116.0351, 74.0248	245.0952, 142.0675, 74.0257	DZTHIGRZJZPRDV-UHFFFAOYSA-N	HMDB0013713		C13H14N2O3	0.000471285	9.05737e-05	0.000649588	0.000200143	0.000613278	0.000250423	7.11274e-05	0.00026242	0.000125508	7.10346e-05	9.64433e-05	5.21438e-06	9.08955e-05	5.98081e-05	0.00011224	0.000105518	0.000200789	0.000180875	0.000492368	7.31611e-05	9.98443e-05	0.000300332	0.00042494	0.000428911	0.000385808	0.000345315	0.000263262	0.000193543	0.118707	0.173713	0.182106	0.198586	0.141257	0.171472	0.112714	0.155615	0.131116
N-(3-Indolylacetyl)-L-alanine	5.56	247.108	247.10814:140036 248.11149:29980 249.11485:2609	Positive	Stanford	MZRT			FBDCJLXTUCMFLF-QMMMGPOBSA-N			C13H14N2O3	0.000570539	0.00100704	0.00188102	0.000914774	0.0012957	0.00100096	0.00145264	0.000321049	0.000636242	0.000752985	0.000393927	0.000733909	0.00147565	0.00113415	0.000749023	0.000885011	0.000932399	0.00128655	0.00103586	0.000916494	0.000967426	0.00105316	0.00128499	0.00123169	0.00114912	0.000718	0.00194217	0.00149532	0.670064	1.08896	1.13926	1.26139	0.9978	1.04556	0.677492	0.948153	0.822138
SN-glycero-3-Phosphocholine	0.85	258.11	258.11032:13503 259.11367:2324 260.11703:216	Positive	Stanford	MZRT			SUHOQUVVVLNYQR-QMMMGPOBSA-N	HMDB0000086	D07349	C8H20NO6P	0.00425501	0.0033634	0.00418947	0.00556461	0.00447742	0.00734328	0.00503869	0.00515671	0.00427494	0.00454594	0.00299746	0.00433293	0.0052661	0.00459427	0.00286392	0.00570807	0.00527753	0.00529134	0.00469845	0.00578211	0.00962775	0.00697237	0.0096114	0.00690832	0.00614135	0.00828873	0.00812641	0.00674048	0.166443	0.00949675	0.00772649	0.0129718	0.00672172	0.0190248	0.00587206	0.0115004	0.00965053
D-Glucose 6-Phosphate	1	259.015	259.02136:3222 260.02471:333 261.02807:1661	Negative	Stanford	MZRT			VFRROHXSMXFLSN-SLPGGIOYSA-N	HMDB01085	C03251	C6H13O9P	0.00216145	0.003457	0.0054114	0.00587637	0.00404626	0.00799181	0.00347483	0.00480987	0.00449926	0.00341848	0.00334922	0.00343173	0.00386885	0.00458279	0.00417449	0.00504202	0.00558063	0.00303827	0.00263489	0.0044753	0.00797413	0.0036892	0.0045608	0.00513523	0.0045732	0.0036128	0.00574823	0.00315099	0.00681104	0.00400197	0.00472656	0.00355287	0.00259595	0.00262594	0.0039008	0.00435161	0.00445174
Homovanillic acid sulfate	4.25	261.009	261.00705:17085 262.0104:0 263.01376:0	Negative	Stanford	MZRT+MSMS	261.0078, 217.0188, 181.0513, 137.0607	261.0067, 181.0489, 137.0596	IACOAKYXFIWAQN-UHFFFAOYSA-N	HMDB0011719		C9H10O7S	0.0092312	0.00966677	0.0157076	0.0169192	0.0206654	0.0207263	0.0141473	0.0123057	0.012538	0.0131381	0.0116057	0.0138482	0.0167843	0.0210297	0.0162536	0.013975	0.023736	0.0137391	0.0133686	0.0129275	0.0170478	0.0168795	0.0175659	0.0138671	0.0133743	0.00784583	0.0138575	0.0192243	0.00920439	0.0102584	0.0108147	0.0100955	0.00952495	0.0123353	0.00991166	0.0100609	0.00795848
Alpha-D-Glucose 1-Phosphate (or isomers)	0.92	261.037	261.03729:2040 262.04064:202 263.044:320	Positive	Stanford	MZRT			HXXFSFRBOHSIMQ-VFUOTHLCSA-N	HMDB00930	C00103	C6H13O9P	0.00895409	0.00671694	0.00770589	0.00383966	0.00654293	0.00706568	0.00480292	0.00428726	0.00665283	0.00520507	0.00578428	0.00599278	0.00662718	0.00503668	0.00694466	0.00848925	0.00804558	0.00580502	0.00575125	0.004969	0.00740508	0.00597345	0.00607328	0.00638503	0.00548354	0.0044693	0.00538947	0.00640367	0.008234	0.00580032	0.004791	0.00677889	0.00748093	0.00671556	0.0055211	0.00944496	0.00370621
Inosine	2.65	267.073	267.07272:2410 268.07607:658 269.07943:266	Negative	Stanford	MZRT			UGQMRVRMYYASKQ-KQYNXXCUSA-N		C00294	C10H12N4O5	0.00144409	0.000493522	0.00146181	0.00138747	0.00116636	0.00185076	0.000619627	0.000967426	0.00136833	0.000894346	0.0006803	0.000722785	0.000907632	0.000988778	0.00128036	0.000761119	0.00225037	0.000771141	0.000748735	0.000894627	0.00161394	0.00134802	0.00138491	0.00145785	0.000892857	0.000704681	0.000872632	0.000625678	0.00152316	0.000782902	0.000689342	0.00070697	0.000604644	0.000901933	0.000501049	0.000863381	0.00030133
Adenosine	2.55	268.104	268.10455:4625 269.1079:965 270.11126:0	Positive	Stanford	MZRT			GFFGJBXGBJISGV-UHFFFAOYSA-N	HMDB01847	C00212	C10H13N5O4	0.0196683	0.0201903	0.0305992	0.0352702	0.0259729	0.0358923	0.0288632	0.0275584	0.0258802	0.0294967	0.0192431	0.0229497	0.0266505	0.0224852	0.0237614	0.0251592	0.0361161	0.0293508	0.0249018	0.02465	0.0265577	0.0280401	0.0228847	0.0179324	0.0181113	0.0166288	0.0199483	0.02952	0.0110567	0.0232816	0.0217806	0.0313441	0.0143323	0.0279317	0.0227863	0.026055	0.0156462
1-Methyladenosine	1.38	282.12	282.12003:12609 283.12338:2633 284.12674:263	Positive	MoNA	MZ+MSMS	282.1194, 150.0773	282.1215, 150.1101, 98.9949	GFYLSDSUCHVORB-IOSLPCCCSA-N		C02494	C11H15N5O4	0.0521285	0.0433593	0.0598455	0.0594864	0.0770602	0.0934682	0.0475087	0.0626751	0.0582357	0.0562498	0.0544053	0.0496005	0.0597068	0.0771983	0.0669435	0.0606975	0.062728	0.0512949	0.0642075	0.0600599	0.0552471	0.0632948	0.0614026	0.0408199	0.0545178	0.0410946	0.0544115	0.0519831	0.0376769	0.0454691	0.0697312	0.072597	0.0450582	0.0674783	0.0614363	0.0711654	0.0464597
Xanthosine	2.99	285.082	285.08249:2119 286.08584:391 287.0892:0	Positive	Stanford	MZRT	283.0683, 151.0261, 108.0203	151.0262, 126.0665	UBORTCNDUKBEOP-UUOKFMHZSA-N	HMDB01476	C01762	C10H12N4O6	0.00175261	0.00238668	0.00375048	0.00309637	0.00529895	0.00585625	0.00296934	0.00475493	0.00679991	0.00283619	0.00497154	0.00529491	0.00495022	0.00555872	0.00504372	0.00353601	0.00898176	0.00412031	0.00538704	0.00381453	0.0052649	0.00544944	0.00423598	0.00397339	0.00348214	0.00338429	0.00334974	0.00289934	0.00319959	0.00222933	0.00392192	0.00352454	0.00329571	0.00341223	0.00273272	0.00269972	0.00232713
Cytidine 2',3'-Cyclic Mono-Phos-Phate	0.88	306.049	306.04926:2311 307.05261:295 308.05597:0	Positive	Stanford	MZRT			NMPZCCZXCOMSDQ-XVFCMESISA-N	HMDB00142	C02354	C9H12N3O7P	0.00571641	0.00475413	0.00660853	0.00349136	0.00623182	0.00967248	0.00457475	0.00927608	0.00658038	0.00325966	0.00585989	0.00533378	0.00499469	0.00588261	0.0053681	0.00320115	0.00979627	0.00355818	0.00589482	0.00467419	0.00659372	0.00795121	0.00685431	0.00899641	0.00572079	0.00518188	0.00564267	0.00445102	0.00510311	0.00539853	0.00848754	0.00634606	0.00450584	0.00605501	0.00352533	0.00758491	0.00517433
N-Acetylneuraminate	1.01	308.098	308.09827:6857 309.10162:1769 310.10498:0	Negative	Stanford	MZRT			SQVRNKJHWKZAKO-PFQGKNLYSA-N	HMDB03361	C19910	C11H19NO9	0.00603355	0.00471619	0.00598811	0.00800958	0.00600305	0.0080287	0.00491871	0.00578353	0.00630416	0.00575144	0.00533206	0.00569427	0.00555135	0.00687783	0.00635792	0.0069693	0.00751521	0.00479976	0.00506713	0.00616209	0.00633838	0.00633568	0.00582674	0.00507582	0.00519467	0.00410917	0.00449667	0.00621277	0.00425648	0.00425848	0.00474281	0.00493917	0.00326828	0.00559082	0.00464033	0.00588101	0.00366233
Adenosine 3',5'-Cyclic Monophosphate	3.21	328.048	328.04459:6962 329.04794:1388 330.0513:587	Negative	Stanford	MZRT+MSMS	328.0453, 134.0472, 78.9590	328.0442, 267.9326, 242.1167, 207.9127, 134.0465	IVOMOUWHDPKRLL-KQYNXXCUSA-N		C00575	C10H12N5O6P	0.00305811	0.00319075	0.00447748	0.0055916	0.00551588	0.00681024	0.00495625	0.0036535	0.00386129	0.00389782	0.00317424	0.00435559	0.00427852	0.00508559	0.00459655	0.00438021	0.00694543	0.00446104	0.00408596	0.00399654	0.00772513	0.00619138	0.00822136	0.00604576	0.0052974	0.00420993	0.00609368	0.00737883	0.00349708	0.00511727	0.0038851	0.00604902	0.00370713	0.00492389	0.00443928	0.00513333	0.00356714
Erucamide	10.61	338.344	338.34317:275855 339.34652:114928 340.34988:13557	Positive	MoNA	MZ+MSMS			UAUDZVJPLUQNMU-KTKRTIGZSA-N			C22H43NO	3.30943	0.631486	0.0816589	0.362228	0.0587723	1.15135	0.0619553	0.154483	0.112486	0.328654	1.99758	0.0711466	0.075585	0.112308	0.422588	0.432553	0.171504	0.441012	0.111152	0.658135	0.113092	0.182195	0.078033	1.38798	0.261073	0.161918	2.02619	0.0808444	0.220316	0.617106	1.43608	0.115971	0.10377	0.0868481	0.310874	0.11769	0.199958
Erucic Acid	10.12	339.325	339.32623:3555 340.32958:848 341.33294:315	Positive	Stanford	MZRT			DPUOLQHDNGRHBS-KTKRTIGZSA-N		C08316	C22H42O2	0.0259741	0.0166395	0.0175772	0.0154623	0.0121461	0.0153849	0.0127507	0.0211665	0.0234167	0.0133302	0.0163159	0.0159437	0.0144251	0.0181291	0.0124433	0.0154786	0.0135986	0.0140365	0.0145913	0.0177743	0.0181242	0.0171423	0.0167815	0.0184758	0.0204622	0.0195304	0.0226611	0.0129736	0.0423533	0.0229602	0.0250132	0.0246118	0.0202331	0.0177352	0.0167466	0.0309404	0.0392386
Turanose (or isomers)	0.9	341.111	341.10837:5474 342.11172:1280 343.11508:3769	Negative	Stanford	MZRT			RULSWEULPANCDV-PIXUTMIVSA-N	HMDB0011740	C19636	C12H22O11	0.0391316	0.00561261	0.00611504	0.00530202	0.00480631	0.0101182	0.00466314	0.00574777	0.00819387	0.0052706	0.00573838	0.00452417	0.00511106	0.00582512	0.0042737	0.0133026	0.00892343	0.00389703	0.00379349	0.00590754	0.0104734	0.00448227	0.00497242	0.00590069	0.0071285	0.00600714	0.00618304	0.00597564	0.0358336	0.00599179	0.0103283	0.00409119	0.00927478	0.00758777	0.0048752	0.00761236	0.00423145
Guanosine 3',5'-Cyclic Monophosphate	3.06	344.043	344.03976:2478 345.04311:703 346.04647:0	Negative	Stanford	MZRT			ZOOGRGPOEVQQDX-UUOKFMHZSA-N	HMDB00607	C00942	C10H12N5O7P	0.00145878	0.00152002	0.00295784	0.00205191	0.00429462	0.003399	0.00217455	0.00184161	0.00202143	0.00209655	0.0016191	0.00144325	0.00221603	0.00295055	0.00273479	0.00185126	0.00231455	0.00161793	0.00144067	0.00135925	0.0027605	0.00254268	0.00187336	0.00150144	0.00145061	0.000852289	0.00163504	0.00182632	0.000968697	0.0012257	0.00152743	0.00219871	0.00142972	0.00105872	0.00154095	0.00138088	0.00049143
Riboflavin	4.96	377.146	377.14587:4663 378.14922:1420 379.15258:529	Positive	Stanford	MZRT+MSMS	377.14629, 243.08800	377.1456, 243.0885	AUNGANRZJHBGPY-SCRDCRAPSA-N	HMDB03648	C00255	C17H20N4O6	0.00695982	0.00843145	0.0110518	0.00986995	0.0149549	0.0142897	0.00992067	0.0280218	0.0129042	0.00926673	0.0101433	0.0190601	0.0161058	0.00815083	0.0116338	0.00868869	0.0214035	0.0125362	0.0150021	0.0100405	0.0172151	0.0112219	0.0200053	0.0105107	0.0121458	0.00951457	0.0134348	0.010425	0.0141675	0.0110303	0.0208149	0.013811	0.0171057	0.0204903	0.030413	0.0219107	0.00466254
Maltotriose	0.94	503.165	503.16183:7987 504.16518:2492 505.16854:0	Negative	Stanford	MZRT			FYGDTMLNYKFZSV-DZOUCCHMSA-N	HMDB0001262	C01835	C18H32O16	0.0200634	0.00217794	0.00247616	0.00250144	0.00122987	0.00422695	0.001072	0.00300593	0.0034725	0.00118016	0.00205845	0.00133199	0.00212958	0.00235899	0.00138974	0.00653305	0.00563165	0.00131637	0.000739516	0.00320141	0.00308522	0.00113475	0.00103537	0.00156612	0.00208825	0.0014817	0.00203799	0.00129471	0.0159536	0.0019534	0.00294257	0.000975773	0.00325669	0.00256749	0.00135555	0.0030695	0.00114347
Stachyose (or isomers)	0.95	665.214	665.21399:3746 666.21734:2216 667.2207:989	Negative	Stanford	MZRT			UQZIYBXSHAGNOE-XNSRJBNMSA-N		C01613	C24H42O21	0.0187503	0.00798424	0.00546242	0.00981174	0.00252109	0.00900192	0.00335436	0.0100358	0.00915952	0.00567356	0.00635146	0.00430915	0.00373199	0.00887364	0.00335898	0.0146475	0.00896551	0.00307999	0.0020198	0.0118763	0.00569908	0.00624877	0.00381187	0.00578316	0.00496634	0.00513747	0.00656054	6.63861e-06	0.00819822	0.00370136	0.00438051	0.00268661	0.00291451	0.00322284	0.00327611	0.00602888	0.0044853
[truncated: 14 more columns]

## Sheet: Unknowns
					Peak height normalized with creatinine
				Class	GF_MCAD-/-	GF_MCAD-/-	GF_MCAD-/-	GF_MCAD-/-	GF_MCAD-/-	GF_MCAD-/-	GF_MCAD-/-	GF_MCAD-/-	GF_MCAD-/-	GF_MCAD-/-	GF_MCAD+/+	GF_MCAD+/+	GF_MCAD+/+	GF_MCAD+/+	GF_MCAD+/+	GF_MCAD+/+	GF_MCAD+/+	GF_MCAD+/+	GF_MCAD+/+	GF_MCAD+/+	GF_MCAD-/-	GF_MCAD-/-	GF_MCAD-/-	GF_MCAD-/-	GF_MCAD+/+	GF_MCAD+/+	GF_MCAD+/+	GF_MCAD+/+	Cs_MCAD-/-	Cs_MCAD-/-	Cs_MCAD-/-	Cs_MCAD+/+	Cs_MCAD+/+	Cs_MCAD+/+	Cs_MCAD+/+	Cs_MCAD-/-	Cs_MCAD-/-	Cs_MCAD-/-	Cs_MCAD-/-	Cs_MCAD-/-	Cs_MCAD-/-	Cs_MCAD-/-	Cs_MCAD-/-	Cs_MCAD-/-	Cs_MCAD+/+
				File ID	43	44	45	46	47	48	49	50	51	52	25	26	27	28	29	30	31	32	40	41	5	6	7	8	1	2	3	4	13	14	15	9	10	11	12	23	24	33	34	35	36	37	38	39	16
ID (M/Z @ RT)	Average RT (min)	Average M/Z	ESI polarity	MS1 isotopic spectrum
57.0352 @ 1.08	1.08	57.0352	Negative	57.03532:2510 58.03867:0 59.04203:0	0.000757609	0.00110867	0.0020826	0.00120444	0.0012441	0.00211047	0.000917273	0.00131513	0.00113282	0.000844096	0.00126049	0.0013914	0.00165797	0.00127727	0.00154321	0.00167304	0.00281959	0.00124172	0.000680119	0.00169387	0.0037269	0.00226726	0.00247393	0.00228477	0.00230563	0.00202984	0.00202306	0.0025305	0.0033403	0.00178431	0.00167595	0.0017291	0.000929209	0.00135691	0.00117863	0.00126198	0.00144748	0.000928344	0.00246353	0.000731218	0.000874364	0.00106905	0.00296705	0.00182412	0.00077216
61.0552 @ 1	1	61.0551	Positive	61.05516:2657 62.05851:0 63.06187:0	0.0116627	0.0123061	0.0129581	0.0133228	0.0107412	0.013461	0.0134358	0.0157659	0.0170026	0.011026	0.0124925	0.0144935	0.0144225	0.0139125	0.0131589	0.0106205	0.00975123	2.7706e-05	0.0116242	0.0145725	0.015049	0.0163519	0.014524	0.0126251	0.015653	0.0144908	0.0166927	0.0161181	0.0243125	3.2892e-05	0.0178668	0.0209116	0.0147803	0.016432	0.0155711	0.0147547	0.0167282	0.0192583	0.0166032	0.0200376	0.0243574	0.0211383	0.0169143	0.0135266	0.0243268
75.0097 @ 2.16	2.16	75.0097	Negative	75.00974:2681 76.01309:0 77.01645:0	0.000951475	0.00096292	0.000963638	0.00118863	0.00129906	0.000916841	0.00118606	0.0011842	0.000981019	0.000918314	0.000899029	0.00125842	0.00127157	0.00103519	0.0013157	0.00100698	0.00187925	0.00105004	0.001073	0.000834928	0.00152363	0.00113629	0.00136705	0.00135973	0.00132973	0.00101974	0.00115382	0.00168331	0.00149638	0.00136976	0.00154851	0.00147204	0.0011857	0.00129068	0.00113947	0.00224772	0.00159388	0.00177021	0.00138069	0.00207913	0.0014235	0.00156174	0.0014279	0.00116231	0.00393349
76.0761 @ 1.16	1.16	76.0761	Positive	76.07608:6006 77.07943:436 78.08279:0	3.68864e-05	0.00045279	2.56969e-05	2.24389e-05	0.0004046	0.000272042	1.91349e-05	3.16542e-05	0.000421515	1.91315e-05	2.73475e-05	1.94533e-05	2.18436e-05	0.000249162	0.000180371	2.30807e-05	0.00027769	2.15624e-05	1.81894e-05	2.21197e-05	2.96493e-05	2.44293e-05	2.47683e-05	2.446e-05	3.00312e-05	2.76426e-05	2.80018e-05	2.36384e-05	0.00112023	0.00232585	0.00351606	0.00295647	0.00113057	0.00263643	0.000399208	0.00600398	0.000568112	0.0156405	0.00242969	0.00279217	0.00848836	0.0354597	0.00110245	0.0016462	0.0148939
79.0214 @ 0.93	0.93	79.0214	Positive	79.02139:18919 80.02474:0 81.0281:1749	0.0123788	0.0111645	0.0258863	0.00406169	0.0263435	0.0107997	0.00454843	0.0108487	0.0118371	0.00446152	0.00518824	0.00617445	0.000103819	0.00393775	0.0117352	0.00562167	0.00273205	0.000102483	0.00458785	0.00642956	0.00517143	0.00681283	0.00802568	0.00467846	0.0232389	0.0169677	0.00530185	0.00295602	0.0203867	0.009235	0.0444044	0.018187	0.011233	0.0372513	0.0991022	0.0762345	0.0130703	0.00767949	0.0175159	0.0090456	0.034267	0.0175533	0.00820304	0.00551645	0.0113643
87.0087 @ 1.17	1.17	87.0087	Negative	87.00867:24175 88.01202:1491 89.01538:1321	0.00437366	0.00172879	0.0206367	0.0028418	0.00236942	0.00261307	0.00176789	0.00235339	0.00276715	0.00271413	0.00627514	0.00442363	0.00222517	0.00287217	0.00263736	0.00296541	0.0225774	0.00321006	0.00242947	0.00690127	0.00266333	0.00122891	0.00251476	0.00233196	0.00228346	0.0020646	0.00223135	0.00172058	0.00142389	0.00157043	0.00159869	0.00202696	0.00130132	0.00153513	0.00158854	0.00209311	0.00143553	0.00196741	0.00168032	0.00416176	0.00267715	0.00224561	0.00172313	0.0021096	0.00304881
88.0049 @ 1.01	1.01	88.0049	Negative	88.00491:9234 89.00826:559 90.01162:0	0.00049335	0.000602898	0.000525685	0.000639557	0.000440849	0.000692421	0.000392568	0.00036893	0.000808009	0.00052722	0.000530722	0.000341203	0.000326468	0.000611674	0.000482958	0.000635446	0.00604603	0.00433332	0.000416537	0.00813918	0.000661415	0.000865796	0.000693703	0.000755673	0.000808546	0.000640767	0.000602082	0.00052241	0.00103613	0.000930384	0.000633361	0.00105243	0.000699202	0.000586301	0.000703111	0.000900302	0.000794198	0.000801182	0.000915461	0.000665632	0.000787442	0.000886076	0.000822019	0.000879442	0.000949975
88.0412 @ 1.95	1.95	88.0412	Negative	88.04118:2056 89.04453:0 90.04789:0	0.000971572	0.000571777	0.00111267	6.13675e-05	0.000346896	0.000304697	0.00071723	0.000599324	0.000406016	0.00030954	0.00137076	0.000716629	0.000482509	0.000231807	0.000473545	0.000136792	0.000366094	0.000511138	0.000256631	7.96527e-05	0.00162804	0.000984819	0.00172045	0.00132877	0.00106001	0.00105255	0.00182686	0.0013651	0.00132492	0.00167322	0.00197641	0.00159621	0.00118221	0.000969266	0.0009824	0.00138983	0.00103518	0.00106519	0.00178754	0.00164195	0.00172973	0.00159443	0.00196723	0.00185761	0.000984591
94.0801 @ 0.84	0.84	94.0801	Positive	94.08011:2523 95.08346:0 96.08682:0	0.0159447	0.00772467	0.00945426	0.00700694	0.0064335	0.00732202	0.00505049	0.0151288	0.0109955	0.0062099	0.0103013	0.00497523	0.00497908	0.00935351	0.00623873	0.00934899	0.00772062	0.00820554	0.00491168	0.00866823	0.00748301	0.00611291	0.00769548	0.00626308	0.00980853	0.00962195	0.00780395	0.00433068	0.0189635	0.00989714	0.0127275	0.0124173	0.008282	0.00878187	0.0114017	0.0162402	0.0119382	0.00655823	0.00588213	0.0111209	0.0111302	0.0069729	0.00720721	0.00584524	0.0167226
95.0135 @ 1.63	1.63	95.0135	Negative	95.01347:2442 96.01682:368 97.02018:0	0.000773668	0.00116103	0.00127123	0.000924355	0.00176832	0.000969854	0.001699	0.000662178	0.000884193	0.00146143	0.000860671	0.00111888	0.00160974	0.0012061	0.00151291	0.000993223	0.000626469	0.00124419	0.00133936	0.00075007	0.00178347	0.001284	0.00139578	0.00126467	0.00176838	0.00150236	0.00120097	0.00215494	0.000720027	0.00122286	0.000836564	0.00150204	0.00103436	0.000798946	0.000759742	0.000857331	0.000911346	0.00168927	0.000999491	0.00143516	0.00162708	0.00164991	0.00188111	0.00139195	0.00133218
97.0294 @ 2.94	2.94	97.0294	Negative	97.03033:2657 98.03368:468 99.03704:0	0.00154743	0.00261577	0.00108271	0.00172831	0.0036286	0.000933893	0.00324618	0.00250142	0.00314413	0.00262877	0.00196661	0.00447051	0.00376866	0.001705	0.00525201	0.00162014	0.00201937	0.00193866	0.00347899	0.000623841	0.00351815	0.00149437	0.00248898	0.00305662	0.00205897	0.00136249	0.00139315	0.0024856	0.00240742	0.00145927	0.00129915	0.00113691	0.00141606	0.00149672	0.00139043	0.00275654	0.00192576	0.00385459	0.00192866	0.00316559	0.00303887	0.00378094	0.00268168	0.00275393	0.00286668
100.0415 @ 0.87	0.87	100.041	Negative	100.04146:2334 101.04481:0 102.04817:37809	0.000705932	0.000773906	0.000367616	0.000726497	0.00146076	0.000468336	0.00107314	0.000498104	0.000824275	0.000999258	0.00085512	0.00117723	0.000930428	0.000743584	0.0010054	0.000727951	0.000261921	0.00092051	0.000717239	0.000612495	0.00129754	0.00118918	0.00133856	0.000917291	0.00125037	0.000892296	0.000798654	0.0021668	0.00210008	0.00144347	0.00099978	0.00127436	0.00139028	0.00110654	0.00151412	0.0011687	0.000908686	0.0019967	0.00156124	0.00122825	0.00162919	0.00170228	0.00212624	0.00125667	0.00155467
100.0757 @ 3.45	3.45	100.076	Positive	100.07568:2937 101.07903:444 102.08239:0	0.00264054	0.00131292	0.00116219	0.00102267	0.00126251	0.00152719	0.00120614	0.00194295	0.00232615	0.00185265	0.00100706	0.00140129	0.00159285	0.000684943	0.00149522	0.00109844	0.00103635	0.00131132	0.00182507	0.00104197	0.0017009	0.00087776	0.00109588	0.00124513	0.00197521	0.00193078	0.00165149	0.000847547	0.0074665	0.0108956	0.0116135	0.00754447	0.00618873	0.00514914	0.0038819	0.0251578	0.00548594	0.0326267	0.0117009	0.0287473	0.0320673	0.0667302	0.00871007	0.0121619	0.0588229
100.1122 @ 2.96	2.96	100.112	Positive	100.1122:6544 101.11555:777 102.11891:0	0.00544567	0.00494036	0.0018492	0.00331466	0.00100278	0.0024435	0.00269479	0.00289025	0.0063437	0.00314079	0.00367101	0.00223565	0.00358432	0.0034943	0.00253368	0.00334578	0.0029063	0.00299833	0.00479588	0.00324723	0.0203531	0.0109065	0.0178816	0.00927697	0.01413	0.0373073	0.0124139	0.0134983	0.0362063	0.0156976	0.0135685	0.0133504	0.0190825	0.0140109	0.0168508	0.0178417	0.0134484	0.0109704	0.00962585	0.0185667	0.0127795	0.0120481	0.0105193	0.0143608	0.0198503
101.0599 @ 3.04	3.04	101.06	Positive	101.05987:2659 102.06322:410 103.06658:295	0.00645149	0.00381562	0.00580082	0.00255616	0.00396105	0.00322343	0.00433856	0.00331046	0.00288163	0.00428202	0.00374173	0.00327614	0.00347611	0.00249882	0.00276139	0.00204442	0.00368925	0.00241894	0.00402044	0.00307513	0.00388957	0.00223429	0.00230748	0.00291823	0.00180489	0.00141446	0.00220371	0.0024793	0.00559249	0.00478958	0.00622145	0.00386592	0.00528291	0.00550704	0.00332435	0.0090895	0.00273531	0.0147963	0.00668056	0.017479	0.0121629	0.0130378	0.00457856	0.00648995	0.0110733
103.0506 @ 0.93	0.93	103.051	Positive	103.05064:3469 104.05399:684 105.05735:909	0.00162212	0.00287152	0.00294219	0.000440097	0.00489217	0.00811366	0.00140448	0.00578223	0.00407161	0.00195231	0.0017781	0.00193117	0.000977453	0.00373923	0.00199241	0.00205289	0.00228141	0.00187185	0.00162237	0.0018742	0.0142941	0.00144823	0.0148062	0.00569543	0.00463761	0.00246262	0.00482756	0.00471611	0.00491026	0.00480813	0.00634921	0.00982881	0.00637237	0.00943728	0.00558918	0.0105182	0.00645106	0.00243564	0.0116276	0.00251097	0.00216955	0.0029593	0.0148756	0.00989185	0.0108362
105.1022 @ 0.73	0.73	105.102	Positive	105.10224:2262 106.10559:0 107.10895:0	4.70161e-05	3.07874e-05	3.27538e-05	2.8601e-05	2.34632e-05	3.00581e-05	2.43897e-05	4.03471e-05	4.03931e-05	0.000243854	3.48577e-05	2.47955e-05	2.78423e-05	2.99107e-05	2.29904e-05	2.94191e-05	2.89282e-05	2.74838e-05	2.31846e-05	2.81942e-05	3.77915e-05	3.11381e-05	3.15702e-05	3.11771e-05	3.82784e-05	3.52338e-05	3.56916e-05	3.013e-05	6.80087e-05	3.26282e-05	3.91904e-05	0.000429527	2.61653e-05	2.39054e-05	3.16101e-05	0.00301671	0.00104789	0.00166967	3.11147e-05	0.00257166	0.00317746	0.00208207	2.73719e-05	2.60995e-05	0.0251623
111.0439 @ 1.09	1.09	111.044	Positive	111.04393:2804 112.04728:334 113.05064:0	0.00705632	0.00595997	0.00332731	0.00349653	0.00773536	0.00279757	0.00547287	0.00641574	0.0100808	0.00559902	0.00302433	0.0115489	0.00571146	0.00427088	0.00905994	0.00365241	0.00481286	0.00498711	0.00808779	0.00196275	0.00906755	0.00620002	0.00820864	0.00900696	0.00673637	0.00948541	0.00632609	0.0084303	0.00970623	0.00879731	0.00916743	0.00788092	0.00949493	0.00643887	0.0059714	0.0138889	0.0108385	0.0105714	0.0101313	0.0132037	0.0113748	0.00814371	0.0108842	0.00936534	0.00792393
113.0527 @ 0.81	0.81	113.053	Positive	113.0527:2541 114.05605:308 115.05941:2987	0.0108127	0.00939882	0.00739718	0.008686	0.0057347	0.0110215	0.00696655	0.00781029	0.0108179	0.00617057	0.00899841	0.00600169	0.00668652	0.00889797	0.0054352	0.00963649	0.00637082	0.0085535	0.0054131	0.01169	0.00442047	0.00676825	0.00743594	0.00546355	0.00584361	0.00687188	0.00702962	0.00716391	0.00615346	0.00525767	0.0087095	0.010373	0.00580325	0.00665996	0.00793996	0.00413109	0.0035172	0.00427257	0.00749258	0.003798	0.00538439	0.00861214	0.00473621	0.00673275	0.00854177
114.0318 @ 0.8	0.8	114.032	Positive	114.03179:2112 115.03514:322 116.0385:225	0.00048991	0.000627274	0.000636511	0.000660339	0.00149438	2.42571e-05	0.00116338	0.000792514	0.000673806	0.0009196	0.00077545	0.00164279	0.000739979	0.00045684	0.00134444	0.000321256	0.000973904	0.000730911	0.00153332	2.27529e-05	3.0498e-05	2.51287e-05	2.54773e-05	0.000362301	0.000308909	2.84339e-05	2.88034e-05	2.43151e-05	0.00207599	0.00045544	0.00228714	0.00076159	0.00140892	0.00132033	0.00119324	0.000432222	0.00152	0.011753	0.00148296	0.00258793	0.0100634	0.00653091	0.000345564	0.000544345	0.0130274
114.0553 @ 1.61	1.61	114.055	Positive	114.05526:3804 115.05861:868 116.06197:0	0.00273006	0.00310495	0.00449438	0.00328819	0.0044201	0.00481071	0.00480132	0.0024527	0.0036166	0.00428541	0.0049052	0.00526105	0.00451034	0.00331953	0.00583559	0.00314598	0.00488303	0.00607852	0.00623864	0.00394764	0.0131891	0.0101017	0.0159722	0.00802103	0.0158179	0.0122024	0.0152802	0.0154808	0.016437	0.0158956	0.0115857	0.0158274	0.0122932	0.0142821	0.013815	0.0254435	0.0165034	0.0121759	0.0197603	0.00804424	0.0125471	0.0120749	0.022141	0.0153607	0.00823388
115.0389 @ 2.91	2.91	115.039	Positive	115.03885:3412 116.0422:420 117.04556:474	0.00614484	0.00442099	0.0134588	0.00529959	0.00615436	0.00324721	0.00572193	0.00289229	0.00647182	0.00510837	0.00767022	0.00641385	0.00767547	0.00456155	0.00640132	0.0047501	0.0144646	0.00645649	0.00555006	0.00765703	0.00495716	0.00302117	0.00246256	0.00305757	0.00408792	0.00248778	0.00307252	0.00299527	0.00446592	0.00328215	0.00374903	0.00369947	0.00262862	0.00315757	0.00334961	0.00387052	0.00435126	0.00428118	0.00402722	0.0190172	0.00820646	0.0030543	0.00355402	0.003438	0.00548765
116.0708 @ 2.19	2.19	116.071	Positive	116.07079:8265 117.07414:669 118.0775:3120	0.00997562	0.00952722	0.00557816	0.00615983	0.0138026	0.00308935	0.0102255	0.00792844	0.0114865	0.00762978	0.00722946	0.0169375	0.0088964	0.0069128	0.0155696	0.00657266	0.00477695	0.0117976	0.0124238	0.00416971	0.0227468	0.0154366	0.0232135	0.0232767	0.0245499	0.0225101	0.018058	0.0215293	0.0221252	0.0267184	0.0334073	0.0311653	0.0310928	0.0285113	0.0286733	0.0438965	0.0323132	0.0459934	0.035981	0.0430334	0.0476024	0.0441347	0.0398032	0.0360457	0.0337323
116.1075 @ 0.94	0.94	116.108	Positive	116.10725:5524 117.1106:748 118.11396:281	0.00556211	0.00340229	0.00501902	0.00517541	0.00498872	0.00652995	0.00386713	0.0050395	0.00633114	0.00412285	0.00646165	0.00620807	0.00558193	0.00686667	0.00454429	0.00502995	0.00764227	0.0051334	0.00627968	0.00575423	0.0593089	0.0277279	0.0507968	0.0323823	0.0376371	0.0288077	0.0472442	0.0408223	0.0655388	0.0482412	0.048994	0.0458308	0.0322478	0.0380252	0.0465087	0.0568542	0.0549525	0.00528493	0.0624233	0.00790533	0.00505124	0.00674289	0.0418568	0.0358034	0.00942248
117.007 @ 4.84	4.84	117.007	Positive	117.00704:4358 118.01039:0 119.01375:0	0.0381665	0.0147586	0.0143033	0.0123148	0.0100649	0.013632	0.0153551	0.0188425	0.015913	0.0168088	0.0180654	0.0130044	0.000603899	0.0242241	0.0113361	0.016038	0.0176615	0.0182819	0.0166853	0.0137418	0.0138478	0.0182044	0.0213171	0.0120651	0.023498	0.0213683	0.0237082	0.0145999	0.0444498	0.0208406	0.0280646	0.0263515	0.0285797	0.0213973	0.0164374	0.0200942	0.0426374	0.0229388	0.0203216	0.0331505	0.0250503	0.0183124	0.0208096	0.0173536	0.0461223
117.0071 @ 7.18	7.18	117.007	Positive	117.0071:3486 118.01045:0 119.01381:0	0.0114265	0.00304283	0.0199778	0.00846219	0.00477658	0.0151188	0.00580794	0.003325	0.0160204	0.0128205	0.0100167	0.0152749	0.0149621	0.00931565	0.00577458	0.0142421	0.000238397	0.000226494	0.0129737	0.00843184	0.00862572	0.0112293	0.0162588	0.00990961	0.0089337	0.00311753	0.0276806	0.00672487	0.000560459	0.0121115	0.0151734	0.0127532	0.000215628	0.0112761	0.00921058	0.0188316	0.00461325	0.0106512	0.00860886	0.0418789	0.0245431	0.00890432	0.0115099	0.0175414	0.039268
117.0202 @ 1.32	1.32	117.02	Negative	117.02023:149214 118.02358:11359 119.02694:4766	0.0547642	0.0146774	0.162356	0.0350897	0.0218852	0.0170627	0.0179428	0.0168309	0.0254299	0.0198352	0.0688029	0.0442698	0.0348973	0.0352967	0.0233289	0.0226557	0.124693	0.0436154	0.0313855	0.10144	0.0245434	0.0184364	0.0178686	0.0200124	0.0387623	0.0140531	0.0188296	0.0295174	0.00870227	0.00932994	0.00942083	0.0119659	0.00836184	0.0215974	0.00906999	0.00739675	0.00641439	0.0183228	0.0193607	0.0675006	0.0325662	0.0222838	0.00985974	0.00858486	0.0212256
117.0565 @ 3.51	3.51	117.057	Negative	117.05653:9367 118.05988:1132 119.06324:0	0.00723477	0.00450615	0.0077376	0.0039365	0.00458978	0.00575951	0.00585556	0.00476013	0.00492594	0.00573356	0.00650228	0.00595145	0.00466033	0.00479609	0.00491537	0.00286838	0.00767617	0.00676394	0.0051291	0.00315617	0.000629954	0.000433875	0.000754814	0.00063198	5.28082e-05	0.000637415	4.92396e-05	0.000415669	0.00134602	4.50134e-05	0.000771166	0.000571761	0.000480982	3.29795e-05	0.000679917	0.000888665	0.00109485	0.0080142	0.000735057	0.00970736	0.00974095	0.00825066	0.000686708	0.000694192	0.00876218
118.0863 @ 1.45	1.45	118.086	Positive	118.0863:10714 119.08965:519 120.09301:0	0.0455043	0.019205	0.0522536	0.0170274	0.0227325	0.0230798	0.0170713	0.0197904	0.027043	0.0152965	0.0302788	0.0223743	0.022059	0.0188194	0.030772	0.0187416	0.0352472	0.0199649	0.0178649	0.0354587	0.0178082	0.0226162	0.0160604	0.0201686	0.0255078	0.0211203	0.0203947	0.00141979	0.0418935	0.0222257	0.0311832	0.0233452	0.0232617	0.0276459	0.0265293	0.0348568	0.0354536	0.0254484	0.0231986	0.0434488	0.0326309	0.026034	0.0216235	0.0212858	0.00225358
118.1079 @ 0.87	0.87	118.108	Positive	118.10792:2274 119.11127:258 120.11463:0	0.0183581	0.00846955	0.00980326	0.00633987	0.000132242	0.00210214	0.00353003	0.0104604	0.00865369	0.00614754	0.0106307	0.0089261	0.00682941	0.00459818	0.00274242	0.00641691	0.00866095	0.00693618	0.00672886	0.00800535	0.00699201	0.00684	0.00691421	0.00684707	0.00806771	0.00746137	0.00892724	0.00626445	0.0108534	0.00935385	0.0101895	0.0103665	0.00723879	0.00771675	0.00810733	0.00792717	0.0214877	0.0103169	0.00559778	0.0128483	0.0213265	0.0039293	0.00944191	0.00516872	0.0046364
121.073 @ 0.87	0.87	121.073	Positive	121.07303:362647 122.07638:21309 123.07974:4717	1.34383	1.12846	1.37917	1.04381	1.16312	1.14562	1.03749	1.19412	1.43273	1.10346	1.15173	1.1741	1.16673	1.19459	1.2015	1.08344	0.948638	1.31104	1.07623	1.3161	1.18431	1.37999	1.177	1.01654	1.37073	1.24187	1.27569	1.17433	1.80248	1.43652	1.66152	1.82372	1.29036	1.61444	1.38698	1.56021	1.48637	1.48613	1.44265	1.4183	1.9825	1.74901	1.46184	1.43382	2.0984
125.0251 @ 4	4	125.025	Negative	125.02507:4333 126.02842:813 127.03178:429	0.00215077	0.00165556	0.00293355	0.00363042	0.00183058	0.00391726	0.00185178	0.00229789	0.00225889	0.00203814	0.00187757	0.00223685	0.00211849	0.00263741	0.00180456	0.00215922	0.00387802	0.00186375	0.00145789	0.0023984	0.00268274	0.00249214	0.00307466	0.00196016	0.00308422	0.00247193	0.00271484	0.0028119	0.0023557	0.00202692	0.00264806	0.00381058	0.00209066	0.00215263	0.00243494	0.00256614	0.00218569	0.00140198	0.00279795	0.00209981	0.00215181	0.00208252	0.00254497	0.00220586	0.00290344
127.0158 @ 1.88	1.88	127.016	Negative	127.01572:4305 128.01907:431 129.02243:624	0.00644036	0.00933633	0.00474174	0.00803756	0.0110355	0.00508562	0.0102566	0.0069737	0.00572477	0.0101411	0.00948709	0.0130929	0.00884356	0.00704653	0.0116067	0.00526708	0.00164135	0.00953821	0.00992054	0.00423373	0.0116374	0.00836909	0.0127993	0.0134825	0.0106952	0.0107261	0.0112084	0.0136915	0.0132861	0.0110101	0.0107876	0.0125988	0.0105239	0.00926333	0.00930589	0.0136866	0.0132958	0.0161068	0.0146474	0.0110478	0.0170106	0.0170517	0.0174514	0.014746	0.0174599
128.0705 @ 1.02	1.02	128.071	Positive	128.07051:2571 129.07386:402 130.07722:1585	0.0127929	0.00291082	0.0125398	0.00167544	0.00329737	0.00328185	0.00176845	0.00172334	0.00232897	0.00201912	0.00235795	0.00200312	0.00196061	0.00204527	0.00428874	0.00298149	0.00708646	0.00143281	0.00240827	0.00164299	0.00297762	0.00347486	0.00330462	0.00347461	0.00298488	0.00432247	0.00485715	0.00434021	0.00501213	0.00453035	0.00329338	0.00465086	0.00326792	0.00320345	0.00287962	0.00341073	0.00292822	0.00291627	0.00530498	0.0122333	0.00344846	0.00423043	0.00347236	0.00423542	0.00416112
129.02 @ 0.94	0.94	129.02	Negative	129.02:3943 130.02335:560 131.02671:2603	0.00162354	0.00200315	0.00153874	0.00116753	0.00103047	0.00201212	0.00195426	0.00412818	0.00181461	0.00162317	0.00200277	0.00257325	0.0017334	0.00215946	0.00145646	0.00153491	0.00145971	0.00161779	0.00122019	0.00156071	0.004929	0.00258037	0.0039036	0.00345406	0.00383547	0.00347639	0.00336807	0.0019165	0.00464931	0.00330216	0.00337492	0.00276594	0.00166807	0.00252394	0.00350631	0.00285511	0.00392564	0.00121741	0.0027626	0.000887524	0.00228614	0.00177553	0.00251088	0.00255197	0.00219263
129.0203 @ 2.68	2.68	129.02	Negative	129.02034:6292 130.02369:644 131.02705:1549	0.00384228	0.00249843	0.0048202	0.00350757	0.0045561	0.0042756	0.00299263	0.00223233	0.00342351	0.00318955	0.00283507	0.00394627	0.00367532	0.0042717	0.00374772	0.00388412	0.00453524	0.00297182	0.00352319	0.0034383	0.00390191	0.00311856	0.00339608	0.00312636	0.00329169	0.00293802	0.00367226	0.00395892	0.00268069	0.00262325	0.00336769	0.00327013	0.00270248	0.0028911	0.0023388	0.00297684	0.0021343	0.00402643	0.00461656	0.00357988	0.00389624	0.00386976	0.00356519	0.00325651	0.00371446
130.0646 @ 5.11	5.11	130.065	Positive	130.06464:4444 131.06799:596 132.07135:0	0.00745588	0.00633781	0.0216759	0.00632954	0.00754884	0.00641519	0.00899875	0.00723935	0.00722536	0.0084744	0.00792982	0.00963134	0.00776675	0.00533307	0.00947264	0.00448984	0.0142312	0.011499	0.0119607	0.00884451	0.00451701	0.00388236	0.00404545	0.00291353	0.00437939	0.0039259	0.00260209	0.00321012	0.00355661	0.00320556	0.00349089	0.00379529	0.00292455	0.00284878	0.00476235	0.00582089	0.00173484	0.015522	0.00511532	0.0123595	0.0225973	0.0158483	0.00433456	0.00205998	0.0134316
131.0600 @ 5.82	5.82	131.06	Positive	131.06003:2787 132.06338:4174 133.06674:822	3.94224e-05	2.58149e-05	0.000274637	2.39816e-05	1.96736e-05	2.52033e-05	2.04505e-05	3.38305e-05	3.38691e-05	2.04469e-05	2.92277e-05	2.07907e-05	2.33454e-05	2.50797e-05	1.92772e-05	2.46675e-05	0.000243637	0.000283986	1.944e-05	2.36405e-05	3.16877e-05	2.61089e-05	2.64712e-05	2.61416e-05	3.20959e-05	2.95431e-05	2.9927e-05	2.52636e-05	0.00585284	0.00577029	0.00833922	0.00971187	0.0103845	0.0143117	0.00519505	0.00537608	0.00297832	0.00299357	0.00238349	0.00236401	0.00168186	0.00430246	0.00381188	0.00251567	0.0071779
131.0723 @ 5.2	5.2	131.072	Negative	131.07231:30782 132.07566:3322 133.07902:432	0.00290426	0.00183014	0.0026925	0.00149698	0.0019853	0.00214972	0.00165631	0.00258097	0.00210592	0.00180124	0.00194026	0.00173473	0.00157899	0.00222955	0.00220284	0.000118896	0.00223298	0.00164419	0.00140236	0.00148594	0.0271397	0.0238346	0.0276903	0.0171044	0.019136	0.0120354	0.0169437	0.0257522	0.0169964	0.0224166	0.0209994	0.0195727	0.0138867	0.027143	0.0140886	0.0119856	0.0128148	0.00322723	0.026839	0.00595446	0.00447155	0.00909399	0.0184853	0.0196131	0.00864003
132.0674 @ 0.77	0.77	132.067	Negative	132.06741:7063 133.07076:964 134.07412:0	0.000159418	0.000223259	1.11058e-05	0.000420589	0.00046934	0.000333708	0.000284343	0.000260601	0.000397191	0.000503829	0.000301596	0.000436426	9.44048e-06	0.000354234	0.000376224	0.000438998	0.000300389	0.000309181	7.8612e-06	0.000344806	0.000432429	0.00248941	0.000614399	0.000357685	0.00030632	0.000414827	0.000346114	0.000735261	0.00279817	0.00283996	0.00332423	0.00273983	0.00249553	0.00277851	0.00210232	0.00459725	0.00228671	0.00263024	0.00373392	0.0014132	0.00205657	0.00398583	0.00316148	0.00409715	0.00560393
133.034 @ 0.69	0.69	133.034	Positive	133.03401:10326 134.03736:3371 135.04072:3513	0.0214367	0.0154236	0.0348492	0.0149511	0.0331198	0.0157003	0.0246166	0.0222928	0.0262586	0.0153485	0.0230928	0.0071216	0.0262396	0.00592528	0.024426	0.0380166	0.0392783	0.01731	0.0261463	0.0076786	0.00106029	0.0272282	0.00876535	0.0137467	0.016993	0.0342117	0.00779834	0.0249542	0.00741523	0.0246012	0.0433951	0.0526855	0.0145442	0.025374	0.0264013	0.0100812	0.0163333	0.0187005	0.0224945	0.0338329	0.013285	0.0127605	0.030356	0.0142943	0.0458109
133.05 @ 1.03	1.03	133.05	Positive	133.04977:2137 134.05312:372 135.05648:0	0.00884068	0.00914397	0.00763758	0.00951125	0.0103144	0.00851644	0.00727961	0.00768131	0.00761514	0.00853626	0.00836817	0.0104116	0.00738389	0.0092348	0.0107968	0.00858032	0.0068558	0.00834011	0.00920815	0.00796207	0.011466	0.00903288	0.0104569	0.010712	0.00948413	0.012298	0.0089012	0.0103882	0.0116762	0.0110436	0.0125888	0.0130038	0.0117006	0.0123953	0.0116456	0.0138678	0.0114404	0.0166004	0.0107925	0.0117835	0.0177785	0.0144935	0.0151505	0.0146371	0.0124185
134.0814 @ 0.83	0.83	134.081	Positive	134.08139:6801 135.08474:774 136.0881:267	0.00360614	0.00301453	0.00239032	0.00354729	0.00411082	0.00244977	0.00310092	0.00528404	0.00434575	0.00418268	0.00319351	0.00413683	0.00257435	0.00306559	0.004028	0.0025741	0.00189779	0.00307667	0.00287736	0.00137511	0.0052686	0.00414371	0.00367408	0.00414141	0.00583987	0.00418471	0.00543324	0.00381597	0.0184323	0.0193814	0.0262841	0.0172284	0.0176986	0.0190997	0.0188888	0.0385476	0.0181308	0.0164859	0.0236022	0.0117004	0.0185612	0.0271049	0.0191887	0.0214749	0.0310152
135.0134 @ 1.33	1.33	135.013	Negative	135.01357:5167 136.01692:238 137.02028:778	0.00102831	0.00170984	0.000152998	0.000716601	0.00126502	0.00107812	0.00143816	0.00155844	0.00166289	0.00159748	0.000756377	0.00157252	0.000903257	0.00108452	0.00100082	0.0010304	7.49538e-05	0.00132175	0.00167247	0.000252132	0.00661414	0.00264165	0.00838845	0.00592594	0.00545049	0.00598308	0.00465386	0.00551373	0.0141718	0.0115783	0.0105467	0.00755804	0.0076672	0.00608614	0.00770145	0.0123799	0.00859914	0.00702172	0.00852786	0.00408355	0.0089988	0.00776588	0.00938645	0.00902148	0.0104985
135.0463 @ 5.06	5.06	135.046	Negative	135.04628:12881 136.04963:1862 137.05299:328	0.00584942	0.00355339	0.00823037	0.00329204	0.00234604	0.00350645	0.00382194	0.00474495	0.00376923	0.00362765	0.00328839	0.00417202	0.00317258	0.00190752	0.00329164	0.00165997	0.00507106	0.00565307	0.00600954	0.00383367	0.00371621	0.00246677	0.00400874	0.00276781	0.00260577	0.00390536	0.00242179	3.7255e-05	0.00530797	0.00626057	0.00873672	0.00548926	0.00513555	0.00574602	0.00492148	0.00824308	0.00467181	0.0110198	0.00874656	0.0120489	0.0129344	0.0103593	0.00639158	0.0089994	0.00787377
137.0271 @ 1.36	1.36	137.027	Positive	137.02682:2372 138.03017:0 139.03353:369	0.00234878	0.00307141	0.00259865	0.0032914	0.00478124	0.00322139	0.00417698	0.00243974	0.00298134	0.00374913	0.00340639	0.00440998	0.00293196	0.0029067	0.00559107	0.00251687	0.00303563	0.00296822	0.00261795	0.00188361	0.013552	0.00848941	0.0121319	0.0118923	0.0113871	0.010034	0.00767838	0.00920034	0.0257119	0.0225331	0.0202299	0.0157867	0.0144056	0.0134075	0.0137746	0.0221727	0.0152091	0.0220489	0.0172731	0.0183021	0.0200148	0.0183458	0.0191074	0.0171873	0.0220479
137.0368 @ 1.27	1.27	137.037	Negative	137.0368:4731 138.04015:0 139.04351:0	0.00203313	0.00295924	0.00126755	0.00254332	0.00240401	0.00427711	0.00211029	0.00406555	0.00309526	0.00280976	0.00176017	0.00291297	0.00225871	0.00336146	0.00284106	0.00266145	0.000654711	0.00220058	0.00232779	0.00319379	0.00440682	0.00331093	0.00450803	0.00351235	0.0034405	0.00301392	0.00385149	0.0041672	0.0023962	0.00402747	0.00439106	0.00396667	0.00195105	0.00303162	0.00347322	0.00245358	0.00222662	0.00274362	0.00385733	0.000957047	0.00171147	0.00392553	0.00198049	0.00289423	0.00379486
138.1026 @ 0.71	0.71	138.103	Positive	138.10263:6999 139.10598:2789 140.10934:331	0.0134789	0.011864	0.0104163	0.0116974	0.0224471	0.0105707	0.016639	0.0113578	0.0125677	0.0175318	0.00872141	0.0196783	0.0119428	0.00994943	0.0205415	0.011567	0.0047153	0.0174437	0.0110915	0.00755497	0.0129611	0.0177315	0.0162278	0.0129356	0.0184891	0.0153867	0.0133376	0.0162393	0.0101624	0.0155551	0.0140297	0.0216878	0.0158049	0.0151467	0.0193151	0.0157425	0.012877	0.0214409	0.00849476	0.0121534	0.0241749	0.03103	0.0136257	0.0157567	0.0150452
139.0087 @ 1.1	1.1	139.009	Negative	139.00818:2756 140.01153:0 141.01489:14460	0.00115018	0.00132517	0.00269296	0.00244067	0.00185912	0.00205715	0.00163484	0.00157503	0.00153993	0.00167594	0.00161508	0.0010025	0.0019541	0.00151835	0.00165586	0.00173121	0.0013612	0.00110625	0.00125708	0.00151299	0.00511022	0.00485649	0.00535982	0.00458261	0.00453731	0.00279264	0.00429653	0.00607745	0.00203402	0.00209345	0.00302983	0.00442511	0.00247932	0.00342938	0.00255235	0.00155119	0.00137283	0.00217798	0.00330901	0.00175918	0.00193628	0.00232823	0.00196942	0.00234475	0.00198568
139.0368 @ 2.91	2.91	139.037	Positive	139.03677:5178 140.04012:593 141.04348:1285	0.00891329	0.0115085	0.00813063	0.00966929	0.00896778	0.00788878	0.0108022	0.0113736	0.0120998	0.0154439	0.0116695	0.00719737	0.0115164	0.0112149	0.00702676	0.010346	0.0106183	0.00757635	0.0110051	0.00943755	0.0253075	0.020895	0.0213731	0.0164279	0.0165787	0.0213792	0.0229161	0.0220766	0.0290329	0.0213375	0.0178263	0.0238378	0.0154021	0.0198043	0.0124747	0.014421	0.0298451	0.0106535	0.0201583	0.0191428	0.0128687	0.0115466	0.0175839	0.0185354	0.0186942
139.0379 @ 1.45	1.45	139.038	Negative	139.03798:3134 140.04133:274 141.04469:0	0.000324046	8.31354e-05	0.00340959	4.97223e-06	7.48634e-05	5.22553e-06	4.2401e-06	7.01426e-06	7.02227e-06	5.76232e-05	0.000332242	4.31065e-05	6.80681e-05	5.45395e-05	0.00028012	5.11445e-06	0.00348045	5.0268e-05	4.03059e-06	0.000724283	6.83444e-05	5.4133e-06	5.48841e-06	5.42008e-06	6.65462e-06	6.12532e-06	6.20492e-06	6.57821e-05	1.18232e-05	5.67235e-06	6.81317e-06	5.38308e-06	4.54878e-06	4.15591e-06	5.49535e-06	6.41704e-06	8.18839e-06	4.02761e-06	5.40923e-06	7.98223e-05	0.00011851	4.88719e-05	4.75855e-06	4.53735e-06	8.31413e-06
139.0528 @ 1.15	1.15	139.053	Positive	139.05283:29314 140.05618:1297 141.05954:2741	0.0985518	0.0723273	0.0883389	0.0681564	0.0940182	0.0717308	0.0758043	0.078127	0.0875235	0.0664256	0.0853987	0.0795742	0.0794448	0.0756688	0.0857766	0.0658448	0.0755078	0.101981	0.0875295	0.0837992	0.163862	0.12226	0.12267	0.103221	0.113781	0.104457	0.108298	0.119762	0.133813	0.123136	0.131484	0.158227	0.101294	0.124705	0.104126	0.111241	0.104241	0.141476	0.131712	0.117703	0.161457	0.140694	0.138938	0.130187	0.14301
140.0818 @ 2.53	2.53	140.082	Positive	140.08182:3572 141.08517:206 142.08853:0	0.00284567	0.00434832	0.00629803	0.00465537	0.0114552	0.00401813	0.00605112	0.00441779	0.00603866	0.00491366	0.00314831	0.0037221	0.00431472	0.00310895	0.00679411	0.00251322	0.00398553	0.00424967	0.00541308	0.00363655	0.00936218	0.00759663	0.00815206	0.0092817	0.00715527	0.00924385	0.00512494	0.00735285	0.0105202	0.00863472	0.0101418	0.00768343	0.00818002	0.00938256	0.0095455	0.00953733	0.0114966	0.00870976	0.00826274	0.00977194	0.0100188	0.00742392	0.00685719	0.00733342	0.00509587
140.0822 @ 0.98	0.98	140.082	Positive	140.07138:2374 141.07473:869 142.07809:0	0.0274947	0.0117095	0.018082	0.00395564	0.0130069	0.00718134	0.00812748	0.0137005	0.0102419	0.00850452	0.0143261	0.010943	0.00878924	0.0141442	0.0115301	0.00994797	0.0123904	0.00848193	0.00820284	0.0103878	0.00991507	0.0104165	0.00969335	0.0103364	0.0125186	0.0136145	0.0121473	0.0115945	0.0198693	0.0183217	0.0149696	0.016311	0.0145581	0.0158733	0.0175438	0.0263507	0.0351417	0.00944439	0.015962	0.0194538	0.0145603	0.013637	0.0143565	0.023339	0.0220692
141.0166 @ 2.29	2.29	141.017	Negative	141.01656:52933 142.01991:2736 143.02327:937	0.107682	0.0690049	0.0736121	0.0532674	0.0467046	0.0586874	0.045765	0.0915668	0.0886635	0.0528674	0.0641358	0.0488221	0.0442905	0.0561123	0.0399127	0.0512367	0.0494338	0.0507057	0.0495583	0.0622287	0.0744431	0.0632577	0.066322	0.0642203	0.082737	0.0825579	0.0753112	0.0570654	0.151089	0.0800021	0.0928119	0.0711559	0.0638898	0.0611358	0.0823915	0.0966339	0.112502	0.0508375	0.0711754	0.078859	0.0753284	0.0563369	0.0618058	0.0574678	0.105777
141.0524 @ 3.68	3.68	141.052	Positive	141.0524:4813 142.05575:247 143.05911:918	0.00874284	0.00494308	0.0131657	0.00657967	0.000230402	0.00550356	0.00565294	0.00660046	0.00593355	0.00579576	0.0143086	0.00882591	0.00674941	0.00961916	0.00526496	0.00612467	0.0204023	0.00774866	0.00710804	0.0103059	0.00411682	0.00479124	0.00310009	0.00527699	0.00592022	0.00518673	0.00714644	0.00437792	0.0136302	0.00631728	0.00906658	0.00640754	0.00655709	0.00516014	0.00697539	0.0104826	0.00721291	0.0100127	0.00512535	0.0231128	0.018331	0.0140469	0.0072885	0.00612904	0.0188604
141.0524 @ 3.26	3.26	141.052	Positive	141.05244:28918 142.05579:2311 143.05915:1445	0.0201795	0.0117013	0.0198342	0.00854569	0.0110107	0.00925196	0.0106043	0.0100111	0.0140155	0.0125104	0.0173512	0.0105035	0.0113393	0.0111432	0.0110111	0.00692244	0.0101315	0.0104835	0.00975709	0.008184	0.00520744	0.00416265	0.00280363	0.00484719	0.00376861	0.00571239	0.00666658	0.00277969	0.014472	0.010451	0.0143724	0.0068216	0.0097101	0.00670634	0.00714488	0.0218364	0.0131128	0.140208	0.00677553	0.245429	0.18592	0.170749	0.0117076	0.0123324	0.169578
141.0526 @ 3.55	3.55	141.053	Positive	141.0526:4662 142.05595:215 143.05931:1107	0.0212015	0.0142927	0.0192581	0.0127054	0.0096641	0.0149656	0.015181	0.0125774	0.0182792	0.0157779	0.0183986	0.013236	0.0135173	0.0130403	0.0114019	0.00985517	0.0193783	0.015254	0.0129432	0.00890535	0.00570518	0.00351652	0.00342363	0.000338101	0.00461038	0.00518673	0.00567318	0.00364884	0.0112063	0.0068446	0.00556772	0.00474197	0.00475234	0.00507737	0.00634139	0.00790848	0.00817025	0.022524	0.00417241	0.0398293	0.0278774	0.0268794	0.00579338	0.00558075	0.0328485
141.0659 @ 1.06	1.06	141.066	Positive	141.06618:3115 142.06953:0 143.07289:604	0.0180125	0.0153643	2.67971e-05	0.00900295	0.0167494	0.00775892	0.0137029	0.0201689	0.0301776	0.0142228	0.0110045	0.0231209	0.0107364	0.0151506	0.0184287	0.00905477	2.36672e-05	0.0106279	0.0136075	2.30667e-05	0.0361041	0.0221524	0.0388997	0.0369295	0.0370422	0.0457263	0.0294631	0.0295283	0.0690327	0.0521001	0.0437086	0.0339793	0.0558257	0.0439817	0.0584219	0.13811	0.119194	0.0923758	0.0713358	0.105196	0.112862	0.0906064	0.0831852	0.0941494	0.116117
141.066 @ 0.95	0.95	141.066	Positive	141.0658:2540 142.06915:0 143.07251:2712	0.0205095	0.0167843	0.01786	0.0170971	0.0144228	0.0179145	0.016795	0.0236028	0.0213225	0.0173927	0.0177829	0.0182075	0.016248	0.0209087	0.0155997	0.0199368	0.018582	0.0177197	0.0152147	0.023538	3.02901e-05	0.0221524	2.53036e-05	2.49886e-05	3.06803e-05	2.824e-05	2.8607e-05	2.41493e-05	5.45092e-05	2.61517e-05	3.14113e-05	2.4818e-05	2.09716e-05	1.91603e-05	2.53356e-05	2.95849e-05	0.119194	1.85688e-05	2.49386e-05	0.105196	2.61493e-05	1.82557e-05	2.19387e-05	2.09189e-05	3.83312e-05
142.0526 @ 2.98	2.98	142.053	Negative	142.05206:4940 143.05541:578 144.05877:220	0.00275137	0.00486321	0.0288159	0.0380664	0.0100932	0.0291201	0.00922761	0.00873881	0.00508034	0.0158832	0.00927458	0.00623569	0.0115316	0.0219527	0.00751851	0.0163366	0.0398881	0.00710135	0.00541571	0.0174174	0.0211245	0.0118491	0.0220207	0.0103929	0.0138488	0.00917554	0.0175374	0.0314586	0.00675091	0.00888148	0.0109652	0.0165723	0.00588539	0.0139197	0.00799263	0.0105539	0.0060711	0.00446382	0.019635	0.00342183	0.0032411	0.00661643	0.0115473	0.0114138	0.0071209
143.0364 @ 0.9	0.9	143.036	Negative	143.03635:3294 144.0397:0 145.04306:575	0.00307514	0.00171693	0.00148511	0.0014173	0.0011889	0.00112608	0.00144596	0.00124728	0.00209631	0.00152525	0.00150625	0.00181915	0.00143217	0.00119353	0.00148397	0.00160784	0.00120133	0.00117211	0.00156605	0.00129342	0.00286602	0.000824915	0.0014218	0.00122541	0.00187964	0.00141624	0.00180559	0.000656172	0.00688075	0.00207947	0.00152795	0.00111705	0.00200649	0.00163267	0.00134493	0.00218409	0.00187792	0.0017912	0.00176409	0.00267819	0.00222604	0.00170222	0.00266094	0.00139893	0.00226278
143.1086 @ 8.25	8.25	143.109	Negative	143.10921:3058 144.11256:675 145.11592:0	0.00431688	0.00267531	0.0033275	0.00250073	0.00207394	0.00297561	0.00209822	0.00413472	0.00356376	0.00257421	0.00287392	0.00271901	0.00248476	0.00286871	0.00208527	0.00262125	0.0028816	0.00271153	0.00241726	0.00295353	0.00336524	0.00340131	0.00300007	0.00331107	0.00364597	0.00390456	0.00329589	0.00310263	0.00643135	0.00313968	0.00369679	0.00332104	0.00258386	0.00281645	0.00368901	0.00374982	0.004664	0.00276808	0.00283446	0.00367741	0.00338707	0.00272378	0.00281149	0.00273276	0.00401438
143.118 @ 1.45	1.45	143.118	Positive	143.1178:3215 144.12115:219 145.12451:0	0.0259584	0.0355882	0.0548531	0.0966871	0.125908	0.11221	0.0604838	0.0660975	0.0480859	0.0548229	0.0688724	0.0640671	0.120478	0.0677594	0.0776622	0.058034	0.0411078	0.0657635	0.0772061	0.0717406	0.13159	0.144232	0.108245	0.0499338	0.0650084	0.0569873	0.0708179	0.085884	0.0479544	0.0413891	0.0461375	0.0824568	0.0256515	0.064289	0.0643885	0.0218944	0.0357933	0.0515096	0.0585722	0.0130339	0.0625319	0.0370762	0.070031	0.0636169	0.0346639
144.0449 @ 5.15	5.15	144.045	Negative	144.04491:6431 145.04826:1857 146.05162:0	0.00316483	0.00344409	0.00631722	0.00314789	0.00210131	0.00315478	0.00386004	0.00304242	0.00309238	0.00355291	0.00333133	0.00398645	0.00389891	0.00315828	0.00318333	0.000891961	0.00600595	0.00464903	0.00438775	0.00346536	0.00168083	0.00179678	0.00154891	0.00124162	0.000433482	0.000754565	0.00131051	0.00129227	0.000829685	0.000484488	0.000329953	0.000487712	0.000350944	0.000220607	0.000195489	0.000815589	2.9129e-05	0.00506511	0.00049434	0.00378701	0.00518069	0.00435756	0.00134849	0.00148517	0.00450319
144.0453 @ 3.1	3.1	144.045	Negative	144.04526:8732 145.04861:1323 146.05197:0	0.00272946	0.0014659	0.00500709	0.00339009	0.00220278	0.00312085	0.00175562	0.00233049	0.00223264	0.00262015	0.00192315	0.00411879	0.00297117	0.00292544	0.0022961	0.00240413	0.00815482	0.00387148	0.0025661	0.00346556	0.00166495	0.000601555	0.000794968	0.00155251	0.000331122	0.00048829	0.00028661	0.000315819	0.000638316	0.000606182	0.000348484	0.000257701	0.000314019	0.000215257	0.000407577	0.00091821	0.000633944	0.0030973	0.000351856	0.004609	0.00315744	0.00281033	0.000719561	0.000469204	0.00402815
144.0656 @ 2.9	2.9	144.066	Positive	144.06564:3131 145.06899:320 146.07235:0	0.0063328	0.00600519	0.00411193	0.00612818	0.00809692	0.00566678	0.0088233	0.00938892	0.00583393	0.00687842	0.00623933	0.0109137	0.0100214	0.00407239	0.0110425	0.00511132	0.00565877	0.0089078	0.0104164	0.00497729	0.00875046	0.00442855	0.00789043	0.00874767	0.00814672	0.00730744	0.00557556	0.00583321	0.00937894	0.00809449	0.00716029	0.00903904	0.00758266	0.00730329	0.00742103	0.00983107	0.00652075	0.0155406	0.00842302	0.0142537	0.0209184	0.0126977	0.00621247	0.00734779	0.014153
144.1022 @ 0.96	0.96	144.102	Positive	144.10208:61121 145.10543:7274 146.10879:573	0.493494	0.362375	0.316183	0.291113	0.341814	0.319653	0.343241	0.306172	0.31669	0.372652	0.375818	0.434868	0.326809	0.468381	0.410477	0.295618	0.243787	0.328502	0.386419	0.360553	0.524694	0.429838	0.539755	0.494754	0.506377	0.608735	0.538074	0.485547	0.873713	0.769412	0.790748	0.703243	0.680038	0.633156	0.644751	0.80184	0.732619	0.633079	0.560085	0.829308	0.723633	0.706283	0.617554	0.619527	1.11772
145.0264 @ 1.58	1.58	145.026	Negative	145.02661:3182 146.02996:221 147.03332:224	0.00136081	0.00148182	0.000972532	0.00186268	0.00263109	0.00222222	0.00221479	0.00117742	0.00149315	0.00191685	0.00185689	0.00193887	0.00179811	0.00182599	0.00256688	0.0014961	4.64878e-06	0.00177568	0.00180796	0.00153358	0.00253138	0.00194642	0.0032822	0.00210318	0.00272733	0.00215221	0.00217923	0.00344693	0.00202067	0.00208055	0.00235396	0.00275431	0.00206481	0.00197699	0.00205696	0.00376536	0.00230461	0.00358679	0.00303735	0.00180249	0.00320682	0.00424763	0.00275919	0.00276875	0.00345587
145.0496 @ 2.36	2.36	145.05	Positive	145.05013:2131 146.05348:474 147.05684:344	0.0172044	0.0132804	0.0244506	0.0143771	0.0190013	0.0181023	0.0177781	0.0139619	0.0122595	0.019598	0.01887	0.0172637	0.0193735	0.0205802	0.020632	0.0173832	0.0214364	0.0175821	0.0156803	0.0189988	0.0135712	0.0162812	0.0117534	0.0104412	0.0125767	0.0125792	0.0134449	0.0145454	0.0144277	0.0117998	0.0123941	0.018986	0.00804432	0.0132313	0.0110808	0.0082675	0.0112762	0.0168218	0.0120115	0.0158423	0.0280886	0.0158158	0.0186935	0.015768	0.0217414
145.0616 @ 1.98	1.98	145.062	Negative	145.06163:7368 146.06498:443 147.06834:0	0.00544087	0.000918555	0.00664637	0.000699201	0.00114195	0.00166085	0.0008836	0.00143086	0.00133215	0.00126048	0.00126224	0.001407	0.000820411	0.000726145	0.00190752	0.000991598	0.0068806	0.00110005	0.000812765	0.000735977	0.00101073	9.9081e-05	0.000513378	0.000267491	8.89325e-06	0.000392698	8.29228e-05	0.000131625	0.0007883	0.000442371	0.000278378	0.000168275	0.000203346	7.62193e-05	8.18523e-05	0.00159566	0.000418346	0.00209694	0.00045462	0.00462173	0.00226625	0.00197728	0.000739625	0.000523552	0.0030584
145.0626 @ 1.57	1.57	145.063	Negative	145.06259:2143 146.06594:373 147.0693:0	0.000312514	0.000359167	0.000471571	0.000445264	0.000807281	0.00036286	0.00068564	0.000648613	0.000443005	0.000590799	0.000316618	0.000555306	0.000609227	0.00058744	0.000696009	0.000454389	0.000267094	0.000483671	0.000511599	0.000385119	0.00178491	0.00139265	0.00194146	0.00136958	0.00194979	0.00117868	0.00156911	0.00206903	0.00259694	0.00141193	0.0011558	0.00141299	0.00123822	0.00147847	0.00140064	0.00150551	0.00122549	0.000966217	0.00173468	0.000539392	0.000898686	0.000965739	0.00212321	0.00171894	0.00084832
146.0453 @ 1.11	1.11	146.045	Positive	146.04465:2940 147.048:683 148.05136:4676	0.00616095	0.00676822	0.00798522	0.00660649	0.00679952	0.00487071	0.00756183	0.00891344	0.00653623	0.00767594	0.00851494	0.0121097	0.00737807	0.00462461	0.0102485	0.00531938	0.009948	0.0101371	0.0118066	0.00853621	0.00737638	0.00592254	0.00750957	0.00892646	0.00897053	0.00907707	0.00839553	0.00547038	0.00862167	0.00891805	0.00938132	0.0120299	0.0095729	0.00941416	0.00816721	0.0126633	0.0114456	0.0215444	0.0114219	0.0115175	0.0156705	0.0224289	0.0104973	0.0116823	0.0236014
146.0474 @ 1.86	1.86	146.047	Negative	146.04739:64431 147.05074:6217 148.0541:880	9.95402e-05	0.000285698	0.000200931	0.000248226	0.000602164	0.000265822	0.000283052	0.000231774	0.000243861	0.000174084	0.000229246	0.000302984	0.00026424	0.000334026	0.000164276	0.000238846	7.17887e-05	0.000212685	0.000315392	0.000177543	0.000430071	0.000713383	0.00088523	0.000800526	0.00227684	0.000748408	0.00162469	0.00268209	0.0042038	0.00225178	0.00467432	0.00931865	0.00365269	0.00509259	0.0051647	0.0414875	0.0265431	0.00929077	0.0201173	0.00633711	0.00731557	0.0119772	0.012913	0.0161918	0.0616816
147.0136 @ 3.27	3.27	147.014	Negative	147.01375:10129 148.0171:0 149.02046:4720	0.0151544	0.0254052	0.0033248	0.00304956	0.00850074	0.00405514	0.0289335	0.0258591	0.0144801	0.0260395	0.0129632	0.0448163	0.022339	0.00475739	0.040498	0.00138357	0.00131105	0.0399684	0.0454494	0.00388467	0.0275786	0.00369266	0.0400072	0.0195265	0.0180851	0.0588868	0.0189561	0.0266213	0.0356752	0.0432706	0.00956094	0.0335725	0.0220215	0.0069624	0.0137285	0.0478518	0.0295524	0.181021	0.0245074	0.107092	0.201065	0.104812	0.0340073	0.0265108	0.128215
147.014 @ 0.7	0.7	147.014	Positive	147.01424:26947 148.01759:8603 149.02095:18943	0.278075	0.192634	0.395235	0.2549	0.252832	0.275795	0.192153	0.24238	0.191989	0.225628	0.206784	0.140052	0.190293	0.200375	0.221165	0.283394	0.342559	0.228854	0.171179	0.22478	0.118768	0.23182	0.165674	0.111774	0.158608	0.186652	0.142516	0.204422	0.212943	0.196404	0.36327	0.361391	0.18888	0.276109	0.303938	0.16006	0.212436	0.236227	0.148609	0.224698	0.336664	0.276444	0.182021	0.185782	0.368055
147.0667 @ 2.39	2.39	147.067	Negative	147.0667:4514 148.07005:486 149.07341:0	0.000759493	0.000725301	0.00150868	0.00100106	0.0016029	0.00115216	0.00100441	0.000571002	0.000513448	0.000822446	0.000558902	0.000999111	0.00094379	0.000943305	0.00126998	0.00063546	0.000786742	0.000838273	0.00110003	0.000433806	0.00348135	0.00281271	0.00465625	0.00111362	0.00149563	0.00106138	0.00101582	0.00204881	0.00102952	0.00116825	0.00097803	0.00133356	0.000726946	0.000971271	0.000909371	0.000930329	0.00103344	0.00120619	0.00159933	0.000945336	0.00144359	0.0016407	0.00325306	0.00253761	0.00117069
147.0676 @ 2.15	2.15	147.068	Negative	147.06741:3155 148.07076:300 149.07412:231	0.00472088	0.00344872	0.00495095	0.0066241	0.00179911	0.00165839	0.00519551	0.00902804	0.00579788	0.00514401	0.0034646	0.00757986	0.00566116	0.00109474	0.0017386	0.00168009	0.0049171	0.00916467	0.00856328	0.00587154	0.00383033	0.00192682	0.00520763	0.00330617	0.00205295	0.00276419	0.00263807	0.00316858	0.00379489	0.00504644	0.00347272	0.00408928	0.00229842	0.00198007	0.00224726	0.00485869	0.00372094	0.0169252	0.00685996	0.016087	0.0222539	0.0348998	0.00485522	0.00327524	0.021551
147.0768 @ 2.04	2.04	147.077	Positive	147.07678:6633 148.08013:552 149.08349:0	0.018659	0.00397489	0.0210228	0.00216144	0.00439931	0.00536112	0.0033479	0.00512861	0.00514398	0.00428317	0.00396281	0.00503703	0.00393159	0.00293285	0.00796467	0.00323258	0.0281189	0.00366357	0.00181404	0.00205762	0.00283991	0.000856147	0.00128644	0.00032175	3.71183e-05	3.4166e-05	0.0003461	2.92169e-05	0.00205022	0.00187666	0.00141561	0.000459736	0.000710954	2.3181e-05	0.000527034	0.00523567	0.00204033	0.00788616	0.00158337	0.0171055	0.00833985	0.00666759	0.00270992	0.0023212	0.0105771
148.0609 @ 1.95	1.95	148.061	Positive	148.06088:10890 149.06423:964 150.06759:0	3.87953e-05	2.54042e-05	0.000300965	2.36001e-05	0.000736161	2.48024e-05	0.000228277	3.32924e-05	0.000333304	2.01216e-05	0.000645117	0.000495143	0.000676077	0.000263746	0.000269321	0.000439048	0.000613037	2.26782e-05	1.91307e-05	2.32644e-05	3.11836e-05	0.000508774	0.000373997	0.000341291	0.00221724	0.000957666	0.00127803	0.00283762	0.00173373	0.00287176	0.00519975	0.00896532	0.00675691	0.00561686	0.00677935	0.0471927	0.024917	0.0105968	0.0187845	0.00586873	0.00690752	0.0155206	0.0149638	0.0193056	0.0730747
149.0286 @ 3.76	3.76	149.029	Negative	149.02855:30552 150.0319:4323 151.03526:6351	0.0132239	0.0106724	0.0105459	0.00792547	0.0104693	0.00811957	0.0101102	0.0141868	0.0115685	0.00929133	0.00922749	0.0146302	0.00865443	0.00861686	0.0134827	0.000778778	0.000765784	0.0127006	0.0130407	0.0078014	0.0144908	0.0085061	0.0162421	0.012307	0.014003	0.0198091	0.011825	0.0132077	0.0216528	0.016637	0.0121343	0.0143948	0.011439	0.0085634	0.0119212	0.0161495	0.0170821	0.0261386	0.0123783	0.0152453	0.0259338	0.0192812	0.0133988	0.0112987	0.0194868
149.1396 @ 0.84	0.84	149.14	Positive	149.14015:2137 150.1435:252 151.14686:16779	4.64438e-05	0.000766806	0.00056188	0.000282529	0.00176238	0.000658341	0.00159307	3.9856e-05	0.000603262	0.000865779	3.44334e-05	0.00171736	0.00182529	0.000900598	0.00150905	0.000600492	0.000673041	0.00130341	0.000999438	0.000461782	0.00282783	0.000714246	0.00163175	0.00298034	0.00246785	0.00172968	0.00146826	0.00283098	0.0263353	0.0156873	0.0207262	0.0164314	0.0164673	0.0100094	0.0162097	0.0235032	0.020527	0.00944867	0.010765	0.0140743	0.0146197	0.00672658	0.021027	0.0163134	0.0222494
150.0586 @ 1.5	1.5	150.059	Positive	150.05855:4071 151.0619:383 152.06526:567	0.000210116	0.0027588	0.00756949	0.00345564	0.00718042	0.00863175	0.00306935	0.00414043	0.00395027	0.00437259	0.0055737	0.00477468	0.00646128	0.00484123	0.00929279	0.00438271	0.0172574	0.00481325	0.00528467	0.00745364	0.00543617	0.00635719	0.00567454	0.00289746	0.00631877	0.00015746	0.00538444	0.0060517	0.00791113	0.000145816	0.00732025	0.00738323	0.00578111	0.00719416	0.00817877	0.00954579	0.000210495	0.00812685	0.00891444	0.000169188	0.00677224	0.00938738	0.00880142	0.0068613	0.000213727
151.018 @ 4.12	4.12	151.018	Negative	151.01799:8778 152.02134:2059 153.0247:2716	0.00918896	0.0065153	0.00690304	0.00513953	0.00492038	0.00605609	0.00407534	0.00797549	0.000672526	0.00513846	0.00650462	0.00557617	0.0046356	0.00610188	0.004613	0.0053421	0.00511662	0.005145	0.0044191	0.00580966	0.0103561	0.00693411	0.000525628	0.00745287	0.00814748	0.00764951	0.00893084	0.00609555	0.0148821	0.00764873	0.00889983	0.00788251	0.00740733	0.00774021	0.00875978	0.00988704	0.0110167	0.00573283	0.00831841	0.00777353	0.00818899	0.00560223	0.00713868	0.00654318	0.00953185
152.0223 @ 0.83	0.83	152.022	Positive	152.02179:4122 153.02514:364 154.0285:473	0.0332819	0.0161003	0.0147417	0.0170512	0.0166345	0.00961767	0.0166098	0.0160189	0.0235288	0.0170848	0.023493	0.0385061	0.0149352	0.0173487	0.022935	0.0102111	0.0191708	0.0219595	0.0257108	0.0174004	0.0265193	0.0210641	0.0234479	0.0191217	0.0263769	0.0197651	0.0267539	0.0224469	0.0275985	0.0262445	0.0198944	0.0131538	0.0266902	0.0233969	0.0262992	0.0171963	0.0175312	0.0202821	0.0195688	0.0155862	0.0216087	0.0171368	0.0236205	0.0132622	0.0193615
153.066 @ 2.56	2.56	153.066	Positive	153.06599:37651 154.06934:1602 155.0727:442	0.0867772	0.0589003	0.0755379	0.0827302	0.089578	0.108645	0.076278	0.0840552	0.0869335	0.0742722	0.0758906	0.114972	0.105218	0.0924386	0.104629	0.087666	0.132938	0.0885746	0.103205	0.0890578	0.130707	0.188999	0.121376	0.0992595	0.088824	0.0616779	0.0976155	0.112583	0.0822012	0.0782388	0.136612	0.139827	0.0628834	0.108865	0.113897	0.092206	0.0552759	0.127082	0.104956	0.0627852	0.0854115	0.153292	0.0959147	0.0954149	0.0759685
153.0662 @ 3.79	3.79	153.066	Positive	153.06616:3205 154.06951:256 155.07287:606	0.0032847	0.00367712	0.00299383	0.0030472	0.00532171	0.00313599	0.00493715	0.00385426	0.0047711	0.00601521	0.00289939	0.00542065	0.0046724	0.0029667	0.00497821	0.00335138	0.00296004	0.00379936	0.00647344	0.00223379	0.00715845	0.00581263	0.00568056	0.00755398	0.00593732	0.00835164	0.0046063	0.00767244	0.011445	0.00774107	0.00726131	0.00753579	0.00841168	0.0088182	0.00604451	0.00882754	0.00909119	0.0178378	0.00806791	0.0114175	0.0128333	0.0165092	0.0125481	0.0106737	0.0110202
154.0477 @ 2.07	2.07	154.048	Positive	154.0477:3782 155.05105:363 156.05441:214	0.011092	0.00572074	0.0110118	0.00217021	0.00369547	0.0025968	0.00584153	0.00311926	0.00707434	0.00360137	0.00868155	0.00493883	0.00510882	0.00233978	0.00437369	0.0014564	0.00330511	0.0042803	0.00256916	0.00104869	0.0121145	0.00818625	0.0135456	0.0104037	0.00997893	0.0119516	0.0105492	0.009341	0.014455	0.0193634	0.0191401	0.0152465	0.0154292	0.012425	0.0111537	0.0171803	0.0143555	0.0169503	0.0201144	0.0229303	0.0190313	0.0195555	0.0220103	0.0214386	0.0111683
155.0355 @ 3.3	3.3	155.036	Negative	155.03551:2712 156.03886:276 157.04222:301	0.00129716	0.00160628	0.00144937	0.00138247	0.00196371	0.0010533	0.00140002	0.00137456	0.00122745	0.00167408	0.000908393	0.00157348	0.00153008	0.00125651	0.00150013	0.00114512	0.000934125	0.00129773	0.00145513	0.00103351	0.00146981	0.00140636	0.00190979	0.00130578	0.00147434	0.00158837	0.00128675	0.00209533	0.000577433	0.00124891	0.00135813	0.00125255	0.000804269	0.00097905	0.000809045	0.000795658	0.000800695	0.00129813	0.00153273	0.00118883	0.00149936	0.00105026	0.00178545	0.00115693	0.00124831
155.068 @ 4.91	4.91	155.068	Positive	155.06804:16175 156.07139:2271 157.07475:711	0.0228067	0.0134802	0.0472615	0.0203535	0.00375974	0.00822667	0.0146091	0.0555451	0.0125877	0.0238553	0.0493185	0.0364513	0.0155732	0.00904355	0.00392821	0.0175585	0.0643947	0.0299294	0.0255343	0.0622834	0.00594433	0.0034917	0.00479284	0.00479325	0.00510603	0.0059917	0.00553758	0.00453774	0.0137284	0.0109608	0.00871339	0.0080537	0.0059761	0.00554765	0.00545946	0.0088721	0.0116083	0.0190884	0.00761021	0.0560496	0.0407403	0.0955036	0.0053751	0.00592541	0.0677304
155.0681 @ 5.28	5.28	155.068	Positive	155.06808:5617 156.07143:675 157.07479:862	0.00666542	0.00475483	0.0134263	0.0120086	0.00657526	0.0112653	0.0041083	0.0100944	0.00566921	0.00702548	0.00572963	0.00406218	0.00479682	0.00728831	0.00405776	0.00428885	0.0064967	0.0042228	0.00503236	0.00466152	0.0215401	0.0191161	0.020067	0.0151611	0.0160088	0.0123324	0.0136722	0.0165611	0.0236018	0.0220006	0.0235977	0.0205957	0.0149864	0.029446	0.0165384	0.0153648	0.0175065	0.00615445	0.0220995	0.0102369	0.009682	0.0116053	0.01798	0.021078	0.0146621
155.0727 @ 6.77	6.77	155.073	Negative	155.07269:5269 156.07604:720 157.0794:514	0.0018966	0.00106322	0.00153961	0.000873562	0.000410845	0.000797307	0.00119379	0.00091173	0.000697673	0.00103348	0.00157708	0.0019491	0.00137563	0.00111265	0.00146734	0.000818448	0.0021478	0.00168739	0.00168506	0.00144108	0.00324382	0.00241984	0.00419069	0.00289973	0.00367231	0.00364039	0.00461929	0.00514079	0.00276683	0.00350617	0.00298389	0.005473	0.00234072	0.00217425	0.00229413	0.00147707	0.00177654	0.0020315	0.00303913	0.0019622	0.00164849	0.00223897	0.00241868	0.00233886	0.00132733
155.0818 @ 2.79	2.79	155.082	Positive	155.08179:12229 156.08514:1654 157.0885:345	0.00622506	0.010869	0.00537264	0.00596436	0.0109441	0.00491656	0.00918552	0.00512435	0.00860835	0.00917541	0.00654221	0.014003	0.00712316	0.00611014	0.0123086	0.00396909	0.00406736	0.00820756	0.0105215	0.00246445	0.0158568	0.013192	0.0147403	0.0147828	0.0175879	0.0168172	0.0133622	0.0167754	0.0186747	0.0174977	0.0155973	0.021423	0.0171395	0.0171565	0.0161857	0.0589936	0.0450295	0.0680519	0.0404199	0.0553894	0.0689935	0.0654328	0.0517785	0.0463357	0.0520801
156.0321 @ 1.4	1.4	156.032	Negative	156.03185:3329 157.0352:842 158.03856:4751	0.00228748	0.00327781	0.00414085	0.0116587	0.00531367	0.0145439	0.00510113	0.00992753	0.00408177	0.00588672	0.00174275	0.00169934	0.00194136	0.00245697	0.00174754	0.00266365	0.00249121	0.00182519	0.00163625	0.00283227	0.0255208	0.01473	0.0195383	0.0195429	0.00554441	0.00430411	0.00935606	0.0121462	0.00538283	0.00422442	0.00457281	0.00487742	0.00167421	0.00321459	0.00251749	0.00412417	0.00457761	0.00110725	0.0139814	0.00121222	0.00102846	0.00171015	0.00628638	0.00510064	0.00084598
156.042 @ 0.75	0.75	156.042	Positive	156.04195:3662 157.0453:522 158.04866:406	0.0295637	0.0155503	0.0153061	0.0103406	0.00778395	0.012638	0.00778779	0.0203651	0.023336	0.00991205	0.0159901	0.0120386	0.0100641	0.0133576	0.00792499	0.0119555	0.00631205	0.0118418	0.00851518	0.0147054	0.0118822	0.00862227	0.00908666	0.0112586	0.0143182	0.0120376	0.0109478	0.00823136	0.0315829	0.0155457	0.0171421	0.00955768	0.0137304	0.0114536	0.0126345	0.0257578	0.0291339	0.0165553	0.00727208	0.0233285	0.0183269	0.0162773	0.0132658	0.00993966	0.029055
157.0134 @ 1.71	1.71	157.013	Positive	157.0134:31470 158.01675:1913 159.02011:1109	0.0336297	0.0181832	0.0917945	0.0296502	0.0299941	0.0630378	0.0180799	0.0158206	0.0312739	0.0246544	0.0371123	0.0381714	0.0348895	0.0412114	0.0410211	0.0443064	0.133402	0.0278162	0.0284311	0.0670662	0.0259255	0.0281174	0.0138382	0.0333387	0.0198245	0.0107654	0.0194984	0.0274819	0.0159567	0.0128479	0.0275592	0.011507	0.0141133	0.0206207	0.00886035	0.00929544	0.00613554	0.0260158	0.0264843	0.0393197	0.0224605	0.0255675	0.01506	0.0164116	0.0102091
157.0881 @ 4.93	4.93	157.088	Negative	157.08806:2535 158.09141:514 159.09477:397	0.00049016	0.000453782	0.000589513	0.000530055	0.000610982	0.00053666	0.000580104	0.000714636	0.000634816	0.000516161	0.000570455	0.000290759	0.000445002	0.000588641	0.000459984	0.000364457	0.000738618	0.000453645	0.000509532	0.000389621	0.0015022	0.00249069	0.00228796	0.00215774	0.0020915	0.00284209	0.00307027	0.00153753	0.00106676	0.00131555	0.00108019	0.00247848	0.001453	0.000857303	0.00102566	0.00260335	0.00059405	0.000500881	0.00224663	0.000863775	0.000522553	0.000489929	0.00223156	0.00226571	0.000539414
157.0882 @ 7.61	7.61	157.088	Negative	157.08891:3705 158.09226:0 159.09562:351	0.00554385	0.00257794	0.00345907	0.00155678	0.000375013	0.00121623	0.00344618	0.00396004	0.00251471	0.00294266	0.00715131	0.00679069	0.00548907	0.00268264	0.00340338	0.00217513	0.00378448	0.00593009	0.00402176	0.00355014	0.00791989	0.00396495	0.0099923	0.00680866	0.00866367	0.00954936	0.0122741	0.00995929	0.00692538	0.00949918	0.0078771	0.0162402	0.00459971	0.00382215	0.00512612	0.00434618	0.00500474	0.00493357	0.00883275	0.0112597	0.00637222	0.0056546	0.0063255	0.00532282	0.00389883
157.1246 @ 8.7	8.7	157.125	Negative	157.12457:33558 158.12792:6004 159.13128:744	0.0241607	0.0152579	0.0171318	0.0128562	0.0109918	0.0146671	0.0119145	0.0208448	0.0182671	0.0121982	0.0162585	0.0129507	0.01249	0.0148769	0.0108758	0.0134024	0.0135866	0.0137675	0.012848	0.0117544	0.0196507	0.0154083	0.016068	0.0156648	0.0192718	0.0180724	0.0181065	0.0142054	0.0331411	0.0178203	0.019995	0.0156119	0.0139613	0.0140615	0.0177659	0.0204547	0.025485	0.0130647	0.0169805	0.018752	0.0180313	0.0144333	0.0143662	0.0129539	0.0250314
158.0275 @ 3.56	3.56	158.027	Positive	158.02747:42202 159.03082:4407 160.03418:5299	0.046107	0.054287	0.0178374	0.0286784	0.104271	0.0300869	0.0754766	0.0627369	0.0840315	0.0452139	0.0508279	0.150941	0.069191	0.0230297	0.110528	0.0216435	0.0456476	0.0448041	0.0950136	0.00931168	0.14701	0.0777745	0.102792	0.205901	0.0816158	0.0843016	0.0632413	0.0625241	0.138694	0.120931	0.132883	0.0801553	0.102251	0.0986899	0.0778397	0.168535	0.106335	0.234848	0.128628	0.180816	0.216636	0.194249	0.142316	0.116663	0.13395
158.0464 @ 1.39	1.39	158.046	Negative	158.04677:4373 159.05012:684 160.05348:725	0.00241017	0.00430485	0.00195782	0.00363498	0.00452792	0.00360596	0.00425038	0.00290985	0.00283758	0.00491278	0.00305775	0.00348835	0.00467859	0.00375777	0.00334824	0.0038338	0.000876177	0.00364887	0.00319774	0.00201273	0.00404498	0.00421486	0.00537022	0.00378806	0.00411667	0.0041935	0.00431546	0.0061972	0.00192487	0.0032276	0.00232971	0.00380702	0.00286875	0.00236424	0.00293527	0.0022637	0.00255357	0.00440705	0.0033466	0.00257454	0.00389259	0.00406148	0.00434876	0.00393743	0.00372073
158.083 @ 4.99	4.99	158.083	Negative	158.08295:2960 159.0863:353 160.08966:0	0.000756868	0.000830621	0.000919878	0.000836541	0.00127584	0.000737515	0.0013339	0.000777593	0.000953796	0.000877301	0.000679871	0.00137228	0.00112828	0.000724815	0.00137447	0.000668026	0.000874315	0.000882621	0.00100892	0.000571404	0.00270403	0.00214531	0.00290595	0.00288634	0.00262428	0.00228708	0.00219238	0.00340683	0.00258308	0.00192342	0.00209388	0.0019462	0.00220672	0.00184158	0.00176607	0.00201084	0.00157736	0.00238097	0.00283084	0.00218683	0.00308283	0.00261495	0.00296442	0.0024928	0.00198861
158.0833 @ 5.14	5.14	158.083	Negative	158.0833:3919 159.08665:0 160.09001:0	0.00101835	0.00102501	0.000942279	0.000331017	0.000785347	0.000424241	0.000953442	0.000742517	0.000764359	0.000755535	0.000846789	0.00107193	0.000890118	0.000497189	0.00105969	0.000347565	0.000383603	0.000594301	0.000780071	0.000259329	0.0036448	0.00208664	0.00391324	0.00375094	0.00316104	0.00337026	0.00266006	0.00369549	0.00376164	0.00306938	0.00285626	0.00255842	0.0029048	0.00237804	0.00215518	0.0022774	0.00316232	0.00224012	0.00345213	0.00261692	0.00287696	0.00239114	0.00388215	0.00304819	0.00174035
159.03 @ 1.78	1.78	159.03	Negative	159.02997:96962 160.03332:8172 161.03668:1168	0.00453054	0.00117208	0.0416208	0.00311331	0.00302751	0.00206511	0.00292847	0.000660607	0.00222897	0.00322558	0.00938451	0.0050934	0.00574341	0.0032104	0.00713135	0.00177324	0.0905525	0.00521117	0.00256748	0.0146465	0.00150578	0.00110936	0.0006204	0.000620161	0.00100747	0.000353105	0.000762307	0.00114063	0.000168181	0.000316752	0.000165309	0.000254955	0.000152554	0.000397765	8.71237e-05	8.60443e-05	0.000225894	0.00150159	0.000584314	0.00641865	0.00663899	0.000831362	0.000436232	0.000148288	0.000723486
159.0313 @ 1.16	1.16	159.031	Positive	159.03134:49381 160.03469:3222 161.03805:1632	0.18492	0.0869933	0.0737855	0.177221	0.0477667	0.0702093	0.102299	0.1087	0.114065	0.0615277	0.0949171	0.0846414	0.0692341	0.185189	0.0566045	0.0932803	0.0695082	0.0757396	0.0663565	0.0731455	0.277553	0.117828	0.0796506	0.176749	0.079387	0.0901864	0.091487	0.180811	0.243862	0.233393	0.113601	0.118136	0.102695	0.0793963	0.0820684	0.101127	0.161792	0.119889	0.0832579	0.421845	0.0992876	0.0990802	0.0933968	0.0944771	0.490937
160.0632 @ 1.42	1.42	160.063	Negative	160.06322:7570 161.06657:1090 162.06993:327	0.00160304	0.00198217	0.00182473	0.00181625	0.00220925	0.00224101	0.00228877	0.00160318	0.00180001	0.002062	0.00152855	0.00222215	0.00215115	0.00231276	0.00238151	0.00156308	0.00123522	0.00222892	0.00207413	0.00125305	0.004658	0.00320408	0.00576418	0.00424772	0.00507959	0.00433632	0.0052958	0.0076305	0.00332482	0.00291665	0.0029707	0.00504294	0.00323129	0.00445798	0.00410416	0.0032484	0.00282268	0.00269317	0.00480658	0.00175836	0.00214648	0.00323597	0.00418675	0.00401174	0.00293727
160.0634 @ 1.62	1.62	160.063	Negative	160.0634:19924 161.06675:4005 162.07011:292	0.00732249	0.00861267	0.0144494	0.013618	0.0122046	0.016138	0.0102129	0.00853117	0.00951508	0.0110851	0.0105541	0.0090567	0.0107805	0.0106521	0.0105898	0.00927638	0.0152592	0.00926953	0.00812386	0.00905656	0.0184768	0.0155592	0.0189476	0.0139247	0.0130059	0.0111198	0.0152088	0.0200835	0.00892397	0.0115337	0.0109691	0.0148282	0.00763853	0.0101967	0.00983217	0.00832788	0.00697566	0.0115053	0.0164663	0.00796937	0.0106852	0.0128486	0.0145109	0.0141219	0.00997079
160.097 @ 3.45	3.45	160.097	Positive	160.09697:41890 161.10032:4697 162.10368:527	0.00291155	0.00372636	0.00385685	0.00276429	0.00341095	0.0034124	0.0045349	0.00501075	0.00381157	0.00463888	0.00367941	0.00431654	0.00436273	0.00472018	0.00406965	0.00336368	0.00238066	0.00427217	0.00410055	0.00202865	0.00348364	0.00223854	0.00516267	0.00396892	0.00289004	0.00197031	0.00367541	0.00295021	0.0261882	0.0429279	0.0446034	0.0206747	0.020201	0.0143803	0.0135437	0.0802694	0.0173382	0.128014	0.0401519	0.107518	0.12498	0.247341	0.0377421	0.0466773	0.224232
160.0972 @ 4.52	4.52	160.097	Positive	160.09717:18275 161.10052:1843 162.10388:212	0.0256367	0.0239798	0.0492797	0.0462955	0.0370885	0.0537487	0.0368911	0.0374297	0.0264384	0.0417019	0.0230153	0.0225754	0.0333959	0.0352416	0.0287576	0.0308246	0.0441102	0.0277236	0.0225956	0.0306542	0.0699251	0.0559762	0.077998	0.0467607	0.0491258	0.0420064	0.0535863	0.074181	0.0437267	0.0416286	0.039005	0.0518513	0.0220249	0.0343622	0.0326784	0.0362633	0.0390862	0.0336298	0.0797641	0.0303748	0.0270903	0.0409561	0.0543141	0.054967	0.029371
160.1223 @ 4.29	4.29	160.122	Positive	160.12228:3644 161.12563:524 162.12899:0	0.00733485	0.00771812	0.00571293	0.00631539	0.00685266	0.00810949	0.00978626	0.00836866	0.0110521	0.00821852	0.00964952	0.010518	0.0106147	0.0125385	0.0128524	0.00985556	0.0106749	0.0108692	0.00810654	0.010333	0.00980537	0.0041932	0.00307515	0.0172143	0.0103816	0.00705201	0.0210156	0.00331516	0.026496	0.0177983	0.022425	0.00675375	0.0135399	0.009046	0.0136398	0.00934985	0.0251013	0.0140123	0.00460386	0.0099275	0.0120235	0.0122965	0.0103603	0.0127169	0.0165525
160.1334 @ 1.63	1.63	160.133	Positive	160.13335:20831 161.1367:2526 162.14006:267	0.0323602	0.0443898	0.0405479	0.0327625	0.0668113	0.0382703	0.0510432	0.0269844	0.0306003	0.0492254	0.039451	0.0433678	0.0524506	0.0414654	0.064539	0.0400913	0.0299852	0.0471073	0.0492695	0.0359809	0.0425618	0.0455814	0.0511362	0.044725	0.0504717	0.0533668	0.0477535	0.061302	0.0359114	0.0510479	0.0559747	0.0749663	0.0500226	0.0540083	0.0559583	0.0219342	0.0443569	0.0671317	0.0435917	0.0497129	0.0696864	0.0660603	0.0534418	0.0517101	0.0386112
161.0294 @ 0.7	0.7	161.029	Positive	161.0291:2892 162.03245:1305 163.03581:1721	0.0074046	0.00630836	0.0141037	0.00631908	0.01228	0.00947257	0.00616006	0.00889646	0.00542104	0.0045662	0.00687786	0.00472088	0.00605841	0.00549422	0.00732653	0.0100219	0.00893263	0.00713391	0.00440952	0.00646601	0.0029931	0.00708015	0.0055404	0.00162584	0.00518673	0.00571553	0.00344128	0.00531762	0.00612847	0.00580488	0.018904	0.0116018	0.00633414	0.0134341	0.0268721	0.0111525	0.00673474	0.00636942	0.00543776	0.00579967	0.0158505	0.00937952	0.00484462	0.00550604	0.00757017
161.0832 @ 3.47	3.47	161.083	Negative	161.08255:2320 162.0859:348 163.08926:0	0.0034711	0.00206807	0.00360229	0.00479858	0.00364373	0.00642808	0.00340255	0.00258314	0.00322107	0.00350214	0.00229839	0.00262864	0.00491779	0.00354814	0.00494049	0.00531995	0.00404581	0.00269275	0.00214916	0.00222956	0.00721751	0.0121152	0.0114587	0.00749139	0.00738185	0.00747554	0.0106408	0.0054688	0.00397829	0.00472037	0.00278305	0.00594542	0.00410491	0.0029052	0.00326162	0.00606423	0.00243869	0.00213486	0.00926172	0.00156655	0.00169223	0.00334427	0.00741247	0.00798046	0.00257749
161.1286 @ 0.72	0.72	161.129	Positive	161.12857:2409 162.13192:730 163.13528:0	0.00480123	0.00358561	0.00885672	0.00516845	0.00772585	0.00856216	0.00497912	0.0053006	0.00562554	0.00456901	0.00640199	0.00476328	0.0065941	0.00852599	0.00686293	0.00605165	0.00836752	0.00479173	0.00624021	0.00623635	0.00466008	0.00601603	0.00432187	0.00268701	0.00407939	0.0026393	0.00410772	0.00335831	0.00182996	0.00265024	0.00278181	0.00338906	0.00215808	0.00264863	0.0036165	0.00209377	0.00298717	0.00490481	0.0028433	0.00281006	0.00429732	0.00515647	0.00283664	0.00285459	0.00347166
162.0226 @ 3.01	3.01	162.023	Negative	162.0226:9437 163.02595:973 164.02931:654	0.00289745	0.00391859	0.00304913	0.00291018	0.00568121	0.00255951	0.00542279	0.00280736	0.00395354	0.00377628	0.00294164	0.00479312	0.00411017	0.0037747	0.00623049	0.00217408	0.00308513	0.00425713	0.00399651	0.00149968	0.00330095	0.00205252	0.00418986	0.00290085	0.00231798	0.00305288	0.00235261	0.00341581	0.00285399	0.00209598	0.00198615	0.00331465	0.00152042	0.00206377	0.00168665	0.00302203	0.00223149	0.00404481	0.00300455	0.00268528	0.00381677	0.00343359	0.0037156	0.00365725	0.00320326
162.0248 @ 2.63	2.63	162.025	Negative	162.0248:16298 163.02815:2155 164.03151:864	0.00182221	0.00169628	0.00207464	0.00255689	0.00376538	0.00350996	0.00280423	0.00246252	0.00284854	0.00244607	0.00157021	0.00311768	0.00300652	0.00213594	0.00260257	0.00179427	0.00311043	0.00253947	0.0020787	0.00198236	0.0074053	0.0061004	0.00833343	0.00611467	0.00647524	0.00538423	0.00483393	0.00890206	0.00835485	0.0115143	0.0110307	0.0162966	0.00959591	0.0129902	0.00773292	0.00712426	0.00655735	0.00384209	0.0144961	0.00359969	0.00262163	0.00543906	0.0125893	0.00906224	0.004559
163.0245 @ 0.93	0.93	163.025	Negative	163.02454:21267 164.02789:1744 165.03125:4665	0.00343063	0.00892943	0.00837554	0.00765424	0.00774238	0.00631256	0.00710762	0.00428078	0.00590283	0.00586537	0.00672269	0.0044085	0.00667384	0.00596694	0.00635088	0.00733746	0.019861	0.00627115	0.00490204	0.00706272	0.0120071	0.00669715	0.0102502	0.00631937	0.00978483	0.00783215	0.00702692	0.00979605	0.0067126	0.00476838	0.00548133	0.0104811	0.00486882	0.00420277	0.00629032	0.00391206	0.00383742	0.00562972	0.0061405	0.00907429	0.00478176	0.0061967	0.00715122	0.00630125	0.00674709
163.0262 @ 1.59	1.59	163.026	Negative	163.02623:4066 164.02958:243 165.03294:0	9.19504e-06	6.7654e-05	0.000192729	5.90787e-05	0.000131733	0.00013137	5.08635e-05	7.89076e-06	7.89977e-06	7.63199e-05	9.62125e-05	0.000101629	0.000143302	6.72459e-05	6.1747e-05	5.75355e-06	0.000210536	5.37686e-05	4.53426e-06	5.97196e-05	0.000290147	6.08974e-06	8.009e-05	0.000298845	9.6082e-05	0.000225337	7.7015e-05	0.000222534	0.000549971	0.000174317	0.000359617	6.05575e-06	0.000145794	0.000157308	6.81888e-05	0.00203305	0.00159829	0.000808824	0.000365591	0.00444071	0.00278065	0.00212898	0.000396607	0.000220277	0.00678163
164.0367 @ 3.41	3.41	164.037	Negative	164.03671:6289 165.04006:2561 166.04342:363	0.000473131	0.00148274	0.000839087	0.00124832	0.00239916	0.00054575	0.00182587	0.00225045	0.00218013	0.00141127	0.00162782	0.00374536	0.00186252	0.00103518	0.00234353	0.000945498	0.00139314	0.0011857	0.00283629	0.000205551	0.00445779	0.00325008	0.00481874	0.00503632	0.00296019	0.00357838	0.00290068	0.00370344	0.00458512	0.00299164	0.00349636	0.00278866	0.00355545	0.00340852	0.00297838	0.0051436	0.00360355	0.00538038	0.00442884	0.00340726	0.00392216	0.00415011	0.00366215	0.0028568	0.00372091
164.0595 @ 1.82	1.82	164.06	Negative	164.05861:2040 165.06196:602 166.06532:0	0.00255881	0.00200847	0.00346054	0.00397423	0.00426906	0.00551243	0.00307117	0.00310574	0.00295906	0.00310651	0.00267251	0.00249091	0.00330051	0.00514096	0.00369941	0.00306612	0.00320979	0.00257006	0.0027819	0.0031768	0.0039005	0.00350789	0.00361859	0.00263722	0.00236662	0.00226232	0.00269146	0.00396211	0.00220061	0.00230374	0.0024727	0.00265571	0.00194496	0.00242751	0.00224265	0.00282588	0.00206969	0.00285475	0.00365052	0.00155691	0.00245798	0.00358178	0.00337552	0.00310019	0.00310691
164.0744 @ 2.43	2.43	164.074	Positive	164.07437:3506 165.07772:252 166.08108:0	0.00268393	0.00266327	0.00572436	0.00744596	0.00550369	0.0122329	0.00428894	0.00771942	0.00476881	0.00461419	0.00489729	0.00307757	0.00403933	0.00616302	0.00480443	0.00679393	0.0148598	0.00356865	0.00449287	0.00752725	0.00697384	0.00398551	0.00408541	0.00420378	0.00410968	0.00211913	0.00388298	0.00590553	0.00274422	0.00483847	0.00584072	0.00428327	0.00367166	0.0045371	0.00453172	0.00399791	0.00275184	0.00353405	0.00655389	0.00388949	0.00300801	0.00618677	0.00537189	0.00587767	0.00566742
165.0223 @ 1.11	1.11	165.022	Positive	165.02167:4020 166.02502:524 167.02838:286	0.000966042	0.00293016	0.00173698	0.000918449	0.00213383	0.00116439	0.00277596	0.00145187	0.0010198	0.00230121	0.00164946	0.00354901	0.0017981	0.00052178	0.00301087	0.000227366	0.000380604	0.00348611	0.00379001	0.00251311	0.00522674	0.00243696	0.00489694	0.00538786	0.00555821	0.0092731	0.00426734	0.0066265	0.011675	0.00711161	0.00510317	0.00924654	0.00712812	0.00572427	0.00526609	0.0105864	0.00567683	0.0223985	0.00569983	0.00930547	0.027868	0.013465	0.0100217	0.00797352	0.0150292
167.0317 @ 4.12	4.12	167.032	Positive	167.03166:4732 168.03501:648 169.03837:2726	0.0157783	0.0130724	0.0129762	0.01346	0.0151763	0.0150118	0.0139801	0.0148556	0.0160421	0.0132598	0.0138199	0.0136944	0.0145226	0.0130526	0.0155223	0.00999747	0.0160249	0.0142629	0.0125234	0.0102507	0.0149161	0.0141272	0.0117554	0.0125148	0.0129317	0.0106718	0.012095	0.01281	0.0197317	0.0151858	0.0169872	0.0131583	0.0114499	0.0144667	0.0134678	0.0175277	0.0127002	0.0189811	0.01299	0.0185615	0.0259492	0.0178424	0.0129681	0.0140957	0.0267323
167.0319 @ 3.68	3.68	167.032	Positive	167.03238:2127 168.03573:0 169.03909:1351	0.00897261	0.00845633	0.0116403	0.00828795	0.00968648	0.0106714	0.00887321	0.00728704	0.00819802	0.0107148	0.0114901	0.00863245	0.00814109	0.00977373	0.0126496	0.00916014	0.0119343	0.0081336	0.00862157	0.00620463	0.0101096	0.0080831	0.00774049	0.00653718	0.00781407	0.00775444	0.00615563	0.00911262	0.011371	0.00877814	0.010587	0.0135506	0.00654574	0.00826721	0.00722603	0.00815541	0.00692206	0.0113198	0.00880395	0.0132272	0.0117311	0.0135587	0.00813043	0.00936872	0.0157207
167.1047 @ 6.16	6.16	167.105	Positive	167.10466:90752 168.10801:10385 169.11137:1642	0.045642	0.0333846	0.0350555	0.0423797	0.0385651	0.0550064	0.0430623	0.0509701	0.0386966	0.0393193	0.0325198	0.044572	0.0308499	0.0664016	0.0420847	0.0380028	0.044669	0.0414061	0.0378845	0.0325546	0.197565	0.210959	0.288969	0.242237	0.280393	0.372105	0.457261	0.15681	0.0882383	0.297803	0.145965	0.369474	0.23179	0.117848	0.13537	0.411797	0.141729	0.0533887	0.343777	0.0326621	0.0555389	0.0770028	0.405109	0.365859	0.0491722
168.0425 @ 2.6	2.6	168.043	Negative	168.04251:10672 169.04586:1627 170.04922:1061	8.78368e-06	5.75179e-06	8.14632e-05	5.34332e-06	4.38346e-06	5.61553e-06	4.55655e-06	7.53775e-05	7.54635e-06	4.55575e-06	6.51221e-06	4.63236e-06	5.20156e-06	5.588e-06	4.29513e-06	5.49615e-06	5.47254e-05	5.1346e-06	4.42325e-05	5.26731e-06	8.18896e-05	5.8173e-06	5.89802e-06	5.8246e-06	7.15127e-06	6.58247e-06	6.66801e-06	5.62897e-06	0.00371724	0.00729493	0.0104448	0.004501	0.00515946	0.0083932	0.00592356	0.00599676	0.00396519	0.00686107	0.0114597	0.00252056	0.00489025	0.00802205	0.00715401	0.00721628	0.00596146
168.0655 @ 1.2	1.2	168.066	Positive	168.06551:2751 169.06886:411 170.07222:0	0.00349452	0.00131937	0.00163458	0.00136381	0.00380829	0.00124794	0.00794676	0.00268424	0.00244028	0.00181872	0.00166544	0.00219416	0.0027663	0.00145902	0.00238847	0.00118778	0.00148843	0.00131713	0.00214628	0.00152754	0.00629826	0.00307813	0.00210028	0.0137414	0.00508074	0.00484813	0.00186406	0.00493223	0.00718879	0.00363512	0.00495558	0.00194187	0.00282228	0.00150715	0.0144079	0.00790067	0.00619276	0.00283824	0.00214736	0.00514569	0.0025602	0.00229193	0.00330528	0.00317998	0.0032784
168.0769 @ 1.74	1.74	168.077	Positive	168.07687:2643 169.08022:235 170.08358:0	0.000951131	0.000819602	0.00136934	2.74423e-05	0.000688943	0.000975137	0.000684524	3.87125e-05	0.000996608	0.00101432	0.000746726	0.00160622	0.000848432	0.000286989	0.00178396	0.000692225	0.000809472	0.00132102	0.00130442	0.000749644	0.0110568	0.00496624	0.0077893	0.00687196	0.00836198	0.00797775	0.00832287	0.0101251	0.00812121	0.0107726	0.0109977	0.00827461	0.0127318	0.01105	0.0138472	0.0111426	0.00889708	0.0139745	0.00990314	0.0111703	0.0139301	0.0109845	0.0127006	0.0115883	0.0131789
169.036 @ 1.26	1.26	169.036	Positive	169.03596:56387 170.03931:5064 171.04267:791	0.208461	0.0287128	0.217774	0.0300819	0.0624896	0.0723366	0.0348195	0.0481533	0.0373969	0.0312844	0.0319255	0.0346391	0.0512165	0.0598636	0.0934692	0.0434479	0.239022	0.0440829	0.0457115	0.0449084	0.0628017	0.0832586	0.0615917	0.0437768	0.0431482	0.0371632	0.0618621	0.0543316	0.048196	0.0424046	0.0532234	0.0723366	0.0337554	0.0474658	0.0495367	0.0457517	0.0353036	0.0497381	0.0805503	0.21467	0.0691773	0.060791	0.0725537	0.0601774	0.0198869
169.0474 @ 3.91	3.91	169.047	Positive	169.04735:14002 170.0507:1357 171.05406:1121	0.0503665	0.0203218	0.0682905	0.020504	0.0275648	0.0211817	0.0239541	0.0157977	0.0284948	0.0269923	0.0314594	0.0266831	0.0268132	0.033833	0.0326166	0.0208307	0.0380863	0.0247655	0.0260912	0.0255879	0.0168169	0.0154227	0.0108433	0.0149545	0.0165928	0.0138309	0.0162606	0.0125886	0.0234091	0.0124429	0.0150804	0.011516	0.0122374	0.0116299	0.0139076	0.0161589	0.014948	0.0253412	0.0116739	0.0553775	0.0416093	0.0207638	0.013172	0.0158738	0.0288875
170.0563 @ 2.49	2.49	170.056	Positive	170.05627:9900 171.05962:1476 172.06298:0	3.38984e-05	2.21976e-05	2.36154e-05	2.06212e-05	1.69169e-05	2.16717e-05	1.75849e-05	2.90901e-05	2.91233e-05	1.75818e-05	0.000277713	0.000265973	0.000203599	2.15655e-05	1.6576e-05	2.1211e-05	2.08571e-05	1.98157e-05	1.6716e-05	2.03279e-05	2.72475e-05	0.000335556	2.2762e-05	2.24786e-05	2.75985e-05	2.54034e-05	2.57335e-05	0.000217236	0.0216272	0.0354121	0.057522	0.0278135	0.0334967	0.0518992	0.0364006	0.0317116	0.0256531	0.0353454	0.0498937	0.0147597	0.0266693	0.0408972	0.0311916	0.0379619	0.0324608
170.0826 @ 5.24	5.24	170.083	Negative	170.08263:17169 171.08598:2810 172.08934:6239	0.00167519	0.00112281	0.00552394	0.00534075	0.00244203	0.0045012	0.00209201	0.00307335	0.00154692	0.00310964	0.00373207	0.00488096	0.00446586	0.00738658	0.00420486	0.00565038	0.0160337	0.00522949	0.00417982	0.0096029	0.00773892	0.00610905	0.00853031	0.00634156	0.0113215	0.010644	0.012671	0.0205239	0.00382443	0.00401311	0.00409579	0.0137021	0.00348205	0.00739682	0.00627366	0.00330086	0.0036781	0.00167812	0.0119341	0.000984761	0.00131787	0.00227377	0.00481702	0.00396046	0.00259603
171.0088 @ 3.3	3.3	171.009	Positive	171.00853:2247 172.01188:0 173.01524:563	0.00499485	0.00696149	0.000590906	0.00184245	0.0024775	0.00128187	0.00658532	0.00662782	0.00546189	0.0052168	0.00341809	0.00925633	0.00544502	0.00183204	0.00959837	0.000273462	0.000592405	0.00950373	0.0105357	0.0017722	0.00566805	0.00226344	0.00782371	0.00583955	0.00522528	0.0134347	0.00452948	0.00652598	0.0138878	0.0119155	0.00530461	0.0110639	0.00749774	0.00353171	0.0062795	0.0166004	0.0112449	0.0447801	0.00515285	0.0299808	0.0552959	0.0268904	0.00799249	0.00860838	0.0423956
171.0629 @ 2.24	2.24	171.063	Positive	171.0629:4868 172.06625:303 173.06961:0	0.00386287	0.00270171	0.00280204	0.00356511	0.00120832	0.00111099	0.00334248	0.00580087	0.00450185	0.00296997	0.00218698	0.00571898	0.00356501	0.000421859	0.00128351	0.00103357	0.00460098	0.00455787	0.00548362	0.0039366	0.00292926	0.000686332	0.0031952	0.00240976	0.00210604	0.00162325	0.00218779	0.00205577	0.00285208	0.0043834	0.00252851	0.0033162	0.00128128	0.00223245	0.00215626	0.00341113	0.00126809	0.013187	0.0050925	0.0127844	0.0182315	0.0287443	0.0023805	0.00245683	0.0173588
172.0634 @ 2.19	2.19	172.063	Negative	172.06108:3006 173.06443:609 174.06779:1006	0.000976586	0.00134545	0.00115409	0.00144253	0.00136895	0.00179708	0.00172162	0.00102639	0.00124512	0.00151691	0.00127891	0.00188931	0.00183549	0.00163431	0.00198438	0.00112212	0.00159184	0.00170276	0.00169827	0.00134773	0.00211133	0.00186928	0.00225968	0.00188755	0.00199551	0.00202193	0.00145467	0.00314345	0.00148005	0.00176201	0.00163328	0.00221342	0.00119627	0.00134941	0.00144262	0.00146668	0.00149272	0.00288633	0.00261698	0.00185936	0.00310376	0.00272638	0.00262791	0.00204449	0.00250258
172.0638 @ 3.28	3.28	172.064	Negative	172.06375:2400 173.0671:516 174.07046:0	0.000344764	0.000679846	0.000605125	0.000836494	0.000743223	0.000525143	0.00084109	0.000688647	0.000556579	0.00106883	0.000380376	0.000366665	0.000829312	0.000557773	0.000778423	0.000434478	0.000389172	0.000750064	0.000578128	0.000630657	0.00149462	0.000979998	0.00155805	0.000749142	0.00127972	0.00141663	0.000919599	0.00241926	0.000814049	0.000965815	0.000907453	0.00129701	0.000711338	0.000617144	0.000931841	0.000816702	0.000864075	0.00162193	0.00136057	0.00136387	0.00181255	0.00138912	0.00126186	0.000907662	0.00125156
172.0971 @ 4.88	4.88	172.097	Positive	172.09708:9322 173.10043:1962 174.10379:284	0.013666	0.00986107	0.0183742	0.0225372	0.017281	0.0226195	0.0156788	0.0192995	0.00911188	0.0177424	0.00278078	2.14292e-05	0.00322099	0.00473411	1.98692e-05	0.0045303	2.50008e-05	0.00364172	0.00342905	2.43664e-05	0.0282221	0.0259556	0.0364944	0.0290414	3.30815e-05	3.04503e-05	3.0846e-05	2.60394e-05	0.019468	0.0277801	0.0212264	2.67604e-05	2.2613e-05	2.06599e-05	0.00721743	0.0387977	0.0279484	0.0150853	0.05141	0.0105664	0.0119046	0.0271396	0.0441488	0.0437177	0.00288678
172.0991 @ 5.26	5.26	172.099	Negative	172.09906:22883 173.10241:3727 174.10577:795	0.00973035	0.00527446	0.0113759	0.00288335	0.00428498	0.00373722	0.00676545	0.00352889	0.00632061	0.00433277	0.00935629	0.00613612	0.00465219	0.00200793	0.00452288	0.00149534	0.00454513	0.00483378	0.00303954	0.0016856	0.0186815	0.0137711	0.0236024	0.0166738	0.0162343	0.0213547	0.0214966	0.0185359	0.0125379	0.0178984	0.0152137	0.0220439	0.0115055	0.0120747	0.0117984	0.0111389	0.0124646	0.00938892	0.0218776	0.0128887	0.0129237	0.0113594	0.0183171	0.0170299	0.0100903
173.0090 @ 0.96	0.96	173.009	Negative	173.00858:4820 174.01193:0 175.01529:0	0.00158308	0.00419626	0.00268537	0.00162453	0.00143731	0.00378042	0.00357358	0.00842715	0.0020849	0.00310523	0.00424255	0.00523847	0.00387748	0.00291663	0.00256516	0.00310724	0.00205056	0.00402667	0.0021632	0.00237216	0.0117991	0.00665681	0.00943913	0.00798662	0.00796648	0.00689842	0.00682653	2.0182e-05	0.013625	0.00623688	0.00719032	0.00525081	0.00347215	0.00612602	0.00755533	0.00987972	0.00776338	0.00305917	0.00751789	0.00895303	0.00595883	0.0051204	1.83345e-05	0.00742302	0.0286349
173.0247 @ 3.88	3.88	173.025	Positive	173.02472:4766 174.02807:472 175.03143:644	0.00294135	0.00474671	0.0017075	0.00142767	0.00573094	0.00227478	0.00534637	0.00721397	0.00468465	0.00589102	0.00254249	0.00817613	0.00387055	0.00283249	0.0102752	0.00108034	0.00315266	0.0081814	0.00902627	0.00160489	0.00828312	0.00228616	0.00788833	0.00551138	0.00536885	0.0181176	0.00565398	0.00775711	0.00987287	0.0123175	0.00524629	0.0134709	0.00781314	0.00520763	0.00656496	0.0112724	0.0120883	0.0265208	0.00654041	0.00903481	0.0277535	0.0179185	0.00962558	0.00671319	0.0149157
173.0924 @ 1.15	1.15	173.092	Positive	173.09232:4785 174.09567:7638 175.09903:472	0.0346964	0.0267786	0.0542843	0.0294781	0.0580787	0.0851502	0.0369197	0.0261432	0.0396815	0.0330499	0.0183242	0.0230033	0.0348286	0.0633311	0.0643451	0.0363968	0.0378397	0.0199836	0.0195485	0.0196597	0.0302415	0.0295456	0.0307096	0.0281061	0.0296332	0.0227987	0.0329116	0.0369527	0.0203718	0.0337031	0.0261769	0.0327971	0.0247082	0.029996	0.0304692	0.0285299	0.0232833	0.0281804	0.0408707	0.0255735	0.0203053	0.0361944	0.0278172	0.0300409	0.0236281
173.0949 @ 0.88	0.88	173.095	Negative	173.09494:4257 174.09829:987 175.10165:0	0.000375978	0.000647152	0.000526366	0.000629525	0.000458402	0.000363083	0.000629784	0.000412653	0.000386624	0.000999293	0.000594775	0.00059086	0.000540049	0.000618722	0.000595491	0.000772838	0.000505397	0.000634766	0.000538772	0.000740265	0.00113116	0.000877695	0.00084356	0.000539128	0.000995082	0.000875517	0.000929161	0.00126373	0.00128142	0.000945172	0.0010769	0.00132425	0.00085056	0.00123293	0.00083957	0.00140288	0.00157658	0.00232586	0.00192625	0.00251122	0.00267904	0.00198228	0.00160493	0.00128045	0.00710061
174.0244 @ 5.62	5.62	174.024	Negative	174.02557:33027 175.02892:41305 176.03228:7262	0.051629	0.0340706	0.035936	0.0292233	0.0238863	0.0286792	0.025138	0.0444962	0.0447524	0.0257228	0.037139	0.0307152	0.0277037	0.034308	0.0246924	0.0299816	0.0325861	0.029883	0.0263771	0.0319924	0.0406035	0.0338571	0.0319675	0.0340643	0.0423152	0.0403054	0.0405652	0.0328352	0.0671502	0.0313245	0.0366859	0.0348143	0.0328853	0.0297833	0.0355323	0.0387568	0.0528154	0.0255166	0.0268897	0.0403853	0.0350618	0.0242947	0.0272008	0.0239176	0.0556875
174.0789 @ 2.66	2.66	174.079	Negative	174.0786:3178 175.08195:572 176.08531:532	0.0018285	0.00125367	0.00143619	0.00204162	0.00230095	0.00196657	0.00198777	0.00186615	0.00156044	0.00159687	0.00174052	0.00287373	0.00211918	0.00260733	0.00237779	0.00173883	0.0026982	0.00234023	0.00150922	0.00212601	0.00784571	0.00822901	0.0118275	0.00793751	0.0102079	0.011888	0.0117402	0.0151193	0.00691636	0.00718434	0.00802828	0.0158726	0.00729853	0.0101453	0.00680732	0.00756021	0.0077295	0.00236332	0.0141852	0.00122998	0.00223094	0.00270396	0.00760254	0.00920078	0.00251414
174.0791 @ 2.49	2.49	174.079	Negative	174.07915:5315 175.0825:335 176.08586:555	0.0010527	0.000973933	0.00132443	0.00150988	0.0016671	0.00121572	0.00135397	0.00119178	0.000967091	0.00138792	0.000935446	0.00145304	0.00120815	0.00148988	0.00162404	0.00104057	0.00147392	0.00132314	0.00138636	0.000944912	0.00680326	0.00502503	0.00770717	0.00510977	0.00578107	0.0046464	0.00487733	0.00760214	0.00499004	0.00353093	0.00351541	0.00526945	0.00255484	0.00370335	0.00324388	0.0036727	0.00331222	0.00140472	0.00604518	0.00101435	0.00122714	0.00151836	0.00477281	0.00452854	0.00102425
174.0875 @ 1.12	1.12	174.087	Positive	174.08749:11190 175.09084:1186 176.0942:600	0.0244207	0.0272972	0.0336533	0.0284652	0.0352871	0.0400851	0.0334113	0.0235911	0.030509	0.0328842	0.023838	0.0263583	0.0368089	0.0298317	0.0335968	0.032695	0.0338024	0.0307869	0.0301346	0.0330598	0.0392191	0.0407598	0.0334659	0.0334434	0.0328025	0.03517	0.0351463	0.0477077	0.0338645	0.0418316	0.0373755	0.0460677	0.0350344	0.0426202	0.0365784	0.0361711	0.0287996	0.0519763	0.0575775	0.030278	0.0476215	0.0591165	0.0511205	0.047252	0.0466985
174.1237 @ 2.16	2.16	174.124	Positive	174.12373:6721 175.12708:556 176.13044:0	0.00279752	0.00789839	0.00295021	0.0104288	0.0215561	0.0190444	0.0133353	0.0158174	0.0104763	0.0101257	0.00813473	0.00831812	0.0129046	0.0136233	0.0114451	0.0173555	0.00260282	0.00783079	0.0070742	0.00735319	0.02365	0.0199648	0.0147734	0.0148522	0.014546	0.00805276	0.0124131	0.0141825	0.0227031	0.0148197	0.018709	0.0140577	0.0105242	0.0127907	0.0136035	0.0192285	0.00935043	0.0153114	0.0153856	0.00774616	0.0076779	0.0134492	0.0153995	0.0151005	0.0119191
174.1492 @ 2.97	2.97	174.149	Positive	174.14903:3111 175.15238:682 176.15574:0	0.00619189	0.00742535	0.00697079	0.00499709	0.00997772	0.00574321	0.00961871	0.00440898	0.00312525	0.00931807	0.00634261	0.00693585	0.00753454	0.00916486	0.00952743	0.00740093	0.00473855	0.00736871	0.00749439	0.00513176	0.00715401	0.00851144	0.0108929	0.00903687	0.00939866	0.0113853	0.00816213	0.0138434	0.00751768	0.0113702	0.0122522	0.0137288	0.0100276	0.00941913	0.00976836	0.00439623	0.0039701	0.00827515	0.00697922	0.00657553	0.0109034	0.0097436	0.0090169	0.00976715	0.00923781
174.1602 @ 5.69	5.69	174.16	Positive	174.1602:38320 175.16355:0 176.16691:304	0.000615397	3.02976e-05	0.031598	0.000509151	2.30899e-05	0.000369413	0.000498509	0.000608119	3.97504e-05	0.000888933	0.000531048	0.000345541	2.73993e-05	0.000379399	0.000241428	2.8951e-05	2.84679e-05	0.000584854	2.28157e-05	2.77456e-05	0.122485	0.000397787	0.163549	0.0361095	0.000409346	3.46732e-05	3.51238e-05	2.96506e-05	0.000743311	0.000846434	0.000538911	3.04716e-05	0.000795981	0.000512469	3.11071e-05	3.63245e-05	0.000928848	0.000672154	0.202427	3.72556e-05	3.21061e-05	0.000347795	0.00047568	2.56843e-05	0.00171004
174.1605 @ 1.51	1.51	174.161	Positive	174.16017:27120 175.16352:3160 176.16688:0	0.218964	0.00286302	0.0494329	0.310796	0.0207295	0.0631373	0.151433	0.0983526	0.00283867	0.00144041	0.00212469	0.0971049	0.00166261	0.342093	0.0395088	0.0936014	0.00136866	0.0696006	0.00158405	0.00193676	0.519377	0.167129	0.0811439	0.299249	0.00171177	0.00255587	0.00230395	0.324017	0.00669252	0.4047	0.00245919	0.0968367	0.00267324	0.0010517	0.000597213	0.0221393	0.00457497	0.157539	0.00195218	0.848053	0.00124767	0.0832189	0.0030326	0.00308755	0.8734
175.0719 @ 1.05	1.05	175.072	Positive	175.07191:3421 176.07526:407 177.07862:235	0.0132079	0.00783708	0.0135834	0.0038162	0.00613748	0.00809236	0.00873015	0.0063583	0.00797024	0.00787931	0.00762917	0.0079111	0.0090942	0.00496469	0.00824061	0.00454237	0.0127637	0.00823582	0.00606882	0.00534216	0.0111196	0.0123471	0.0109802	0.00880633	0.0112861	0.0120562	0.0131385	0.0116374	0.00996432	0.0147141	0.010489	0.0157211	0.0136343	0.0154326	0.00980836	0.011621	0.00762833	0.0168591	0.0188655	0.0239354	0.0143469	0.0200867	0.0147676	0.0154097	0.0135891
175.1079 @ 0.99	0.99	175.108	Positive	175.10785:2345 176.1112:3690 177.11456:583	0.00632716	0.00314111	0.00196682	0.00195225	0.00315172	0.00165462	0.00374762	0.00253256	0.00301968	0.00254924	0.00334121	0.00355232	0.00412234	0.00362656	0.00714973	0.00201076	0.00175732	0.00220991	0.00244321	0.00134379	0.00705636	0.0073261	0.0100098	0.00723485	0.00764782	0.00992638	0.00752894	0.0105635	0.00733616	0.0125391	0.00902272	0.0120516	0.0113435	0.00643469	0.00804996	0.00766434	0.0113225	0.00416435	0.00807735	0.00829605	0.00644928	0.00512051	0.00894405	0.00982161	0.0047413
176.0553 @ 1.43	1.43	176.055	Positive	176.05534:8553 177.05869:881 178.06205:0	0.00591852	0.00703735	0.0231979	0.02199	0.0156558	0.0347743	0.011514	0.0183335	0.00851457	0.0132029	0.00523451	0.00522705	0.0047855	0.00594605	0.00731858	0.00610021	0.0226027	0.00353746	0.00377688	0.0107877	0.0475461	0.0303039	0.0365033	0.0367942	0.0145022	0.0114842	0.0187385	0.0200105	0.0108661	0.00934782	0.0122563	0.0130826	0.00435689	0.00842559	0.00741734	0.0104014	0.00961897	0.00313503	0.0326159	0.0039652	0.00340739	0.00544977	0.0169061	0.0133536	0.0035432
176.0925 @ 2.6	2.6	176.093	Positive	176.0925:2334 177.09585:399 178.09921:0	0.0017966	0.00187057	0.00143226	0.00146547	0.00274083	0.00165069	0.00201287	0.000986999	0.00180642	0.00135886	0.00143828	0.00234346	0.00289288	0.002088	0.002726	0.00148685	0.00233142	0.00178386	0.00134008	0.00237664	0.00772584	0.00568637	0.00818833	0.00767814	0.00801255	0.00766136	0.00802735	0.00995294	0.00982269	0.00721473	0.0062121	0.0088504	0.00460308	0.00666553	0.0044111	0.00840424	0.00608218	0.00288704	0.00814942	0.00133229	0.00282487	0.00390895	0.0071929	0.00769531	0.00142416
178.0862 @ 6.11	6.11	178.086	Positive	178.08638:3719 179.08973:0 180.09309:0	0.013768	0.0183406	0.0139583	0.0189298	0.0266781	0.0214728	0.0231994	0.0118417	0.0121202	0.0283544	0.00932883	0.0138236	0.021276	0.0159362	0.0239152	0.0127517	0.00534759	0.0185927	0.0247513	0.00880504	0.0118554	0.0198323	0.0201447	0.00922666	0.0114998	0.0137467	0.00799566	0.0266089	0.00549009	0.012208	0.00716025	0.0171197	0.0124227	0.0149323	0.00866873	0.00670658	0.0091233	0.0284303	0.0162641	0.00785108	0.0184655	0.0277841	0.0199906	0.0168758	0.0109097
179.068 @ 6.02	6.02	179.068	Positive	179.06795:10409 180.0713:796 181.07466:1835	0.0134337	0.0097545	0.00657904	0.00655639	0.00128356	0.00624298	0.00819552	0.0217606	0.0113038	0.00989597	0.0172389	0.0234575	0.0101767	0.00661596	0.00392662	0.00982265	0.0125647	0.0260476	0.0180613	0.0213835	0.0247145	0.0106766	0.0197034	0.0181042	0.0179829	0.0275813	0.0266771	0.013723	0.0279864	0.0471834	0.0392752	0.0634826	0.010771	0.0141507	0.0147626	0.0163619	0.0319354	0.0113425	0.0574047	0.00813845	0.0186576	0.0215117	0.0258924	0.020403	0.0221089
179.0714 @ 7.14	7.14	179.071	Negative	179.07137:4010 180.07472:629 181.07808:281	0.00253869	0.00203336	0.00225994	0.00161614	0.0014429	0.00178004	0.0016488	0.00285007	0.0027218	0.00193588	0.00226341	0.00173762	0.00170887	0.00210925	0.00130004	0.00179398	0.00200992	0.0016463	0.00148553	0.00188201	0.00297735	0.00184692	0.0016275	0.0021203	0.00262804	0.00246471	0.00238379	0.0020186	0.00421338	0.00204394	0.00227088	0.00220858	0.00183299	0.00166891	0.00206199	0.00259411	0.00326426	0.00193147	0.00211779	0.00232499	0.00206491	0.00185458	0.00212018	0.0019376	0.0039405
180.019 @ 1.91	1.91	180.019	Negative	180.01897:3082 181.02232:1933 182.02568:970	0.000104495	5.27358e-06	5.6104e-06	4.89907e-06	4.01902e-06	5.14864e-06	4.17771e-06	7.62866e-05	6.91894e-06	4.17697e-06	5.97077e-06	4.24722e-06	5.01013e-05	5.21173e-05	3.93803e-06	5.03919e-06	4.95511e-06	4.7077e-06	3.97128e-06	4.82938e-06	0.00207308	0.00121886	0.00317884	0.00124169	0.00234296	0.00118028	0.00265561	0.00198896	0.00177202	0.00314085	0.00178097	0.001754	0.00114178	0.00139142	0.00150588	0.00124653	0.0015867	8.90397e-05	0.0020731	6.48469e-06	6.51927e-05	5.6244e-05	0.00174825	0.00113261	8.19179e-06
180.0633 @ 3.44	3.44	180.063	Positive	180.06372:2528 181.06707:392 182.07043:2787	0.0100891	0.0124677	0.0122906	0.0240527	0.0262165	0.0287126	0.0202948	0.0196318	0.0170589	0.0141087	0.0249106	0.0209692	0.03113	0.0223987	0.0206763	0.0177807	0.0212258	0.0192478	0.0223155	0.0167548	0.0234627	0.0286674	0.0208129	0.0184931	0.0155582	0.0129848	0.0145179	0.0176868	0.0175835	0.0163205	0.0127462	0.0177947	0.0118648	0.0144899	0.0154804	0.0131588	0.0137702	0.0184556	0.016962	0.0133945	0.0176514	0.0108168	0.0144561	0.0157977	0.0129146
181.0467 @ 3.43	3.43	181.047	Positive	181.04666:2145 182.05001:313 183.05337:654	0.0053895	0.00584807	0.00788155	0.00567502	0.00673792	0.00501846	0.00606472	0.00483851	0.00455931	0.00576388	0.00524393	0.00362386	0.00528092	0.00394442	0.00581151	0.00288989	0.00745429	0.00482828	0.00603126	0.00435963	0.00636455	0.00508457	0.00520443	0.00846948	0.00492701	0.00454254	0.0058883	0.00435622	0.00834846	0.00819538	0.00953228	0.00529086	0.00604332	0.00534281	0.00633117	0.00780252	0.00694439	0.011937	0.00681542	0.0140982	0.0105152	0.00705798	0.00710731	0.00928209	0.0136578
182.0309 @ 2.03	2.03	182.031	Positive	182.0309:4028 183.03425:431 184.03761:813	4.25875e-05	2.78875e-05	2.96686e-05	0.000267487	2.12532e-05	2.72268e-05	0.000352146	3.65467e-05	3.65884e-05	0.000222779	3.15744e-05	0.000458563	0.000252197	2.70933e-05	2.08249e-05	2.6648e-05	2.62034e-05	2.4895e-05	2.10007e-05	2.55385e-05	0.0108971	0.00609574	0.0171932	0.00660732	0.0105552	0.0108928	0.0125907	0.0102105	0.00819643	0.0201222	0.00927287	0.0136551	0.010611	0.00757811	0.00821174	0.00628494	0.0112717	0.000519163	0.0133607	3.4292e-05	0.000378878	0.00117334	0.0114513	0.00740367	4.33194e-05
182.0597 @ 0.88	0.88	182.06	Negative	182.05966:4860 183.06301:1345 184.06637:423	0.000736654	0.000596089	0.000619868	0.00101885	0.0018532	0.000751984	0.00120419	0.000490975	0.000689823	0.00124908	0.000808566	0.000501949	0.00161147	0.000531257	0.00139145	0.00147849	0.000117208	0.000943618	0.00082934	0.000796558	0.00332643	0.0036562	0.00336378	0.0022485	0.00247793	0.00325846	0.00291496	0.00489865	0.000695307	0.00208119	0.00174077	0.00268538	0.00192244	0.00172155	0.00224585	0.000682174	0.000842019	0.00188044	0.00160496	0.00175201	0.00195563	0.00180787	0.00138838	0.00209937	0.000650918
182.1293 @ 5.06	5.06	182.129	Positive	182.12932:6709 183.13267:810 184.13603:400	0.00471813	0.00670492	0.00312909	0.00620968	0.0140541	0.00560814	0.00911533	0.0100837	0.0136478	0.00613388	0.00392205	0.0102481	0.00726652	0.003378	0.0128703	0.00268702	0.00388735	0.00742659	0.00915536	0.00243378	0.0246583	0.0181105	0.0286319	0.0326188	0.0178084	0.0251286	0.0140109	0.0205062	0.035202	0.0263498	0.0307205	0.0250279	0.0210367	0.0192088	0.0167165	0.0191437	0.0216988	0.0262477	0.0202006	0.0206027	0.02511	0.0207153	0.0162106	0.0148855	0.0151995
183.1044 @ 8.25	8.25	183.104	Negative	183.10439:2501 184.10774:596 185.1111:216	0.000360507	0.000146417	0.000483602	0.0003157	0.000167351	0.000508943	0.000174635	0.000602933	0.000188985	0.000299746	0.000167849	0.000144112	0.000255607	0.000417982	0.000354243	0.000156596	0.000307943	0.000224316	0.000155577	0.000172238	0.00102155	0.00064026	0.00145749	0.000791792	0.00115799	0.000814799	0.00142548	0.000497418	0.000693794	0.00130545	0.00106926	0.00102481	0.00052931	0.000509555	0.000641889	0.00204284	0.000730194	0.00025807	0.00155997	0.000501529	0.000505469	0.000346323	0.00247813	0.00152427	0.000482652
183.105 @ 7.54	7.54	183.105	Negative	183.10501:3642 184.10836:601 185.11172:798	0.000873979	0.000735736	0.000416366	0.000165399	0.000326319	0.00038836	0.0010847	0.00074693	0.00062749	0.000534827	0.0019422	0.000851686	0.00123829	0.000583633	0.0011407	0.000209951	0.000202409	0.000916589	0.000504491	0.000297805	0.00180937	0.000618882	0.0017434	0.00101905	0.00161683	0.000886021	0.00105439	0.00163877	0.00110615	0.000984597	0.000857201	0.00061354	0.000455795	0.00035335	0.00041882	0.000799029	0.000682603	0.000698433	0.000568879	0.00464211	0.00142401	0.000455737	0.000831078	0.00075725	0.000412069
184.0631 @ 2.17	2.17	184.063	Negative	184.06313:2291 185.06648:457 186.06984:0	0.000664835	0.000812474	0.000785992	0.000828129	0.00165895	0.000626003	0.00113946	0.000586481	0.000558598	0.00115819	0.000658936	0.00108347	0.000930035	0.000920408	0.00130724	0.000797892	0.000412998	0.000677891	0.00075408	0.000414143	0.0010548	0.00121645	0.0010579	0.00101414	0.00108216	0.0010319	0.0007628	0.00139836	0.000535163	0.000749356	0.000670699	0.000902631	0.000745807	0.000843489	0.000970002	0.000712126	0.00070192	0.00120968	0.00104735	0.000732899	0.00134961	0.00116718	0.00150491	0.00126803	0.000899241
184.0993 @ 6.02	6.02	184.099	Negative	184.0993:51077 185.10265:7456 186.10601:1335	0.0158556	0.0122794	0.0233757	0.0151787	0.014304	0.0198764	0.0187217	0.0171213	0.0112567	0.0181097	0.00395311	0.00429262	0.00409275	0.00698785	0.00402744	0.00455373	0.00846458	0.00442299	0.00334535	0.00649119	0.0445472	0.0325155	0.0524661	0.0367757	0.00922816	0.00776586	0.0113858	0.0126504	0.0237408	0.0258892	0.0225984	0.00988648	0.0032434	0.00535046	0.00496121	0.0194487	0.0227681	0.0172542	0.0548488	0.0151609	0.0154938	0.0199454	0.0353492	0.0300244	0.00311206
185.0293 @ 5.79	5.79	185.029	Negative	185.02934:5245 186.03269:2451 187.03605:6716	4.13036e-05	2.70467e-05	0.000304545	2.5126e-05	2.06124e-05	2.6406e-05	2.14263e-05	3.54449e-05	3.54853e-05	0.000262718	3.06224e-05	2.17828e-05	2.44594e-05	2.62765e-05	2.01971e-05	2.58446e-05	2.54134e-05	2.41445e-05	2.03676e-05	2.47685e-05	0.00110091	2.73548e-05	2.77343e-05	0.000285655	3.36275e-05	3.09528e-05	3.13551e-05	0.000322032	0.00125264	2.86639e-05	3.44287e-05	2.72021e-05	2.29862e-05	2.10009e-05	2.77694e-05	0.0023375	0.00215981	0.00226058	0.000667578	0.00456107	0.00265732	0.00186313	0.000281416	0.000310514	0.00874775
185.0592 @ 1.49	1.49	185.059	Negative	185.05922:3941 186.06257:1173 187.06593:222	0.000649651	0.000532492	0.000583068	0.000781925	0.000912519	0.000541464	0.000791018	0.000450586	0.000396846	0.000669973	0.000472793	0.0005022	0.000911065	0.000549711	0.000672508	0.00046601	0.000308921	0.00070565	0.000586352	0.000603091	0.000729253	0.000686173	0.000753846	0.000508087	0.000464273	0.000541236	0.000809385	0.000872911	0.000828733	0.000562779	0.000437159	0.000590187	0.000657822	0.000337377	0.00035571	0.000781886	0.00139406	0.00147137	0.000852444	0.00266174	0.00249437	0.0016876	0.00141264	0.000927982	0.00657265
185.0788 @ 3.51	3.51	185.079	Positive	185.07895:3539 186.0823:236 187.08566:210	0.0093871	0.00826175	0.0117633	0.0146748	0.010667	0.0187315	0.0118837	0.00979896	0.011985	0.00903675	0.00935516	0.00720142	0.0136872	0.0118374	0.0136739	0.0122859	0.0108002	0.00848253	0.00870956	0.00808871	0.0187951	0.0298021	0.0247606	0.0219543	0.0196545	0.0239951	0.0366114	0.0126126	0.0133705	0.0195802	0.0134863	0.0254133	0.0179597	0.0089807	0.0134247	0.0202825	0.0126883	0.00745002	0.0233434	0.00695549	0.00827827	0.0115197	0.0223366	0.0340049	0.0107165
185.092 @ 2.38	2.38	185.092	Positive	185.09198:2108 186.09533:254 187.09869:214	0.0020456	0.00310578	0.00181204	0.00250237	0.00474328	0.00179021	0.00401007	0.00175708	0.00215827	0.00266372	0.00212256	0.00533629	0.00410636	0.0026392	0.00529474	0.00267007	0.00163145	0.0025074	0.00439295	0.00193169	0.00462898	0.00414846	0.00334839	0.00374349	0.00397487	0.00463737	0.00355102	0.00597424	0.00442133	0.00504792	0.00363414	0.00544942	0.0075027	0.00733089	0.00738603	0.0110292	0.00453992	0.0117306	0.00877138	0.0093283	0.0105893	0.0115153	0.0105679	0.00899749	0.00758116
185.1197 @ 7.08	7.08	185.12	Negative	185.12048:2759 186.12383:413 187.12719:624	0.00334163	0.00230584	0.00280804	0.00205828	0.00164178	0.0020423	0.00149041	0.0028091	0.00247977	0.00204346	0.00235716	0.00192421	0.00173149	0.00221007	0.00144897	0.00196655	0.00207141	0.00184772	0.00174765	0.00164791	0.00295488	0.00241745	0.00231437	0.0022151	0.00228905	0.00233167	0.00252814	0.00216968	0.00479236	0.00270421	0.00254901	0.00219864	0.00214807	0.00212547	0.0023346	0.00297469	0.00454851	0.00207148	0.00272538	0.00279884	0.00283337	0.00218316	0.00186163	0.00157136	0.00343904
186.0224 @ 4	4	186.022	Negative	186.02304:3835 187.02639:3430 188.02975:764	0.00303684	0.0018736	0.00151226	0.00163274	0.00221716	0.00148597	0.00194679	0.00264563	0.00264943	0.00175954	0.00166158	0.00318436	0.00219399	0.0016148	0.00298827	0.00138731	0.00185362	0.00187452	0.00223269	0.00132908	0.00336731	0.00201531	0.00267857	0.00282039	0.00277719	0.00264738	0.00178993	0.00226828	0.00423228	0.00237657	0.00248017	0.0018065	0.00231749	0.00208708	0.00186115	0.0028037	0.00285781	0.00274843	0.00261683	0.00294762	0.00297888	0.0022096	0.00262158	0.00187624	0.00286087
186.0607 @ 5.32	5.32	186.061	Negative	186.06067:3142 187.06402:841 188.06738:0	1.16251e-05	0.00012248	8.09866e-06	7.07186e-06	5.80149e-06	7.43211e-06	6.03056e-06	9.97616e-05	9.98755e-06	6.0295e-06	8.61887e-06	6.1309e-06	6.88424e-06	7.39568e-06	5.68458e-06	7.27412e-06	7.15275e-06	8.08723e-05	5.88583e-05	6.97125e-06	0.00314375	0.00190927	0.00117285	0.00317014	0.00252434	0.00200729	0.00282453	0.00160503	0.0019782	0.000701825	0.00391815	0.00263111	0.000810581	0.00148701	0.00199962	0.000700052	0.00111997	5.72834e-06	0.00390055	9.36071e-06	8.06687e-06	5.63175e-06	0.00164152	0.00148114	1.18249e-05
186.0791 @ 2.75	2.75	186.079	Negative	186.07909:16499 187.08244:2697 188.0858:0	0.00531951	0.00591221	0.00713481	0.00495279	0.00666933	0.00607296	0.00760044	0.00498997	0.00534167	0.00775056	0.00727794	0.00795183	0.00789398	0.00737399	0.00843378	0.00503867	0.00640994	0.00849321	0.00703511	0.00564311	0.00906188	0.00756663	0.0119674	0.00733917	0.00806512	0.00852513	0.00753819	0.0123356	0.00675544	0.00913764	0.00706662	0.00865647	0.00580339	0.00629333	0.0051206	0.00590078	0.00721909	0.0141151	0.0107198	0.00870756	0.0147217	0.0121907	0.0116245	0.00975953	0.0129093
186.0794 @ 3.92	3.92	186.079	Negative	186.07935:40441 187.0827:5760 188.08606:894	0.00199189	0.0019194	0.00508718	0.00572332	0.00361481	0.00673582	0.00347159	0.00384303	0.00226405	0.00416525	0.00284641	0.00634748	0.0063476	0.00883972	0.00632355	0.00768301	0.0121835	0.00653937	0.00759944	0.0092415	0.0173467	0.012665	0.0198839	0.0105991	0.0201073	0.0234613	0.0227517	0.0407653	0.00713359	0.0081722	0.00694201	0.033718	0.00648924	0.0164725	0.0140185	0.00507774	0.00849769	0.00265303	0.0240263	0.00118383	0.00215381	0.00357581	0.00956954	0.00721815	0.00336721
186.0794 @ 5.71	5.71	186.079	Negative	186.07936:8457 187.08271:798 188.08607:373	0.000420799	0.000213422	6.66893e-05	4.6297e-05	7.79876e-05	0.000249785	0.000207252	0.000181937	0.000294091	0.00018885	0.000163106	0.000277641	0.000439635	0.000247597	0.000580548	0.000511625	0.000381519	0.000472201	0.000361553	0.000368567	0.00506849	0.00392361	0.00605557	0.00235729	0.00428432	0.00550078	0.00565076	0.00852509	0.00111344	0.00151757	0.000704699	0.00459083	0.00154745	0.00253564	0.00198471	0.000519792	0.00249036	0.000133996	0.00378287	0.000118571	0.000306858	9.85943e-05	0.00130484	0.000804554	0.000256876
186.0875 @ 1.16	1.16	186.088	Positive	186.08751:15694 187.09086:1758 188.09422:255	0.0179174	0.0258329	0.0240672	0.0264147	0.0503349	0.0139695	0.0336703	0.0145294	0.0125136	0.0278316	0.0181969	0.0304722	0.028673	0.0190116	0.044729	0.0194816	0.0175539	0.0268175	0.027897	0.0113556	0.0216139	0.0165303	0.0212005	0.0174479	0.0245108	0.0190542	0.0186149	0.0289004	0.0182046	0.0255181	0.0180522	0.0274297	0.027766	0.0245117	0.0269555	0.00797176	0.0130287	0.0356072	0.0216929	0.0258593	0.0318501	0.0273066	0.0253408	0.024117	0.0230393
186.1139 @ 6.23	6.23	186.114	Negative	186.11482:3516 187.11817:879 188.12153:0	0.00238857	0.00154185	0.00225703	0.00273241	0.00260127	0.00317863	0.00223802	0.00326392	0.00199222	0.00170406	0.00601108	0.00326147	0.00329023	0.00464389	0.00360183	0.00184364	0.00418432	0.00231983	0.00215449	0.00328745	0.00292107	0.00171813	0.00290621	0.00214938	0.00297355	0.0020241	0.00372045	0.00315328	0.00239555	0.00158543	0.00174448	0.001863	0.00124615	0.00176858	0.00184847	0.0011268	0.00174413	0.00235681	0.00201993	0.00220391	0.00262067	0.00250025	0.00310333	0.00349222	0.00339464
187.0358 @ 1.11	1.11	187.036	Negative	187.03577:10791 188.03912:1019 189.04248:234	0.000303708	0.000558174	0.00151992	0.000653566	0.000744291	0.00039751	0.00052539	0.000716667	0.000254248	0.000564643	0.000837874	0.000680036	0.00121903	0.000724528	0.000950343	0.000679861	0.0100781	0.000670882	0.000647313	0.000745074	0.000930206	0.000577579	0.000819187	0.000728344	0.000865373	0.000702434	0.000504417	0.000704077	0.000458968	0.000447161	0.000610274	0.000562539	0.000333991	0.000399877	0.000492146	0.000402299	0.000582196	0.000657279	0.000444375	0.00069417	0.000844765	0.000699139	0.000554996	0.000598137	0.000646863
187.0364 @ 5.5	5.5	187.036	Positive	187.03636:3641 188.03971:755 189.04307:3033	0.00246772	0.000980555	0.00101902	0.000517282	0.000679586	0.000901028	0.000862716	0.00142453	0.00125633	0.00067898	0.00110231	0.00106106	0.00130024	0.00131289	0.00105747	0.000961164	0.00135713	0.000952019	0.00147519	0.000426714	0.0012061	0.00084941	0.00090932	0.00116561	0.001438	0.00136009	0.00157177	0.00133617	0.0155033	0.0205413	0.0263894	0.0176606	0.010185	0.00906721	0.00926503	0.0169657	0.00981898	0.00282384	0.0102931	0.00736281	0.00410578	0.00733241	0.00922001	0.017572	0.0104469
187.072 @ 1.81	1.81	187.072	Negative	187.07381:3267 188.07716:438 189.08052:0	0.00488734	0.00410193	0.00556888	0.00350523	0.00451433	0.00415254	0.00558138	0.00302322	0.00416349	0.00565585	0.00548832	0.0066289	0.00555151	0.00477797	0.00711516	0.00358246	0.00542706	0.00573937	0.00535758	0.00561933	0.0051022	0.00450359	0.00606374	0.00475292	0.00465491	0.0048297	0.00416503	0.0071659	0.00331838	0.0043584	0.00422157	0.0059504	0.00385944	0.00404341	0.00287112	0.00384907	0.00391427	0.00747047	0.00716326	0.00607536	0.00797635	0.00859544	0.00715685	0.00597792	0.00637909
188.0559 @ 1.99	1.99	188.056	Positive	188.05588:2275 189.05923:381 190.06259:0	0.0020455	0.0036221	0.000998411	0.00236157	0.00628794	0.00122803	0.00487169	0.00215413	0.00253265	0.00263414	0.00207302	0.00513709	0.00434573	0.00214953	0.00549245	0.00193163	0.00149789	0.00280907	0.00382537	0.00105424	0.00586141	0.00453996	0.00756585	0.00633497	0.0060087	0.0072264	0.00349336	0.00581435	0.00853816	0.00520295	0.00581201	0.00671663	0.00747691	0.0056402	0.00513792	0.00791971	0.00624079	0.0126609	0.0064632	0.00980346	0.00946625	0.00932356	0.00936609	0.00614345	0.00744305
188.0741 @ 5.16	5.16	188.074	Positive	188.07414:4061 189.07749:908 190.08085:420	3.76137e-05	0.000264257	0.00090727	0.000228813	0.000332417	2.4047e-05	1.95122e-05	3.22784e-05	3.23152e-05	0.000409906	2.78868e-05	0.000676001	0.000399224	0.00029332	0.000202027	2.35358e-05	0.000639828	2.19875e-05	0.000295466	0.000267603	0.0168057	0.0076549	0.00458292	0.0204355	0.0156772	0.00736641	0.0201734	0.00519606	0.0150647	0.0066985	0.0248727	0.0165264	0.00435075	0.00867715	0.0153346	0.00671282	0.00831752	0.00103467	0.0190913	3.0287e-05	0.00148791	0.000388469	0.00712841	0.00847713	0.000970442
188.0943 @ 3.34	3.34	188.094	Negative	188.09431:13168 189.09766:2341 190.10102:316	1.9138e-05	1.2532e-05	1.33325e-05	1.16421e-05	9.55073e-06	1.22352e-05	9.92785e-06	1.64233e-05	1.64421e-05	9.9261e-06	0.00106419	0.002292	0.00240083	0.00244524	0.00309763	0.00168527	1.17752e-05	0.00185302	0.00135866	0.00185252	1.53831e-05	0.0140292	0.0172363	0.0105935	0.0157284	0.0181423	0.0214884	0.0106775	2.7683e-05	0.00767467	1.59525e-05	0.012846	0.00629711	0.00465374	0.00499763	0.0108739	0.00566506	0.00216244	0.0132044	1.54101e-05	1.32801e-05	0.00245968	1.11418e-05	0.00896007	0.00161156
188.0944 @ 5.08	5.08	188.094	Negative	188.09442:2493 189.09777:590 190.10113:0	0.000197866	6.28578e-05	0.000217321	0.000160222	0.000161678	8.43676e-05	0.00017992	9.88873e-05	0.000255724	0.000110637	0.000101681	0.00014931	0.00013025	9.76906e-05	0.000175865	5.01779e-06	7.98701e-05	0.000127473	6.57075e-05	4.80887e-06	0.000240222	0.000267124	0.000266062	0.000192167	0.000257025	0.000133114	0.000269599	0.000354312	1.15997e-05	0.000285651	0.00027404	0.000391125	0.000155028	0.000204584	9.20174e-05	0.00118112	0.000754493	0.000572853	0.000451643	0.002351	0.00089591	0.000614629	0.000373441	0.000235724	0.00415735
188.0947 @ 3.08	3.08	188.095	Negative	188.09285:4237 189.0962:912 190.09956:0	0.00259873	0.0020797	0.00357529	0.00283121	0.00333704	0.00338185	0.00278296	0.00233013	0.00320487	0.00287442	0.00242627	0.00273694	0.00340791	0.00284792	0.00328526	0.00204106	0.00333179	0.00281352	0.00238709	0.0023064	0.00782333	0.00801698	0.00739847	0.00649917	0.0060581	0.00559951	0.00706945	0.00932075	0.00362819	0.00509485	0.00519059	0.00754199	0.00407403	0.00580817	0.00449146	0.00320436	0.00333605	0.00536802	0.00671627	0.00414298	0.00483796	0.00577034	0.00578712	0.00622684	0.00349014
188.1283 @ 6.64	6.64	188.128	Positive	188.12804:4278 189.13139:986 190.13475:0	0.0345414	0.0206277	0.0406022	0.0174969	0.0151741	0.0242041	0.0267284	0.0247216	0.0171552	0.0287977	0.00529425	0.006839	0.00526582	0.00347226	0.00541077	0.00369753	0.00926896	0.00538065	0.00324864	0.00490512	0.0665851	0.0385407	0.0766317	0.0543463	0.0129611	0.0149465	0.0195034	0.0190773	0.0350223	0.0493497	0.039633	0.0209819	0.00826416	0.00789569	0.00901063	0.0326234	0.0382412	0.0293093	0.0896299	0.0354573	0.0270081	0.0301922	0.0534892	0.0533545	0.00507535
188.1397 @ 1.39	1.39	188.14	Positive	188.13972:2811 189.14307:853 190.14643:332	0.00527794	3.45109e-05	0.000461046	0.00909673	0.000263009	0.0017464	0.00420623	0.0022006	4.52783e-05	2.73346e-05	3.90734e-05	0.00248283	3.12095e-05	0.00775875	0.000932486	0.00190152	3.24268e-05	0.00197375	2.59885e-05	3.1604e-05	0.0152242	0.00425588	0.00171721	0.00915885	4.29078e-05	3.9495e-05	4.00082e-05	0.00993171	7.62337e-05	0.0122054	4.39301e-05	0.00109064	2.93297e-05	2.67966e-05	3.5433e-05	0.00075692	5.27973e-05	0.00408954	0.000391019	0.0240157	3.6571e-05	0.00185907	0.000358333	2.9256e-05	0.0212995
188.1762 @ 0.76	0.76	188.176	Positive	188.17606:4435 189.17941:3744 190.18277:343	0.0367219	0.038378	0.0565458	0.0571971	0.0634996	0.0843262	0.0495666	0.0495948	0.0411791	0.0484385	0.0586353	0.0532797	0.0837436	0.0851453	0.0694415	0.0647238	0.0652822	0.0607369	0.0608602	0.0513279	0.101543	0.132876	0.0936809	0.0559808	0.0553507	0.0640596	0.0688692	0.0752908	0.0389561	0.0520663	0.052328	0.0951775	0.0463763	0.0546458	0.072443	0.0516773	0.0572045	0.0674446	0.0857969	0.0454636	0.07415	0.0632536	0.0781208	0.0582103	0.0493331
189.0792 @ 4.07	4.07	189.079	Negative	189.07919:2088 190.08254:0 191.0859:328	0.0011645	0.000949036	0.00159897	0.00136187	0.00122251	0.00193582	0.00112281	0.00111222	0.000721059	0.00132126	0.00104154	0.000927226	0.0012322	0.00150617	0.00128227	0.00117578	0.000947246	0.00092035	0.000802611	0.00106118	0.00213601	0.00152304	0.00145336	0.00103118	0.000953194	0.000710037	0.000619237	0.00203906	0.000850555	0.0011103	0.00122154	0.00132256	0.000851347	0.00129639	0.000981427	0.00107873	0.000857749	0.0011172	0.00205824	0.000861937	0.000959613	0.00123129	0.00196008	0.00136702	0.00110745
189.0873 @ 1.87	1.87	189.087	Positive	189.08728:3207 190.09063:828 191.09399:0	0.00605237	0.00645535	0.00516833	0.00408729	0.0066526	0.00442033	0.00799297	0.00598482	0.00650442	0.00791569	0.00657688	0.00973087	0.00757311	0.00813184	0.0113096	0.00599409	0.00451766	0.00809288	0.0087494	0.00671606	0.00667011	0.00624382	0.0073584	0.00798291	0.00658986	0.00858381	0.00702423	0.00968103	0.00728812	0.0105418	0.0111806	0.013181	0.0083389	0.00778803	0.00763617	0.00886586	0.00770467	0.0141925	0.0132791	0.0110208	0.0159606	0.0173051	0.0114939	0.00975203	0.0162629
190.1491 @ 0.83	0.83	190.149	Positive	190.14975:2352 191.1531:1470 192.15646:1333	0.00441993	0.00390397	0.00223605	0.00345452	0.0029623	0.00185861	0.00401505	0.0070109	0.00755094	0.00452399	0.00564571	0.00334992	0.0039395	0.00266864	0.00340041	0.00397417	0.0021235	0.0034958	0.00402264	0.00203134	0.0134412	0.00942036	0.00942008	0.0142658	0.0173048	0.0209526	0.014163	0.00771568	0.0249968	0.00636367	0.0080121	0.0077031	0.00606654	0.00428394	0.0113432	0.00517396	0.0215126	0.000593332	0.00561502	0.00995365	0.00262052	0.000363607	0.00688481	0.00376169	0.00533943
191.021 @ 0.97	0.97	191.021	Negative	191.02095:35889 192.0243:1705 193.02766:2561	1.16779e-05	0.00562557	0.03905	0.00783474	0.0116237	0.00987729	0.00832144	0.00532107	0.0055825	0.00540409	0.0093779	0.00652634	0.00759918	0.00970931	0.011753	0.00680446	0.0215026	0.00622468	0.00714694	0.0107707	0.00989553	0.00895334	0.00907627	0.00945379	0.00848695	0.00570855	0.0055055	0.00805685	0.00405105	0.00364598	0.00318512	0.0055653	0.00356565	0.00580034	0.00431826	0.00405376	0.00283068	0.00462291	0.00847984	0.00684058	0.00484871	0.00504209	0.00610481	0.00594519	0.00415334
191.0747 @ 8.1	8.1	191.075	Negative	191.07474:10882 192.07809:0 193.08145:0	0.00525988	0.00308207	0.0020103	0.00330791	0.00230903	0.00272435	0.00378747	0.00365044	0.0035174	0.0020521	0.000114156	0.00103414	9.11808e-05	9.79547e-05	0.00300003	0.000963447	9.47371e-05	9.00069e-05	0.00345319	0.00239035	0.00424584	0.00381616	0.00317518	0.00356405	0.008288	0.00642226	0.0059745	0.00713138	0.00804244	0.0042168	0.0068397	0.0113018	0.00541407	0.00627247	0.00731239	0.00409334	0.00574798	0.00427644	0.00478215	0.00591124	0.00457194	0.00450391	0.00431712	0.00383076	0.00368345
191.0759 @ 8.4	8.4	191.076	Negative	191.07524:9597 192.07859:0 193.08195:0	0.00468521	0.0016774	0.00219229	0.00452892	0.00219893	0.00273469	0.00264188	0.00447685	0.00398823	0.0041106	0.000189917	0.000135094	0.000151694	0.000162964	0.00012526	0.000160285	0.000157611	0.000149741	0.00169801	0.00381002	0.00501944	0.00372979	0.00431837	0.00402522	0.0199106	0.00924868	0.0115899	0.00828381	0.0193472	0.00738001	0.0109936	0.0212594	0.00786076	0.00859237	0.010592	0.00798989	0.0079256	0.00521691	0.00605222	0.0081042	0.0092559	0.00585814	0.00520306	0.00452253	0.00862594
192.0348 @ 9.04	9.04	192.035	Negative	192.03479:40478 193.03814:44950 194.0415:8209	0.0583144	0.0415907	0.047243	0.0345103	0.0312114	0.0363441	0.0292297	0.0534956	0.0509355	0.0319516	0.0399286	0.0352988	0.0325599	0.0369374	0.027755	0.03329	0.0354452	0.0330422	0.0314254	0.0369419	0.0478697	0.0410527	0.0413454	0.0407456	0.0516645	0.0466856	0.0453144	0.0385702	0.0865159	0.0456888	0.0536611	0.044461	0.0384866	0.0378079	0.044907	0.0542613	0.0654442	0.0335462	0.0449761	0.0476394	0.0454545	0.0371918	0.0382005	0.0337658	0.0652311
192.1057 @ 4.57	4.57	192.106	Positive	192.1057:5115 193.10905:1137 194.11241:649	0.00468713	0.00596047	0.0109531	0.0143257	0.00998686	0.0221858	0.0114044	0.0114568	0.00616057	0.008994	0.00841738	0.00557436	0.00814615	0.0133768	0.00934298	0.0146194	0.0212105	0.00590695	0.00684168	0.0124167	0.00987803	0.00397582	0.00777092	0.00613038	0.00588603	0.00351725	0.0108913	0.00788193	0.00463332	0.00758398	0.00875576	0.00883215	0.00365081	0.00770961	0.00678263	0.00660423	0.00269307	0.00534472	0.0101316	0.00528921	0.00428128	0.0106683	0.00972827	0.00808374	0.0106713
193.0474 @ 5.32	5.32	193.047	Positive	193.04695:4125 194.0503:448 195.05366:5611	0.0129608	0.0113444	0.0230913	0.0228143	0.0154936	0.0227041	0.0156876	0.0184042	0.0120583	0.0134934	0.00800155	0.00897446	0.0101634	0.0117671	0.010438	0.00812346	0.0139002	0.0108457	0.00882474	0.0105458	0.0291193	0.0182409	0.02675	0.0179722	0.0185098	0.0144507	0.0167517	0.0164627	0.0206677	0.0237337	0.02411	0.0218272	0.0131375	0.0171301	0.0195053	0.0343894	0.0188201	0.0146736	0.0314805	0.0154917	0.0176371	0.0204481	0.0308756	0.0258033	0.0129433
193.0613 @ 3.78	3.78	193.061	Negative	193.06129:5565 194.06464:657 195.068:0	0.00179016	0.00247869	0.00258323	0.00257078	0.00231935	0.00321034	0.00272758	0.00281413	0.00284078	0.00298882	0.00266522	0.00223304	0.004476	0.00328336	0.00311493	0.00260938	0.00297318	0.00329862	0.00242628	0.00293235	0.00316304	0.00388245	0.00340503	0.00207353	0.00329604	0.00219582	0.00295333	0.00398209	0.000892567	0.00153324	0.00175698	0.00253998	0.00118484	0.00196318	0.00172476	0.00075759	0.00152704	0.00127613	0.00240609	0.000639753	0.00247259	0.00215642	0.00189311	0.00192211	0.00248387
194.0794 @ 5.35	5.35	194.079	Positive	194.07892:3608 195.08227:1535 196.08563:1074	0.00706055	0.00592119	0.0235947	0.0207448	0.0110771	0.0205017	0.00947364	0.00996311	0.00696304	0.0144115	0.0161915	0.0189217	0.0165759	0.0313645	0.0150834	0.0234527	0.0600876	0.0191897	0.0176579	0.0367908	0.027198	0.0170541	0.0275053	0.0216497	0.0371516	0.0374511	0.0412463	0.0602847	0.0215359	0.0193324	0.0243657	0.0646643	0.0174463	0.0404757	0.0260236	0.0154437	0.0189876	0.00851369	0.0421128	0.00803886	0.00723212	0.0104189	0.0213276	0.0167862	0.0139813
195.0996 @ 6.08	6.08	195.1	Positive	195.09958:9858 196.10293:2174 197.10629:1620	0.0175746	0.0113237	0.0136518	0.0115735	0.00952141	0.00949424	0.00967151	0.0153663	0.0142125	0.00941377	0.0107061	0.00991687	0.00997435	0.0104018	0.00955529	0.00963097	0.0130039	0.00977147	0.0110253	0.011096	0.0288113	0.0276519	0.0335347	0.0235975	0.0289542	0.0539616	0.0409001	0.0264466	0.0315582	0.0257444	0.0201345	0.0535901	0.0244378	0.0178545	0.0175595	0.0529754	0.0259357	0.017172	0.0314401	0.0325347	0.022703	0.0160448	0.036605	0.0324899	0.0262342
195.1307 @ 8.35	8.35	195.131	Positive	195.11839:2238 196.12174:0 197.1251:1636	0.0171485	0.00915149	0.00522756	0.005758	0.00379076	0.0116503	0.00487512	0.0114959	0.0264201	0.00979838	0.0228509	0.0256553	0.0129467	0.00649237	0.00614343	0.014646	0.0216635	0.0186517	0.00691033	0.0147019	0.00719081	0.00726003	0.0127611	0.0144833	0.0115372	0.0157385	0.00526063	0.0222888	0.0541074	0.0140716	0.0174251	0.0149016	0.0247555	0.00690488	0.0168829	0.0194046	0.0290083	0.00909955	0.0121946	0.0124803	0.00948797	0.0051604	0.0149534	0.0222516	0.0238307
196.0944 @ 5.29	5.29	196.094	Positive	196.09438:12581 197.09773:2307 198.10109:0	0.0273049	0.016733	0.0302564	0.00689224	0.011045	0.0103786	0.0164026	0.0130618	0.0181697	0.0125874	0.0271286	0.0185436	0.0149635	0.0074181	0.0117669	0.00489657	0.0146937	0.0150776	0.00939359	0.00558689	0.0463589	0.0370411	0.0532282	0.0446841	0.0445847	0.0579644	0.0650521	0.0458019	0.0524811	0.065497	0.0524171	0.0837761	0.0422679	0.0420983	0.0402066	0.0375674	0.049561	0.0340426	0.0603829	0.0545415	0.0520547	0.0403471	0.0566632	0.0565445	0.0436409
196.0951 @ 5.54	5.54	196.095	Positive	196.09505:295549 197.0984:36170 198.10176:3742	0.606014	0.540646	0.821196	0.817019	0.661087	0.949339	0.704042	0.875346	0.498904	0.727111	0.0838332	0.0759527	0.0748797	0.0983229	0.0572418	0.0676111	0.142975	0.0715784	0.0591348	0.107491	1.10908	0.901448	1.01883	0.783227	0.183383	0.187306	0.28071	0.217778	2.2657	2.15904	1.90923	0.299611	0.173338	0.171547	0.143222	1.69695	1.31992	0.881082	1.45101	0.790969	0.981341	1.45295	1.54702	1.43819	0.121176
196.0993 @ 6.25	6.25	196.099	Negative	196.0993:38057 197.10265:7869 198.10601:765	0.0134105	0.00619944	0.0163683	0.00710682	0.00430008	0.00800142	0.009292	0.00843709	0.00444624	0.0106024	0.000797909	0.00111333	0.000722995	0.000957271	0.000851642	0.000762361	0.00142677	0.000949422	0.000913468	0.000819829	0.0187326	0.0104145	0.0288012	0.0155113	0.00139889	0.00188052	0.00194487	0.00129469	0.0118536	0.0173874	0.0148089	0.00256671	0.000781961	0.000778695	0.000834288	0.0166225	0.0196563	0.0121701	0.0408672	0.011924	0.0110843	0.0136695	0.0299515	0.0252722	0.00102121
196.1005 @ 1.15	1.15	196.1	Positive	196.10046:2669 197.10381:361 198.10717:0	0.00215935	0.00183385	0.00280373	0.00193863	0.00218014	0.00260764	0.00162816	0.000722462	0.00122911	0.00153247	0.00448927	0.00168469	0.00218077	0.00191004	0.00210166	0.00172512	0.00269347	0.00231698	0.00239899	0.00154167	0.0152519	0.00325719	0.00200091	0.00196944	0.00223076	0.00258169	0.00279534	0.00305244	0.00267675	0.00296521	0.00224822	0.0027767	0.00200874	0.00270548	0.00267564	0.00252578	0.00269123	0.00368494	0.00344947	0.00534781	0.00649213	0.00399452	0.00375693	0.00286283	0.000915154
196.1007 @ 6.58	6.58	196.101	Negative	196.10008:2997 197.10343:523 198.10679:2084	0.000842576	0.00050679	0.0020972	0.000624981	0.000739611	0.00117591	0.000791926	0.000714087	0.000422103	0.0010034	0.00144665	0.00210387	0.00221978	0.00220627	0.00167243	0.00183865	0.00494898	0.00212683	0.00221445	0.00264162	0.0034412	0.00238085	0.00420948	0.00238017	0.00365514	0.00452019	0.00513756	0.00770118	0.00113577	0.00149461	0.00158921	0.00597047	0.00170858	0.00267697	0.00248922	0.00103091	0.00145475	0.000675936	0.00419373	0.000549858	0.000550091	0.000745592	0.00165942	0.00139987	0.0010161
196.1213 @ 5.54	5.54	196.121	Positive	196.12132:3215 197.12467:1378 198.12803:740	0.0143985	0.0083389	0.00711603	0.0192951	0.00835407	0.00655261	0.00242567	0.00194067	0.023329	0.00597898	0.00390229	0.00306134	0.00340673	0.00417503	0.00251552	0.00410585	0.00851141	0.00504509	0.00364293	0.00538464	0.0294116	0.00265588	0.00671977	0.00565319	0.00872554	0.00857543	0.0112946	0.0137073	0.0192689	0.00771438	0.0123665	0.0193775	0.00902389	0.00842533	0.00770966	0.01683	0.037241	0.0187801	0.00582948	0.0084329	0.00638645	0.00449748	0.0287814	0.00502458	0.00572554
196.1216 @ 5.69	5.69	196.122	Positive	196.1216:3583 197.12495:2012 198.12831:414	0.0158347	0.0157958	0.0041786	0.0542197	0.00416284	0.00655261	0.00315435	0.00659137	0.00430217	0.00489533	0.0181201	0.00180998	0.00650007	0.00252231	0.0126383	0.00527986	0.00743598	0.00848378	0.0133439	0.00874932	0.00995445	0.00682912	0.00358173	0.0048637	0.00773967	0.0050887	0.0028366	0.0124428	0.0409369	0.00771438	0.00619599	0.00545401	0.0115757	0.00645866	0.0197282	0.01683	0.00692559	0.0110174	0.00582948	0.0378461	0.0208219	0.0108748	0.00510885	0.0161742	0.0319722
197.0442 @ 2.99	2.99	197.044	Negative	197.04422:3011 198.04757:0 199.05093:0	0.0025803	0.00162678	0.00199551	0.00235212	0.000839441	0.00236935	0.00153203	0.00280549	0.00159974	0.00196382	0.00136296	0.00177059	0.00131513	0.00162418	0.00166183	0.00200446	0.00167341	0.00184084	0.0013303	0.00265394	0.00191127	0.00111942	0.00158207	0.00114368	0.000888335	0.000889316	0.00129592	0.00141838	0.000383066	0.00118819	0.000999739	0.00112151	0.000466847	0.000915254	0.00086536	0.000920105	0.000920814	0.00198696	0.00174195	0.00144297	0.00208526	0.00231727	0.00115275	0.00117085	0.00304941
197.1566 @ 6.47	6.47	197.157	Negative	197.15657:2808 198.15992:584 199.16328:368	0.000304328	6.09148e-05	0.000173753	0.000312767	0.000312548	0.000311829	0.000241218	0.000244357	0.00011755	0.000197187	0.000166376	0.000169557	6.09451e-05	0.000192774	0.000130945	0.00022392	0.000396248	0.000100975	7.97773e-05	0.000195483	0.00164	0.00111255	0.00195274	0.00220707	0.00162781	0.00162595	0.00327293	0.000426608	0.00051568	0.00141074	0.000557237	0.00113266	0.000816933	0.000224638	0.000479297	0.00245145	0.000309681	4.58381e-06	0.00194829	9.38969e-05	6.4551e-06	0.000145202	0.00269981	0.00235771	9.46229e-06
197.1574 @ 7.02	7.02	197.157	Negative	197.15736:2806 198.16071:736 199.16407:0	7.93272e-05	6.53075e-05	0.000524151	0.000447648	0.000327801	0.000404684	0.00019982	0.000400689	0.000100233	0.000246012	0.000108468	6.62676e-05	0.0001164	0.00016423	0.000117169	0.000234439	0.000168745	4.63716e-06	5.16295e-05	8.75629e-05	0.00179947	0.00184126	0.00248945	0.00224094	0.00153923	0.00169997	0.00338844	0.000663165	0.000338302	0.001588	0.00060357	0.000819715	0.000829393	0.000334101	0.000323843	0.00275579	0.000174959	7.95148e-05	0.00185871	0.000194919	0.000127227	0.000190822	0.00260026	0.0020435	0.00022004
198.0737 @ 2.75	2.75	198.074	Positive	198.07372:3688 199.07707:804 200.08043:0	0.000703349	0.00190864	0.00102472	0.00321344	0.00278634	0.0037341	0.00264325	0.00386391	0.00211774	0.00211805	0.00270549	0.0032688	0.00262003	0.00295838	0.00268832	0.00293596	0.00381053	0.00295963	0.00243253	0.0037145	0.00999027	0.00919369	0.0101602	0.0103999	0.0136766	0.0167524	0.0134152	0.013408	0.0133756	0.0123701	0.00987633	0.0245564	0.0149993	0.016358	0.0135084	0.011529	0.0178958	0.00340245	0.0179162	0.00252978	0.00442086	0.00464971	0.0107451	0.0147682	0.00515712
198.0768 @ 0.85	0.85	198.077	Negative	198.07677:2224 199.08012:425 200.08348:0	0.000148961	0.000195363	0.000133585	4.92161e-05	0.000270483	0.000176799	0.000208724	0.000271509	0.000171739	0.00013097	0.000242173	0.000263884	0.00023081	0.000158689	0.000169138	0.000162086	0.000209137	0.000226917	0.00014418	0.000125867	0.00017448	0.000233138	0.000338417	0.000171013	0.000140601	0.000180199	0.000149236	0.000289435	0.000584923	0.0012635	0.00141695	0.000714954	0.00103606	0.000465974	0.000793686	0.00198878	0.000992396	0.000399752	0.000826349	0.000449712	0.00060595	0.000437788	0.000725682	0.000616031	0.00195254
198.1135 @ 6.54	6.54	198.113	Positive	198.11349:3093 199.11684:0 200.1202:682	0.00275558	0.00222451	0.0047736	0.00270269	0.00163397	0.00300589	0.00163454	0.00215093	0.00187764	0.00217504	0.00404506	0.00417947	0.00476236	0.0042948	0.004125	0.00423249	0.00809822	0.00567713	0.0038387	0.00576234	0.00467732	0.00493978	0.00633244	0.00490038	0.00715695	0.00963315	0.0108195	0.0131878	0.00461754	0.00457136	0.0046053	0.0148441	0.00466049	0.00707566	0.00639068	0.00245849	0.00519351	0.00246939	0.00872864	0.00255699	0.00187745	0.00192099	0.00385046	0.00480684	0.0034715
198.1145 @ 6.52	6.52	198.115	Negative	198.11598:2711 199.11933:440 200.12269:0	0.00276973	0.0026691	0.00337907	0.00327785	0.00464909	0.00376053	0.00392472	0.00261527	0.00254461	0.00383125	0.00244892	0.00295482	0.00315898	0.00398807	0.00368937	0.00278466	0.00397629	0.00316483	0.00293186	0.00312647	0.00280462	0.00295237	0.00345096	0.0026054	0.00312156	0.00260364	0.00313603	0.00467947	0.00243738	0.00306642	0.00304687	0.00403273	0.0023302	0.00322009	0.00263673	0.00103576	0.00181154	0.00342098	0.00380188	0.00199265	0.00296208	0.00381096	0.00333309	0.00278592	0.00319528
198.1153 @ 6.91	6.91	198.115	Negative	198.11525:27869 199.1186:4080 200.12196:586	0.0416966	0.0175321	0.053594	0.0169225	0.00951707	0.0214994	0.0254064	0.0255402	0.0122479	0.0258609	7.29402e-06	0.00542715	5.82603e-06	0.00713126	4.81078e-06	6.15598e-06	0.0117781	0.0063477	4.8514e-06	0.00689802	0.0538635	0.0274833	0.0857014	0.0432474	8.0098e-06	7.37271e-06	7.46853e-06	6.30475e-06	0.029421	0.044976	0.0354316	6.47931e-06	0.00207742	5.00224e-06	6.61445e-06	0.0327056	0.0387753	0.0230655	0.0966478	0.0237868	0.0213424	0.0256858	0.0553551	0.0466611	0.00241696
198.1153 @ 7.01	7.01	198.115	Negative	198.11531:6301 199.11866:1144 200.12202:1375	8.02315e-05	5.25377e-05	5.58933e-05	4.88067e-05	4.00392e-05	5.12931e-05	4.16202e-05	0.0255402	6.89295e-05	0.0258609	0.00265708	0.00325796	0.00174463	0.0016768	0.00129957	0.00203352	0.00691433	0.00272511	0.00279398	0.00392829	6.449e-05	5.31361e-05	0.0857014	5.32027e-05	0.00403367	0.00616746	0.0068701	0.00537884	0.000116055	0.044976	6.68771e-05	0.00902137	0.00207742	0.00259946	0.00245757	6.29887e-05	8.03761e-05	3.95344e-05	0.0966478	6.46034e-05	5.56739e-05	3.88678e-05	0.0553551	4.4538e-05	0.00241696
198.1155 @ 6.78	6.78	198.115	Negative	198.1154:39307 199.11875:6659 200.12211:424	0.0588096	0.0198646	0.0705517	0.0218421	0.00863693	0.0314847	0.0301089	0.0432434	0.0217935	0.0303659	0.0151543	0.0145537	0.0119456	0.0115126	0.00952169	0.012447	0.0321706	0.0174502	0.0123459	0.0144636	0.0790206	0.0293476	0.124668	0.0534663	0.0219908	0.0373986	0.0384556	0.032853	0.0474066	0.0699093	0.0518301	0.0601221	0.0132069	0.0135879	0.0143994	0.0363752	0.0557577	0.0395515	0.138694	0.0430582	0.0369613	0.0386621	0.0655199	0.0572878	0.0133
199.0943 @ 6.32	6.32	199.094	Positive	199.09433:14810 200.09768:2102 201.10104:760	0.0108858	0.0135896	0.0089014	0.00743835	0.0132421	0.00818019	0.0458502	0.0343724	0.088836	0.0186728	0.0106118	0.0171001	0.032786	0.0123606	0.0522367	0.0117687	0.0308878	0.021824	0.0160558	0.00845953	0.00903107	0.00566034	0.00684732	0.00666002	0.00790349	0.00777071	0.00681085	0.00506512	0.0151737	0.00886969	0.00965719	0.00860219	0.00742277	0.00581772	0.00724602	0.0270968	0.0303901	0.0784609	0.0387214	0.0597361	0.0588084	0.0527321	0.0294236	0.0273125	0.0419946
199.0997 @ 6.55	6.55	199.1	Negative	199.09909:4206 200.10244:615 201.1058:1309	0.00190894	0.00205135	0.00270678	0.00307435	0.00324097	0.00380236	0.00296007	0.00286165	0.001978	0.002492	0.00235539	0.00163596	0.00217315	0.00327219	0.00255226	0.00211724	0.0038307	0.00222433	0.00182457	0.00166893	0.00677826	0.00557269	0.00876595	0.00616318	0.00677455	0.00699649	0.0110885	0.00486164	0.00344088	0.00499072	0.00373061	0.00664779	0.00287984	0.00282046	0.00277871	0.00763469	0.00304925	0.00318439	0.00759541	0.0025846	0.00232671	0.00408847	0.00802202	0.00780823	0.00332042
200.0358 @ 3.37	3.37	200.036	Positive	200.03575:91170 201.0391:10134 202.04246:5278	0.0091592	0.00956745	0.00523799	0.00597024	0.0113408	0.00574362	0.010096	0.0140853	0.0129534	0.00937609	0.00361907	0.0111816	0.0036921	0.00260499	0.00566699	0.00220199	0.00366175	0.00774306	0.00416194	0.00298041	0.394573	0.150944	0.389109	0.25862	0.230727	0.245874	0.247722	0.213418	0.603285	0.455616	0.289088	0.252002	0.16012	0.178114	0.171691	0.337394	0.51361	0.0580303	0.45391	0.0574515	0.0535955	0.0831412	0.385131	0.342583	0.0289488
200.0578 @ 2.82	2.82	200.058	Negative	200.05736:2846 201.06071:371 202.06407:1009	0.00105854	0.0016867	0.000931773	0.000877614	0.00206093	0.000586706	0.00146254	0.000883204	0.00104012	0.00137552	0.000663276	0.0021751	0.00106506	0.00103693	0.00206361	0.000877121	0.000621148	0.00150424	0.00157494	0.000619786	0.00201109	0.00152425	0.00192764	0.00225657	0.00207495	0.00216872	0.00137742	0.00235093	0.00210632	0.00184344	0.00159265	0.00187471	0.00191986	0.00184992	0.00182733	0.00227561	0.00180366	0.00305389	0.00263459	0.00219227	0.0027668	0.00268551	0.0026656	0.00231858	0.00199325
200.069 @ 5.4	5.4	200.069	Positive	200.06897:4521 201.07232:1083 202.07568:0	0.0114731	0.0110207	0.00706151	0.0108004	0.00777743	0.00664727	0.00964774	0.00805394	0.0111287	0.00837163	0.0113865	0.0186201	0.0117922	0.0157571	0.0137308	0.0099713	0.00727295	0.0143015	0.00938413	0.010085	0.00788847	0.00604793	0.00625297	0.00841994	0.00790696	0.00768677	0.0095277	0.0046102	0.00594358	0.0070194	0.00573569	0.00850325	0.00807429	0.00544622	0.00620849	0.00792126	0.0101485	0.00688043	0.0117266	0.00760874	0.00696568	0.00759906	0.00809553	0.00772934	0.0135788
200.0941 @ 3.75	3.75	200.094	Negative	200.09409:3275 201.09744:875 202.1008:330	0.000855627	0.000549541	0.000940623	0.000916884	0.00155016	0.00109614	0.000810313	0.000797914	0.000665784	0.000991528	0.000184132	0.000517785	0.000386398	0.000288058	0.000495326	0.000170363	0.000321607	0.000293519	0.000290472	0.000171234	0.00273506	0.00199683	0.0033784	0.00207385	0.000940022	0.000963154	0.000883467	0.00150716	0.00171942	0.00114383	0.00119804	0.00100611	0.00060473	0.000472028	0.000487939	0.00108081	0.00148405	0.000890258	0.00279847	0.000597947	0.000564903	0.00075377	0.0009928	0.00121205	0.000258755
200.1285 @ 4.81	4.81	200.129	Positive	200.12852:2275 201.13187:364 202.13523:0	0.00237904	0.00245587	0.0067343	0.00812748	0.00546121	0.00986963	0.00342945	0.00520381	0.00263329	0.00459513	0.00033512	0.000243052	0.000813804	0.00153496	0.000632855	0.000811835	0.00353313	0.000341671	0.00058943	0.00166528	0.00342249	0.00303952	0.00268427	0.00274267	0.000292176	0.000367298	0.000412777	0.000450335	0.000873345	2.49049e-05	2.99138e-05	2.36348e-05	1.99718e-05	0.000476249	0.000653253	0.000367626	3.59518e-05	1.76835e-05	0.00282264	0.000928155	2.49026e-05	0.00094145	0.000736486	0.000445166	3.65038e-05
200.1305 @ 6.93	6.93	200.13	Negative	200.13046:4068 201.13381:0 202.13717:604	3.705e-05	2.42613e-05	2.58109e-05	2.25384e-05	1.84897e-05	2.36866e-05	1.92197e-05	0.0011207	3.18309e-05	1.92164e-05	0.00148693	0.00136913	2.19404e-05	2.35704e-05	0.00124731	2.3183e-05	0.00141846	0.000887771	0.000883647	0.000912316	0.0032362	0.00168876	0.00419617	0.00150552	0.00228092	0.00315033	0.00205134	0.00247794	0.00243318	0.00164028	0.00125013	0.00201334	0.00115404	0.001394	0.00146976	0.0020298	0.00371555	0.00155285	0.00268698	0.00117634	0.00106782	0.00161278	0.00306131	0.00336283	0.00252868
201.0257 @ 0.63	0.63	201.026	Negative	201.02744:92652 202.03079:24817 203.03415:22167	0.138621	0.116847	0.158222	0.135833	0.103868	0.131666	0.0924386	0.124988	0.121607	0.116744	0.118947	0.0770711	0.10489	0.114793	0.101826	0.120674	0.162034	0.10816	0.0840696	0.11696	0.100209	0.116964	0.103281	0.0612917	0.0879411	0.095357	0.0791024	0.132504	0.125341	0.0823351	0.130449	0.115358	0.0885888	0.0920027	0.10626	0.0577824	0.0902895	0.0928554	0.081633	0.113079	0.125473	0.0925213	0.102947	0.0961871	0.166994
202.0483 @ 4.47	4.47	202.048	Positive	202.04803:274925 203.05138:37975 204.05474:34803	0.0329333	0.0476666	0.0167506	0.0227748	0.0506885	0.0238464	0.0442385	0.0414427	0.0776248	0.0438631	0.0611074	0.0712377	0.0591301	0.023355	0.0673097	0.0176715	0.0440316	0.0340299	0.080474	0.0366554	0.0969565	0.0614966	0.0727979	0.0752874	0.0855766	0.0989083	0.0910248	0.0739692	1.68788	2.00838	2.25142	2.14935	1.98641	1.98237	1.71119	2.52319	1.46603	1.78838	1.60911	1.56397	1.9326	2.27385	1.50461	1.6805	2.80806
202.1101 @ 4.04	4.04	202.11	Negative	202.11006:4362 203.11341:779 204.11677:249	0.00138682	0.00112475	0.00226152	0.00352718	0.00315817	0.00370017	0.00191343	0.00229831	0.00145319	0.00194572	0.000598124	0.000781333	0.000700993	0.00133709	0.00100894	0.000813993	0.00137991	0.000819817	0.000673482	0.000894918	0.00234758	0.00275061	0.0027229	0.0019581	0.000956033	0.000581406	0.00132078	0.0017099	0.000955646	0.00114079	0.000997617	0.000846638	0.000493686	0.000659041	0.000393434	0.00106514	0.000808565	0.000914478	0.00178281	0.000644501	0.0009213	0.00124019	0.00188954	0.0015317	0.000338568
202.1725 @ 7.38	7.38	202.172	Positive	202.17139:2586 203.17474:0 204.1781:214	0.0285988	0.0127535	0.00788687	0.014865	0.00578586	0.0117423	0.00444808	0.0185213	0.0114509	0.0163708	0.00124373	0.000692316	0.000463261	0.000975514	0.00105264	0.00145252	0.00207645	0.00109581	0.00161136	0.0011129	0.0260982	0.0129599	0.00482337	0.0172327	0.00152289	0.00208127	0.00036982	0.00191226	0.0184673	0.0153852	0.0109941	0.00489491	0.000858819	0.000581136	0.000893746	0.01338	0.0182856	0.014748	0.036182	0.0229454	0.016551	0.0101572	0.00530771	0.0119444	4.95531e-05
202.1803 @ 5.94	5.94	202.18	Positive	202.18031:4742 203.18366:980 204.18702:0	0.00569685	0.0143682	0.00325621	0.0046502	0.00783249	0.00328554	0.00724743	0.0140526	0.0134458	0.00606248	0.00732602	0.0117932	0.0126588	0.00460393	0.0167238	0.0132733	0.00314752	0.00702223	0.00524534	0.00341882	5.03525e-05	4.14876e-05	4.20633e-05	4.15397e-05	5.10012e-05	4.69446e-05	4.75547e-05	4.01445e-05	9.06131e-05	4.34731e-05	5.22163e-05	4.1256e-05	3.4862e-05	3.1851e-05	4.21165e-05	4.91803e-05	6.27561e-05	3.08677e-05	4.14565e-05	5.0441e-05	4.34691e-05	3.03472e-05	3.64696e-05	0.000423839	0.000637197
203.0318 @ 4.29	4.29	203.032	Positive	203.03241:2563 204.03576:670 205.03912:493	0.00127006	0.000663234	0.000710157	0.000568037	0.000529339	0.000396743	0.000635963	0.000779519	0.000658469	0.00063468	0.000547447	0.000736175	2.40732e-05	0.000606576	0.000681432	0.000414082	0.000448367	0.000633813	0.00103501	0.000311982	0.00116673	0.0011459	0.00161545	0.00228889	0.00164481	0.00173223	0.000416717	0.0014073	0.0212113	0.02988	0.0698967	0.0313862	0.0339084	0.0414544	0.0312452	0.061773	0.0208883	0.0193597	0.0400662	0.00997663	0.0166848	0.0163933	0.0314863	0.0557517	0.0290743
203.0694 @ 3.41	3.41	203.069	Negative	203.0694:2412 204.07275:954 205.07611:861	8.04749e-06	5.26971e-06	8.13343e-05	4.89548e-06	4.01607e-06	5.14487e-06	4.17465e-06	6.90599e-06	9.00624e-05	4.17391e-06	5.9664e-06	4.66476e-05	4.7656e-06	5.11965e-06	4.64163e-05	8.72155e-05	4.95148e-06	4.70425e-06	3.96837e-06	9.71989e-05	0.00164124	0.00218745	0.00090647	0.00140333	0.00146479	0.00125972	0.00131047	0.00243109	0.000870587	0.000726915	0.00104269	0.00157615	0.00068218	0.00138354	0.00127614	0.000433621	0.000522369	3.96544e-06	0.00235267	6.47994e-06	6.82635e-05	3.89857e-06	0.00126569	0.00128199	8.18579e-06
203.1307 @ 7.36	7.36	203.131	Negative	203.13068:2557 204.13403:674 205.13739:0	0.00138173	0.00101399	0.00157946	0.000999544	0.000915677	0.000959448	0.00114695	0.0013026	0.00102701	0.00119054	0.000854133	0.000929268	0.000661216	0.00112207	0.00103978	0.000736848	0.00171013	0.00103014	0.00088606	0.000655905	0.00189521	0.00149302	0.00206084	0.00132014	0.00144892	0.00123363	0.00130172	0.0016168	0.00159207	0.00193022	0.002525	0.0026562	0.000883591	0.00156275	0.00128925	0.00122266	0.00151131	0.00163682	0.00208681	0.00217138	0.00161633	0.00219005	0.00190929	0.00166157	0.00143187
203.1309 @ 6.44	6.44	203.131	Negative	203.13092:7616 204.13427:1420 205.13763:598	0.00614656	0.00383602	0.00497179	0.00308653	0.00337791	0.00274854	0.00382786	0.00411039	0.00337166	0.0032868	0.00340035	0.0035446	0.00319782	0.0031822	0.00393422	0.00211435	0.00396387	0.00326567	0.00277677	0.00200837	0.00563844	0.00365829	0.00600324	0.00483825	0.00432431	0.0042837	0.00401852	0.00493292	0.00593343	0.00514671	0.00493199	0.0043979	0.00294285	0.00300143	0.00335912	0.00506976	0.0045407	0.00484632	0.00475666	0.00970668	0.00612046	0.00522905	0.00540194	0.00492878	0.00557064
203.1311 @ 6.6	6.6	203.131	Negative	203.13109:4237 204.13444:581 205.1378:237	0.00261206	0.00160952	0.00302603	0.00139536	0.00178217	0.00125414	0.00205871	0.00143085	0.00127687	0.001626	0.000993519	0.00149615	0.00104422	0.000886177	0.00196019	0.000832879	0.00181212	0.00127711	0.00121029	0.000562422	0.00349303	0.00121362	0.00347407	0.00261542	0.00190515	0.00138481	0.00157732	0.00185369	0.00197533	0.00235475	0.00196749	0.00113071	0.000856012	0.00106047	0.000837459	0.00173022	0.0017342	0.00194486	0.00280265	0.0053996	0.00237705	0.00196194	0.00219198	0.00268682	0.00157712
203.1314 @ 6.84	6.84	203.131	Negative	203.13144:7044 204.13479:1033 205.13815:0	0.00143213	0.000957983	0.00219549	0.000810829	0.000991076	0.000795575	0.00119996	0.00115801	0.00106788	0.000965507	0.00125406	0.00120169	0.00117976	0.00116689	0.00138804	0.000623294	0.00251711	0.00120894	0.00125055	0.00062182	0.00384416	0.00319356	0.00593793	0.00410665	0.00453365	0.00419763	0.00371909	0.00710096	0.00379464	0.00479099	0.00345273	0.00415307	0.00218919	0.00353524	0.00276431	0.00176729	0.00231456	0.00136477	0.003483	0.00261505	0.0016106	0.00140714	0.0024709	0.00268641	0.00270068
203.1399 @ 1.18	1.18	203.14	Positive	203.13934:3999 204.14269:1708 205.14605:616	0.00594195	0.00439907	0.019502	0.00803412	0.0123431	0.0158316	0.00719537	0.00653032	0.00541059	0.00511777	0.0102851	0.00890326	0.0127391	0.0102067	0.0138973	0.00721172	0.0260115	0.00924273	0.00873743	0.00827757	0.00828944	0.0111875	0.00624802	0.00582249	0.00513243	0.00398657	0.00530693	0.00496932	0.00158788	0.00352516	0.00324239	0.00502376	0.00200667	0.0053646	0.00280965	0.00199359	0.00145368	0.00607596	0.00562871	0.00637519	0.0055023	0.00511456	0.00424954	0.0027082	0.00548303
204.1345 @ 1.95	1.95	204.135	Positive	204.13454:3041 205.13789:0 206.14125:0	0.00565508	0.0051486	0.00462419	0.00695383	0.0097529	0.011514	0.00677202	0.00392709	0.00508417	0.00468339	0.00574268	0.00605526	0.00846675	0.00688936	0.00935607	0.00555551	0.00728103	0.00587545	0.00628487	0.00529257	0.0105785	0.0119658	0.00819802	0.00606244	0.00787123	0.00551249	0.00593636	0.00713991	0.00527581	0.00538888	0.00963665	0.00985653	0.00741225	0.00966303	0.00749604	0.0077093	0.00438231	0.00543092	0.0088631	0.00363171	0.00662962	0.0101229	0.00790087	0.00894143	0.00335973
205.0476 @ 3.95	3.95	205.048	Positive	205.04764:9395 206.05099:1528 207.05435:471	0.00434411	0.00427379	0.00663291	0.00409188	0.00537532	0.00528032	0.00491365	0.00375702	0.00469731	0.00457171	0.00305695	0.00503749	0.00397996	0.0059215	0.00628595	0.00360052	0.00505495	0.00419913	0.00422126	0.00387503	0.0356301	0.0178558	0.0400986	0.0278562	0.0247425	0.039543	0.0270113	0.0258361	0.0273167	0.0399761	0.0261287	0.0514465	0.0222247	0.0235355	0.0195402	0.0131598	0.0447046	0.00855981	0.0476389	0.0144822	0.00990263	0.0120381	0.0223092	0.0244578	0.00714777
205.0733 @ 2.71	2.71	205.073	Negative	205.07281:2315 206.07616:249 207.07952:0	0.00346363	0.00198806	0.00397547	0.00225605	0.00310044	0.00378149	0.00291689	0.00213881	0.0017418	0.00325148	0.00215601	0.00186494	0.00246409	0.00369494	0.00278535	0.00339391	0.00260206	0.00260482	0.00206106	0.00179048	0.00341816	0.00364171	0.00285865	0.00183701	0.00267973	0.00261303	0.00237529	0.0043031	0.0016537	0.00277425	0.00271218	0.00370701	0.0019606	0.00221234	0.00225616	0.000748272	0.00207091	0.0020675	0.00320107	0.00267527	0.00258989	0.00233152	0.00304046	0.00335783	0.0014431
205.1089 @ 1.01	1.01	205.109	Positive	205.10892:2425 206.11227:513 207.11563:0	0.00320052	0.00637316	0.0101087	0.0054489	0.00388163	0.00739969	0.00743069	0.0042343	0.00601015	0.00688807	0.00813801	0.00772995	0.00982449	0.00939391	0.00710348	0.00734737	0.00674183	0.00746638	0.0073449	0.00589861	0.00449641	0.00363182	0.00320068	0.00312429	0.00728146	0.0074533	0.00912029	0.00737958	0.00462429	0.00524022	0.00570546	0.00766907	0.00450489	0.00458704	0.00231469	0.00220598	0.00314163	0.00638645	0.0067634	0.00371029	0.00807685	0.00326728	0.00360283	0.0025704	0.00693004
206.051 @ 1.53	1.53	206.051	Negative	206.05095:6524 207.0543:1282 208.05766:0	0.00122247	0.00160015	0.000911351	0.000807993	0.0015382	0.00107071	0.00139922	0.00112714	0.00141211	0.00133998	0.000813585	0.00162459	0.00124525	0.00058998	0.00161771	0.000781339	0.000761286	0.00121029	0.000988375	0.000716442	0.00537777	0.00358802	0.0067293	0.00577897	0.00636204	0.0066976	0.00540077	0.00813053	0.0062082	0.00784634	0.00595393	0.00772478	0.00645012	0.00591619	0.00573123	0.00498783	0.00449788	0.00440063	0.00726605	0.00399298	0.00467041	0.00390407	0.0062616	0.00622599	0.00462035
207.0143 @ 5.85	5.85	207.014	Negative	207.01431:25089 208.01766:5233 209.02102:0	0.000100226	6.56309e-05	6.98227e-05	6.09701e-05	5.00176e-05	6.40761e-05	5.19926e-05	8.60096e-05	8.61078e-05	5.19834e-05	7.43077e-05	5.28576e-05	5.93525e-05	6.37619e-05	4.90097e-05	6.27139e-05	6.16675e-05	5.85884e-05	4.94236e-05	6.01027e-05	8.05618e-05	6.63784e-05	6.72995e-05	6.64616e-05	8.15997e-05	7.51093e-05	7.60854e-05	6.42295e-05	0.00202126	6.9555e-05	8.35439e-05	6.60079e-05	5.57776e-05	5.09603e-05	6.73846e-05	0.0102566	0.00690589	0.00950518	0.000663286	0.0277253	0.0134698	0.00916333	0.000912746	5.56375e-05	0.0418462
207.0484 @ 7.82	7.82	207.048	Negative	207.04836:12755 208.05171:2685 209.05507:1899	0.0164655	0.0103875	0.0131962	0.00935076	0.00811126	0.0110243	0.00904115	0.0150728	0.0146899	0.00938583	0.0123188	0.00940252	0.00887388	0.00985732	0.00800705	0.00991314	0.00957103	0.0096107	0.00866444	0.000898604	0.0126494	0.010844	0.0124173	0.0112732	0.0135128	0.0131519	0.0128125	0.0107574	0.0234803	0.0131455	0.0146758	0.0120121	0.0110754	0.0102821	0.0131209	0.0148141	0.0184513	0.00929519	0.0129174	0.0141466	0.0125624	0.0113885	0.0103193	0.0102691	0.0182122
208.0124 @ 4.17	4.17	208.012	Negative	208.01151:5101 209.01486:0 210.01822:1991	5.89262e-05	3.85865e-05	4.1051e-05	3.58463e-05	2.94069e-05	3.76724e-05	0.000305681	5.05678e-05	5.06255e-05	3.05627e-05	4.36879e-05	3.10767e-05	3.48952e-05	3.74877e-05	2.88144e-05	3.68715e-05	3.62563e-05	3.4446e-05	2.90577e-05	3.53363e-05	0.00652952	0.00230849	0.00883472	0.00358207	0.0118267	0.00449681	0.00544516	0.00798443	0.0551616	0.0194451	0.00626506	0.00974842	0.00630233	0.00701657	0.00716435	0.0114397	0.0122672	2.90362e-05	0.0128619	4.74481e-05	4.08899e-05	2.85465e-05	0.0146579	0.0126876	5.99389e-05
208.0636 @ 4.39	4.39	208.064	Negative	208.06357:3633 209.06692:689 210.07028:409	0.000228172	0.000214987	0.00018209	0.000630542	0.000778456	0.000481177	0.000519257	0.000308643	0.000467133	0.000323248	0.000184818	0.000642102	0.00092557	0.000412973	0.000705685	0.000711554	0.00056308	0.00063407	0.00081565	0.000643727	0.00169102	0.00263232	0.0018391	0.00107288	0.0026664	0.00133929	0.00212547	0.00366204	0.00142428	0.000718638	0.000241997	0.00219171	0.001297	0.00191422	0.0017924	0.000959541	0.00112406	0.000858588	0.00175034	0.000547135	0.000203479	0.000979789	0.00100815	0.000996407	0.00122041
208.0642 @ 1.56	1.56	208.064	Positive	208.06416:6462 209.06751:1094 210.07087:498	0.00348859	0.00348151	0.00281059	0.00280449	0.00536386	0.00272798	0.00554499	0.00210919	0.00417667	0.0036396	0.00313228	0.00503925	0.00344002	0.00264807	0.00589507	0.00220095	0.00379097	0.00427735	0.00337999	0.00171711	0.0210269	0.0187451	0.022205	0.0220661	0.024524	0.019598	0.0181151	0.0218207	0.0217705	0.028639	0.0159	0.0213607	0.0271219	0.0252718	0.0284639	0.0199318	0.0143661	0.0359605	0.0213115	0.0275306	0.0355706	0.0284621	0.0189951	0.0166189	0.019532
208.0947 @ 5.99	5.99	208.095	Positive	208.09468:20629 209.09803:3866 210.10139:1161	0.0355791	0.0275182	0.0448946	0.0265967	0.0274474	0.0346223	0.0362499	0.0335699	0.0245444	0.0337459	0.0110325	0.0110035	0.00909745	0.01962	0.0104746	0.0125238	0.0233453	0.0120802	0.00965782	0.0165089	0.0695591	0.0615753	0.0838994	0.0670145	0.0208402	0.0209659	0.0295518	0.023266	0.0551383	0.0634201	0.0624913	0.0293397	0.0118026	0.0182036	0.0140079	0.0626352	0.0561496	0.0427747	0.113764	0.0405979	0.0425928	0.0507681	0.0819057	0.0752634	0.0115878
208.0995 @ 8.59	8.59	208.099	Negative	208.09949:2080 209.10284:567 210.1062:0	0.000203655	4.98397e-06	5.60364e-05	8.62774e-05	0.000155522	0.000281078	3.94829e-06	0.000152296	0.000332999	0.000101207	0.000110602	0.000124342	4.5072e-05	8.02856e-05	7.3439e-05	4.76246e-06	0.00019942	0.000115207	0.000104198	0.000112473	0.000181353	0.000226218	5.39746e-05	0.000194932	6.19663e-06	6.32868e-05	0.00011598	6.00925e-05	0.000336835	8.07662e-05	0.000206511	0.000104095	8.02558e-05	0.000177241	0.000286176	9.50114e-05	9.6858e-05	0.000176497	9.34715e-05	0.000128773	5.65231e-05	9.33248e-05	0.000114462	0.000125534	0.000330027
208.1254 @ 5.67	5.67	208.125	Positive	208.1254:3250 209.12875:725 210.13211:0	4.12695e-05	0.000337066	2.87504e-05	2.51052e-05	0.000314997	0.00028678	0.000249359	3.54156e-05	3.5456e-05	2.14049e-05	3.05972e-05	2.17648e-05	0.000313981	0.000262548	0.00022868	2.58233e-05	0.000292504	2.41246e-05	2.03508e-05	2.47481e-05	0.00105454	0.000404237	0.00104904	0.000826991	3.35998e-05	3.09273e-05	3.13292e-05	2.64473e-05	0.0188368	0.00216345	0.0139072	0.0216422	0.0137197	0.0149779	0.0097991	0.0032127	0.0310363	0.00738598	0.00112906	0.00313978	0.00797815	0.00118604	0.0128635	0.0158707	0.00710628
209.0789 @ 4.61	4.61	209.079	Positive	209.07893:3004 210.08228:327 211.08564:1715	0.00393107	0.00426255	0.00386492	0.00346178	0.00319724	0.00340462	0.00366567	0.00322358	0.00396296	0.00358442	0.00395629	0.00306321	0.00236679	0.0033775	0.00212328	0.00255897	0.00234416	0.0036342	0.00361161	0.00333716	0.0106	0.00597266	0.00903829	0.00867481	0.00972725	0.0135854	0.0169345	0.00573423	0.0070612	0.0108665	0.0081578	0.0132914	0.00780723	0.00625029	0.00618306	0.0171024	0.00739908	0.00408718	0.0123957	0.00865303	0.00606361	0.00446999	0.01207	0.0121288	0.00825755
210.0255 @ 4.21	4.21	210.025	Positive	210.02548:4555 211.02883:746 212.03219:1409	0.000475199	0.000298653	2.79122e-05	2.43733e-05	1.99949e-05	0.000564575	0.000992897	0.000358295	0.0015252	0.000497696	0.000334853	0.0016287	0.00154825	0.000642963	0.000985891	0.000331084	0.000386002	2.34212e-05	0.00022756	2.40265e-05	0.00506029	0.001265	0.00435103	0.00328911	0.0105121	0.00488518	0.0057986	0.00640454	0.0561414	0.0167821	0.00759224	0.00887143	0.00608339	0.00644048	0.00710876	0.0118528	0.0139484	0.00052947	0.0106022	0.00126871	0.00127557	0.00173847	0.0119333	0.0136385	0.00107346
210.0739 @ 3.51	3.51	210.074	Positive	210.07385:6407 211.0772:1196 212.08056:0	0.00463667	0.00427537	0.0106342	0.00829162	0.00645526	0.00945007	0.00457236	0.00599486	0.00343793	0.0063064	0.00887296	0.00850408	0.0101754	0.019735	0.0093718	0.0125661	0.0271593	0.0108261	0.00696211	0.0108919	0.0105201	0.0114444	0.0114341	0.00851225	0.0209354	0.0187564	0.0233416	0.0264138	0.00854321	0.0110324	0.011673	0.03397	0.0186686	0.0243819	0.0179433	0.012597	0.00701121	0.00583603	0.0129966	0.00638535	0.00537986	0.00841194	0.0107682	0.0118072	0.010995
210.0739 @ 3.96	3.96	210.074	Positive	210.07388:21861 211.07723:2534 212.08059:594	0.00788049	0.00618518	0.0160172	0.0158282	0.0101987	0.0184761	0.00855454	0.0106112	0.00724424	0.0119115	0.00802436	0.0183996	0.0176607	0.0293932	0.0166559	0.0240868	0.0351222	0.0211182	0.0258521	0.031125	0.045636	0.0350057	0.0459178	0.0277621	0.0541658	0.0742741	0.0685122	0.0932005	0.0321187	0.0297802	0.0250042	0.123655	0.0271314	0.0594301	0.045532	0.023761	0.036473	0.00964855	0.0784852	0.00592341	0.00863002	0.0101662	0.0287453	0.0246938	0.0155467
210.1106 @ 6.45	6.45	210.111	Positive	210.11055:80286 211.1139:11164 212.11726:1395	0.105586	0.0994281	0.167939	0.21115	0.169213	0.241341	0.163328	0.191853	0.0911641	0.162228	0.0354454	0.0363492	0.0359768	0.0594996	0.0356026	0.0427729	0.0696907	0.0446533	0.0345864	0.0588926	0.278412	0.290612	0.342657	0.221378	0.108347	0.114863	0.164439	0.124378	0.206242	0.258823	0.239839	0.122227	0.0523236	0.0638014	0.0645878	0.246667	0.151211	0.152326	0.364696	0.0981851	0.14829	0.251662	0.344744	0.324534	0.0321359
210.1124 @ 4.44	4.44	210.112	Positive	210.11244:2862 211.11579:566 212.11915:329	0.00495741	0.00441353	0.00272406	0.00418432	0.00793558	0.00212734	0.00620468	0.0050234	0.00596684	0.00461998	0.00297867	0.00917741	0.00589009	0.00296955	0.0100943	0.00288105	0.00324574	0.0033881	0.00634869	0.00174717	0.00768489	0.00479655	0.00832103	0.0096456	0.00769222	0.00671463	0.00634111	0.00726018	0.00861229	0.00812375	0.00709632	0.00726545	0.00899355	0.00635282	0.00728308	0.0057582	0.00559547	0.0120571	0.00677755	0.0088866	0.0103377	0.0103774	0.0100074	0.00877923	0.00821468
210.1171 @ 6.99	6.99	210.117	Negative	210.11819:3167 211.12154:590 212.1249:0	0.00051309	0.000525093	0.00160462	0.000479591	0.000825285	0.00112264	0.000574835	0.00170915	1.32496e-05	0.00057931	0.00246419	0.00203484	0.00198005	0.00215918	0.00162304	0.00184937	0.00252055	0.00200628	0.000697488	0.000229712	0.00405436	0.00377649	0.00745956	0.00376825	0.00644405	0.00913785	0.00975276	0.00429677	0.00232361	0.00348828	0.00217947	0.00635989	0.00321146	0.00216714	0.00251866	0.00364861	0.00103946	0.000919704	0.00558008	1.2418e-05	0.000587485	0.000504435	0.00436854	0.0039293	0.00101203
211.0946 @ 6.39	6.39	211.095	Positive	211.09456:44156 212.09791:5718 213.10127:584	0.136582	0.0913747	0.0974158	0.0742772	0.0976388	0.083236	0.0771382	0.0983958	0.0898033	0.073634	0.0853893	0.0647501	0.0672943	0.0970974	0.0814086	0.0761858	0.0788743	0.0688553	0.0654234	0.06757	0.129583	0.148587	0.132267	0.139083	0.154852	0.222902	0.226922	0.113262	0.179601	0.136539	0.141182	0.232225	0.145742	0.11341	0.101094	0.207232	0.128208	0.103577	0.158429	0.165686	0.126421	0.127745	0.166571	0.182258	0.128539
212.0675 @ 0.89	0.89	212.068	Negative	212.06752:3757 213.07087:529 214.07423:0	0.00101207	0.00168759	0.000489415	0.000279139	0.00038727	0.000317008	0.000432753	0.00203171	0.00192142	0.0004873	0.000772951	0.000618636	0.000657181	0.00020608	0.000520093	0.000448483	0.000181052	0.000278723	0.000340998	0.000319588	0.00123461	0.00100776	0.000786491	0.00128552	0.00133189	0.00165271	0.00152233	0.00146336	0.00500796	0.00109602	0.000822523	0.000863963	0.00124901	0.00106303	0.00112411	0.00149062	0.00262394	0.000813552	0.0015495	0.00216301	0.00165454	0.000769064	0.000773759	0.00108379	0.0033943
212.0685 @ 6.78	6.78	212.068	Positive	212.06845:3566 213.0718:685 214.07516:710	0.00550886	0.00391536	0.00911948	0.00704914	0.00523204	0.0154671	0.00622867	0.00464249	0.00544603	0.00893232	0.00363605	0.00490743	0.00775073	0.00647224	0.00473261	0.00463335	0.0106764	0.00726722	0.0131807	0.00481803	0.00232022	0.0019723	0.00330016	0.00232446	0.00155519	0.00224677	0.000729628	0.000864765	0.00114347	0.0011928	0.0011535	0.00138601	0.00158862	0.00143957	0.00110675	0.00243252	0.00161928	0.0156648	0.00245767	0.00843725	0.0145942	0.0101354	0.0022026	0.00290275	0.00750272
212.0894 @ 3.4	3.4	212.089	Positive	212.08937:8661 213.09272:1719 214.09608:0	3.91356e-05	2.5627e-05	2.72638e-05	2.38071e-05	1.95305e-05	2.50199e-05	2.03016e-05	3.35843e-05	3.36227e-05	2.02981e-05	0.00320737	0.00493727	0.00495583	0.00728602	0.00739052	0.00545936	2.40794e-05	0.00456752	0.00490321	0.00485326	0.0200163	0.0300872	0.0276915	0.0236969	0.0360334	0.0461496	0.0497792	0.0162792	0.0201004	0.0219868	3.26215e-05	0.0408599	0.0215763	0.0122443	0.0141877	0.0334391	0.0177599	0.00705709	0.031338	3.15124e-05	0.00715449	0.0083481	0.0234051	0.0241159	0.00556404
212.0897 @ 3.28	3.28	212.09	Positive	212.08968:14022 213.09303:2701 214.09639:409	0.024245	0.0195931	0.0519129	0.0446347	0.030911	0.05694	0.0255206	0.0349996	0.0187199	0.028135	0.00735008	0.00485926	0.00881915	0.0120556	0.00660446	0.0106705	0.022053	0.00682847	0.00722981	0.0151725	0.0725561	0.0600928	0.0598444	0.0470246	0.017328	0.017055	0.0325653	0.0291834	0.0464576	0.0543911	0.0462775	0.0349727	0.0130084	0.018394	0.013532	0.0427478	0.0377108	0.0109446	0.0659981	0.0123437	0.008639	0.0166759	0.0552179	0.0435944	0.00479857
212.0899 @ 3.15	3.15	212.09	Positive	212.08989:3179 213.09324:428 214.0966:0	0.00976118	0.00778367	0.00961547	0.00814902	0.00897791	0.00728792	0.00831618	0.006211	0.00838124	0.00702566	0.0085287	0.00673688	0.00770981	0.00728492	0.00847227	0.00554485	0.0103244	0.00834153	0.00803253	0.00622387	0.016793	0.0186185	0.0145093	0.0158881	0.0169212	0.013009	0.0184276	0.0180773	0.0177911	0.017556	0.0190369	0.0252045	0.0140157	0.0144172	0.0166513	0.0105365	0.0156168	0.0148514	0.0183982	0.0172173	0.0170108	0.0180759	0.0170174	0.0183307	0.0149948
212.0899 @ 3.65	3.65	212.09	Positive	212.08992:5839 213.09327:827 214.09663:424	0.00741513	0.00658989	0.0115686	0.00692301	0.00859574	0.00638035	0.00851309	0.00843874	0.00560907	0.00922931	0.00771023	0.00841972	0.0103326	0.0111735	0.0106265	0.00787166	0.018698	0.00827613	0.00868175	0.00951083	0.024505	0.0181531	0.0249224	0.0168597	0.0224304	0.0195385	0.0309167	0.0252355	0.0199193	0.0157827	0.0122766	0.0298432	0.0113923	0.0172466	0.0151398	0.0134315	0.0116805	0.00747753	0.0195049	0.00901808	0.00580165	0.00913373	0.0156458	0.0189444	0.00764374
212.09 @ 4.73	4.73	212.09	Positive	212.09003:5136 213.09338:828 214.09674:0	0.00332032	0.00167353	0.00227384	0.00212371	0.0022378	0.00279227	0.00247973	0.00330138	0.00234755	0.00223822	0.00134102	0.00339311	0.00291495	0.00317318	0.00324012	0.00260713	0.00413626	0.00243969	0.00252199	0.00336831	0.0102631	0.0136653	0.0118396	0.0111722	0.0132471	0.0108758	0.0167008	0.0218959	0.00807069	0.00691448	0.00716926	0.0147314	0.00934707	0.0151616	0.0104685	0.0043114	0.00728865	0.00340829	0.0131244	0.0021866	0.00396101	0.00414662	0.00662921	0.00734299	0.00359769
212.1031 @ 2.75	2.75	212.103	Positive	212.10312:3758 213.10647:621 214.10983:0	0.00631384	0.00884866	0.00555157	0.00635546	0.012053	0.00533447	0.0095827	0.00497388	0.00587363	0.00910092	0.0077374	0.00886216	0.00801736	0.00701355	0.0127951	0.00658857	0.00585983	0.00948796	0.00875582	0.00548517	0.00584914	0.00425078	0.00655722	0.00619405	0.00699296	0.00600218	0.00534307	0.00828146	0.00536228	0.00798958	0.00581965	0.00980364	0.00672255	0.006341	0.00824047	0.00737938	0.00757326	0.0107334	0.00859119	0.00902006	0.0101836	0.0095724	0.0106324	0.0109924	0.00950232
212.1307 @ 7.26	7.26	212.131	Negative	212.13062:3867 213.13397:755 214.13733:271	0.00342132	0.00242236	0.00420728	0.00315851	0.00444863	0.00351497	0.00369679	0.00384844	0.00307514	0.00349198	0.00272456	0.00249566	0.00331627	0.00418531	0.00371838	0.00283169	0.00414982	0.00344101	0.0034421	0.00269342	0.00272314	0.00339964	0.0038534	0.00233145	0.00360945	0.00391368	0.00387732	0.00454071	0.00235845	0.00273848	0.00305908	0.0037054	0.00209655	0.00310624	0.00258118	0.000708842	0.00155213	0.00351827	0.00350797	0.0023109	0.00281292	0.00386007	0.00290054	0.00310131	0.00285988
212.1314 @ 7.45	7.45	212.131	Negative	212.12939:3857 213.13274:1004 214.1361:223	0.00228263	0.00174676	0.0023397	0.00161769	0.00116009	0.0020804	0.00252238	0.00225469	0.00143172	0.00209916	0.00242893	0.00247804	0.0023817	0.00239282	0.0025465	0.00191039	0.00345411	0.00275566	0.00221144	0.00226388	0.00324899	0.00266874	0.00478651	0.00278427	0.00344223	0.00235543	0.00395764	0.00500107	0.00190858	0.0035089	0.00315513	0.0044418	0.00165719	0.00322334	0.00235911	0.00196201	0.00204261	0.00315871	0.00473131	0.00237192	0.00222938	0.00398626	0.00421001	0.00301535	0.0039324
213.0361 @ 3.23	3.23	213.036	Negative	213.03618:3242 214.03953:1056 215.04289:354	0.000704545	0.000909831	0.00040314	0.000384542	0.00144144	0.000758862	0.000926501	0.000881944	0.00109804	0.000745768	0.000878686	0.00357953	0.00173437	0.000670015	0.00257986	0.000581061	0.00108269	0.00109681	0.00175673	0.000504723	0.00844549	0.00658837	0.00932048	0.01337	0.00743669	0.0106841	0.00662082	0.00846469	0.00665254	0.00436751	0.00318805	0.00687812	0.00534885	0.00565989	0.00419687	0.00446296	0.00677535	0.00204962	0.00762443	0.00125354	0.0014444	0.00150521	0.00517912	0.00370623	0.00169621
213.0394 @ 1.78	1.78	213.039	Negative	213.03941:3138 214.04276:0 215.04612:0	0.00469523	0.00136979	0.00472734	0.00151741	0.00138615	0.00102337	0.00146741	0.00071713	0.00221855	0.00195448	0.00404228	0.00245475	0.00195083	0.00189327	0.0024033	0.00113312	0.00281377	0.00279223	0.00147707	0.00487111	0.00109864	0.00059271	0.000552552	0.000696041	0.000819504	0.000455745	0.000650964	0.000617896	0.000388141	0.00024172	0.000154208	7.68204e-05	0.000268322	0.000303055	0.000282147	0.00019985	0.000154894	0.00105006	0.000549182	0.00335293	0.00441554	0.00060025	0.000358194	0.000110583	0.000646039
213.0573 @ 6	6	213.057	Negative	213.05731:3976 214.06066:937 215.06402:0	0.00141442	0.000885266	0.00122958	0.000814475	0.000919879	0.00112317	0.000698721	0.00131901	0.00156848	0.000638567	0.00120469	0.000887686	0.00112442	0.000666784	0.000931097	0.00103982	0.000865009	0.000737306	0.00117473	0.000905428	0.0012885	0.000977967	0.00115343	0.0013812	0.00136284	0.00115498	0.00163488	0.00098926	0.00264142	0.00103975	0.00167807	0.00121632	0.000836627	0.00116927	0.00142431	0.00138642	0.00209053	0.000858167	0.0015832	0.00146122	0.00141356	0.0011774	0.00123824	0.000898009	0.00189658
213.0616 @ 7.2	7.2	213.062	Negative	213.06161:4419 214.06496:545 215.06832:0	1.08364e-05	7.09594e-06	7.85322e-05	6.59202e-06	5.40785e-06	6.92783e-06	0.000160019	9.29927e-06	9.30988e-06	5.62039e-06	8.03407e-06	8.84202e-05	6.41713e-06	6.89387e-06	5.29888e-06	6.78056e-06	6.66742e-06	9.16338e-05	0.000282056	0.00032403	0.000231995	7.17676e-06	7.27635e-06	7.18576e-06	8.82247e-06	8.12074e-06	0.000102848	9.09603e-05	1.56748e-05	7.52021e-06	9.03267e-06	7.1367e-06	6.03062e-06	8.64152e-05	7.28555e-05	0.00136342	0.00115906	0.00171185	0.000402442	0.0039968	0.00229938	0.00165273	0.000357195	6.01547e-06	0.00737004
213.1098 @ 6.6	6.6	213.11	Positive	213.10983:3463 214.11318:770 215.11654:560	0.0149407	0.00932045	0.0114022	0.00880954	0.0105594	0.00737904	0.010609	0.0115467	0.0130019	0.0095785	0.00969403	0.0119016	0.0111372	0.0104652	0.0122143	0.00816428	0.0129146	0.0101726	0.00990151	0.00930228	0.0170589	0.0139968	0.013978	0.0157854	0.0141025	0.0151424	0.013485	0.0122807	0.0256754	0.0169796	0.0188808	0.0187741	0.0149685	0.0134099	0.0104459	0.0183335	0.0184698	0.014527	0.0177579	0.0231166	0.0190811	0.0158237	0.0149952	0.0168239	0.0233203
213.1099 @ 4.69	4.69	213.11	Positive	213.10986:2972 214.11321:384 215.11657:236	0.00646549	0.00412171	0.00539426	0.00547058	0.00541317	0.0044877	0.00482354	0.00620478	0.00470662	0.00470254	0.00328927	0.00384509	0.00367698	0.00632606	0.00589876	0.00493714	0.0062498	0.00366807	0.00456057	0.00464959	0.00867652	0.0106098	0.00991286	0.00981997	0.010692	0.0103175	0.0134755	0.00613963	0.0107593	0.0118499	0.00858586	0.0142407	0.00884422	0.0054674	0.00676534	0.0147484	0.00849006	0.00777726	0.0140742	0.00660185	0.0108427	0.00902583	0.0130322	0.0169595	0.00845972
213.1233 @ 4.22	4.22	213.123	Positive	213.12334:2329 214.12669:279 215.13005:364	0.00420386	0.00331203	0.002963	0.00240412	0.00610244	0.000760056	0.00344958	0.00240834	0.00354666	0.003605	0.00250593	0.00512236	0.00381048	0.00254854	0.00821538	0.00245308	0.00266451	0.00385299	0.00465368	0.00159273	0.00485985	0.0035033	0.00427123	0.00488965	0.00554363	0.00452863	0.00446422	0.0051434	0.00764251	0.0065048	0.00571888	0.00490287	0.00886207	0.00613215	0.00728805	0.0156813	0.00948333	0.0129415	0.00801935	0.0128701	0.0122262	0.00921233	0.0125479	0.0112971	0.00862169
214.0514 @ 4.16	4.16	214.051	Positive	214.05086:2220 215.05421:0 216.05757:0	0.0165825	0.00758341	0.00926329	0.00685899	0.0101886	0.00779584	0.00898767	0.00915064	0.00975712	0.0072726	0.00725925	0.0121725	0.00899286	0.00741646	0.0132921	0.0047123	0.011736	0.00706663	0.00802962	0.00647806	0.0163378	0.00943678	0.022778	0.021958	0.0169639	0.0262532	0.0230348	0.012158	0.0702495	0.0827446	0.0555361	0.0352894	0.0369019	0.0169946	0.0200981	0.0458498	0.039299	0.0215059	0.0439992	0.0589558	0.0259222	0.0222983	0.0474608	0.0536359	0.0173924
214.074 @ 3.42	3.42	214.074	Negative	214.07402:5458 215.07737:653 216.08073:373	0.00111003	0.000856101	0.00179779	0.0016053	0.00159298	0.00264634	0.00169447	0.00165594	0.00117674	0.00124618	0.00127399	0.00160553	0.00166757	0.00252153	0.00174847	0.00206509	0.00280228	0.00163412	0.0012976	0.00193111	0.00441526	0.00364271	0.00487331	0.00338762	0.00330802	0.00220054	0.00467609	0.00550191	0.00140969	0.00265365	0.0029745	0.00397508	0.00204065	0.00319352	0.00301811	0.00196894	0.00139671	0.000838837	0.00476007	0.000504037	0.000532082	0.00185052	0.00352388	0.00294756	0.00129562
214.1107 @ 5.6	5.6	214.111	Negative	214.1107:18191 215.11405:3679 216.11741:589	0.00167681	0.000940501	0.00437486	0.00261967	0.00177208	0.0033556	0.00170246	0.0015388	0.00135947	0.0020208	0.00268933	0.00402009	0.00334237	0.00518406	0.00302608	0.00419325	0.0114738	0.00440092	0.00359058	0.00576486	0.0057114	0.00585212	0.00816663	0.00555872	0.00976369	0.00938956	0.0113683	0.0183369	0.00379331	0.00291117	0.00321176	0.0135346	0.00322366	0.00769882	0.00595242	0.00175358	0.00356209	0.00146222	0.00887865	0.000945533	0.000968764	0.00222095	0.00324809	0.00285649	0.00187709
214.1469 @ 7.85	7.85	214.147	Negative	214.14754:2497 215.15089:0 216.15425:0	0.00348155	0.00243232	0.0041959	0.00221169	0.00207491	0.00256272	0.00337469	0.0029265	0.00270533	0.00300801	0.00285557	0.0024634	0.00296617	0.00267035	0.00288277	0.00194227	0.00278597	0.00316407	0.00236732	0.00163069	0.00315591	0.00252705	0.00388299	0.00227882	0.00210808	0.00164757	0.00307894	0.00356155	0.00180255	0.00292658	0.00295974	0.00280865	0.00134866	0.00201124	0.00143269	0.00105734	0.00131728	0.00442864	0.00314649	0.00359492	0.00437742	0.00540275	0.00320506	0.00282905	0.00421773
215.0322 @ 0.94	0.94	215.032	Negative	215.03224:2681 216.03559:420 217.03895:2007	0.00223412	0.00183911	0.00158917	0.00101017	0.00118485	0.00105344	0.00135992	0.00186974	0.00179312	0.00154494	0.00160603	0.00222614	0.00124868	0.00153556	0.00162886	0.00131951	0.00102217	0.00141312	0.00172325	0.00107477	0.00159605	0.00132457	0.00189118	0.00188932	0.0025381	0.00198633	0.00166228	0.00173943	0.00379412	0.00187438	0.00218895	0.00161489	0.00146526	0.0013864	0.0021057	0.00193571	0.00195386	0.00164201	0.00163964	0.00189573	0.0024068	0.00164197	0.0021004	0.00153535	0.00180162
215.0489 @ 2.93	2.93	215.049	Positive	215.04893:9737 216.05228:1592 217.05564:1236	0.00186673	0.00166531	0.000784771	0.00167947	0.00567954	0.00158355	0.00353162	0.00231753	0.005888	0.0036627	0.0032824	0.0144633	0.00672311	0.00112627	0.00981763	0.000964786	0.00346576	0.00392076	0.00882356	0.000944878	0.0303542	0.0223162	0.0274085	0.0489943	0.028331	0.041476	0.0255554	0.0265775	0.0341435	0.0192692	0.0131042	0.0334916	0.0268408	0.0264095	0.0201322	0.0191608	0.0327913	0.00917518	0.030743	0.00518103	0.0043221	0.00630845	0.0205101	0.0175174	0.00978949
215.1052 @ 3.05	3.05	215.105	Negative	215.10544:13708 216.10879:1763 217.11215:308	0.0205093	0.0178586	0.0188233	0.0128502	0.0230407	0.0152072	0.0213457	0.0127156	0.0168054	0.0199325	0.0198802	0.0212825	0.0206479	0.0177785	0.0226706	0.0128713	0.0131671	0.0196095	0.0154085	0.0121108	0.0266481	0.0284725	0.0328366	0.0226605	0.0299922	0.0235406	0.0271712	0.0461325	0.0229635	0.0294673	0.0278386	0.0330878	0.0265289	0.0259004	0.0242815	0.0198243	0.0184458	0.0346116	0.0342716	0.0303629	0.036687	0.0421255	0.0405706	0.0393202	0.0299275
215.1052 @ 2.72	2.72	215.105	Negative	215.10507:2393 216.10842:429 217.11178:0	0.0018954	0.00176116	0.00260385	0.00361053	0.00459572	0.00382457	0.00281772	0.00170056	0.00217807	0.00278408	0.00302169	0.00283254	0.00313525	0.00341955	0.00339532	0.00196942	0.00354333	0.00274706	0.00275042	0.0023588	0.00372454	0.00422016	0.00313783	0.00274948	0.00336589	0.00249121	0.00325868	0.00496197	0.0019722	0.00190721	0.00285708	0.00320012	0.0024639	0.00295567	0.00226112	0.00197425	0.0014646	0.00179334	0.00278768	0.00153826	0.00163257	0.00263589	0.00259557	0.00229065	0.0018001
216.0901 @ 2.88	2.88	216.09	Negative	216.08847:4231 217.09182:514 218.09518:0	0.00145486	0.00200718	0.00244205	0.00244958	0.00306327	0.00248623	0.0023876	0.00180212	0.00174611	0.00281592	0.00175317	0.00227507	0.00245176	0.00317904	0.00250661	0.00189392	0.0024172	0.00234006	0.00176829	0.00157967	0.0060614	0.00499021	0.00602009	0.00482973	0.00528783	0.00421017	0.00502244	0.0080594	0.00358897	0.00559677	0.00508885	0.00608257	0.0036539	0.0051185	0.00400739	0.00422133	0.00557781	0.00486516	0.00998231	0.00269151	0.00455691	0.00527323	0.00896827	0.00720575	0.00419569
217.0344 @ 5.62	5.62	217.034	Negative	217.03592:38727 218.03927:82072 219.04263:68124	0.0655386	0.0433558	0.0472867	0.0362775	0.0325173	0.0366019	0.0336413	0.0559537	0.05601	0.0354153	0.0450808	0.0369503	0.0349975	0.0417425	0.0302714	0.0385175	0.0382776	0.0382631	0.0336249	0.0392631	0.052637	0.042566	0.0429901	0.0421701	0.0530351	0.0497397	0.0510159	0.0425647	0.0911041	0.0453538	0.0530707	0.0453773	0.0402239	0.038112	0.0476034	0.0533764	0.0684897	0.0346129	0.0415872	0.0526854	0.0463278	0.035417	0.0387286	0.0345957	0.00582357
217.0976 @ 4.43	4.43	217.098	Positive	217.09761:11040 218.10096:2075 219.10432:312	0.0145715	0.0168905	0.0155203	0.0144874	0.0231011	0.0132303	0.0199701	0.0121277	0.0117499	0.0193196	0.0230245	0.0232796	0.0228148	0.0169259	0.0281684	0.0157382	0.00884649	0.0172705	0.0215487	0.0123173	0.0630627	0.0228817	0.0261541	0.02527	0.0265089	0.0301118	0.023325	0.0328939	0.0299617	0.0336521	0.0274775	0.0355048	0.0322311	0.0252792	0.0261946	0.0354172	0.0384303	0.0614363	0.0327571	0.0481172	0.0557528	0.0590466	0.0497526	0.046227	0.0638259
217.1104 @ 4.07	4.07	217.11	Negative	217.11043:3157 218.11378:521 219.11714:0	0.000905709	0.00119349	0.00133847	0.00114181	0.00179635	0.00098717	0.0015069	0.00131866	0.00140558	0.00128366	0.00090385	0.00163535	0.00143243	0.00127516	0.00196139	0.00102512	0.00124662	0.00144959	0.00155903	0.000886613	0.00270249	0.00193383	0.00251264	0.00256596	0.00215939	0.00226498	0.00220931	0.00318191	0.00212935	0.00224936	0.00187777	0.00268681	0.00170889	0.00172259	0.00185241	0.00183721	0.00173037	0.00243825	0.0025721	0.00166972	0.00195648	0.00222776	0.00245149	0.00205236	0.00188488
217.1133 @ 8.33	8.33	217.113	Positive	217.11331:4627 218.11666:0 219.12002:235	0.024735	0.00430446	0.0165519	0.0182029	0.00889251	0.0106235	0.0163172	0.0201902	0.0185849	0.0138574	0.00753405	0.00471708	0.00871839	0.0220437	0.00676595	0.00606361	0.0146841	0.00119521	0.0176191	0.00437564	0.0140865	0.00730797	0.00672297	0.00941371	0.0242187	0.00889371	0.0223937	0.0183091	0.0267184	0.0129549	0.0150859	0.00554095	0.0280713	0.0133127	0.00715581	0.00857236	0.0248076	0.0101174	0.0255154	0.0202268	0.0166001	0.0239085	0.0182966	0.0127439	0.0302901
217.1187 @ 3.11	3.11	217.119	Positive	217.11855:4637 218.1219:444 219.12526:0	0.0289327	0.0238794	0.0226159	0.0138218	0.027644	0.0177311	0.0219452	0.0150733	0.0246882	0.0256398	0.0259338	0.0278325	0.0227988	0.0221851	0.0301449	0.0175331	0.0180304	0.0269315	0.0230013	0.0173493	0.0276578	0.0366928	0.031171	0.0274109	0.036313	0.0355517	0.035729	0.0459238	0.039196	0.0477629	0.0486165	0.055313	0.0455798	0.0397856	0.0408037	0.0348994	0.0333273	0.0544378	0.0458566	0.0519437	0.0586122	0.0628822	0.0597437	0.0603804	0.0549303
217.155 @ 1.15	1.15	217.155	Positive	217.15503:3536 218.15838:666 219.16174:0	0.00464416	0.00498906	0.00901125	0.00876435	0.0113411	0.00928183	0.0081383	0.00473083	0.00764919	0.00800768	0.00391937	0.00352538	0.00553432	0.00419732	0.00554526	0.00231482	0.00601763	0.00450818	0.00338497	0.00328028	0.00309821	0.00924254	0.00386844	0.00618934	0.00239566	0.00710615	0.00217687	0.0108624	0.000414791	0.00292063	0.00442955	0.0121406	0.00330757	0.00855202	0.00238682	0.0072142	0.0031617	0.00443445	0.00373101	0.00642666	0.00513576	0.0123161	0.0038867	0.00499838	0.00771644
218.0977 @ 2.91	2.91	218.098	Positive	218.09772:2700 219.10107:358 220.10443:317	0.00438511	0.00328131	0.00276038	0.00270502	0.00437978	0.00467871	0.00382599	0.00226188	0.0023814	0.00400523	0.00289581	0.00332468	0.00406291	0.00322034	0.00366086	0.00316657	0.00228707	0.0034885	0.00304589	0.0026885	0.00798427	0.0105459	0.0115249	0.00923157	0.00882426	0.00844439	0.00724654	0.00946286	0.00895624	0.00772519	0.00841011	0.0110869	0.00868624	0.00905892	0.00971396	0.00770629	0.00709254	0.0100866	0.0124288	0.00644417	0.0106823	0.00964478	0.0112214	0.0110211	0.00843636
218.1219 @ 5.63	5.63	218.122	Positive	218.12186:2237 219.12521:392 220.12857:220	0.00393235	0.00147892	0.00495732	0.00646555	0.00498062	0.0097018	0.00431879	0.00530643	0.00337959	0.0039299	0.00437972	0.00290731	0.00591907	0.00680456	0.00517477	0.00654752	0.00877768	0.00491599	0.0037468	0.00613585	0.00562769	0.00460465	0.00435317	0.00404702	0.00315071	0.00291525	0.00429863	0.00518548	0.00177526	0.00494912	0.00512027	0.00583499	0.00228975	0.00488995	0.00388892	0.00327329	0.0017153	0.00516999	0.00648283	0.00220631	0.00312654	0.00608044	0.00599688	0.00535059	0.00553449
219.0295 @ 4.35	4.35	219.029	Negative	219.02946:30795 220.03281:5110 221.03617:5337	0.0039469	0.0307205	0.00274961	0.025643	0.00196969	0.026709	0.0235152	0.0338705	0.00339091	0.0251017	0.0312162	0.00208153	0.0238916	0.028513	0.0201803	0.0255799	0.00242846	0.0257362	0.00194629	0.00236684	0.0379321	0.00261397	0.0309892	0.0299957	0.0369966	0.00295779	0.00299623	0.0280888	0.0624157	0.0346487	0.0384074	0.031026	0.0270675	0.0264693	0.0312818	0.0390951	0.0471761	0.0242247	0.0311886	0.0372589	0.0341715	0.0269882	0.0294529	0.0256608	0.0471971
219.1346 @ 1.26	1.26	219.135	Positive	219.13461:4774 220.13796:676 221.14132:0	0.00645873	0.00614423	0.00742323	0.00389843	0.00753538	0.00351192	0.00620783	0.0042708	0.00689601	0.00520273	0.00535489	0.00697422	0.00648952	0.0068694	0.0086496	0.00432846	0.00373703	0.00631119	0.00671501	0.00473875	0.00364324	0.00591153	0.00534684	0.00512006	0.00493421	0.00704961	0.00570013	0.00640952	0.00422823	0.00602512	0.00717485	0.00818802	0.00539924	0.00383326	0.00527383	0.00381639	0.00480158	0.0252872	0.00449805	0.0209219	0.028774	0.0281892	0.0103992	0.0104576	0.0174118
219.1713 @ 0.97	0.97	219.171	Positive	219.17134:4110 220.17469:598 221.17805:0	3.70976e-05	2.42925e-05	2.5844e-05	2.25673e-05	1.85134e-05	2.3717e-05	1.92444e-05	3.18354e-05	3.18717e-05	1.9241e-05	2.75041e-05	1.95646e-05	2.19686e-05	2.36007e-05	1.81403e-05	2.32128e-05	2.28255e-05	2.16858e-05	1.82935e-05	2.22463e-05	2.9819e-05	2.45692e-05	2.49101e-05	2.46e-05	0.000302031	2.78008e-05	2.81621e-05	2.37738e-05	0.00275802	0.00530421	0.00711839	2.4432e-05	0.00180453	0.000612121	0.00156773	0.0121892	0.0017243	0.00209658	0.00145901	0.00145435	0.00301253	0.024265	0.000956434	0.0047067	0.015891
220.0306 @ 9.68	9.68	220.031	Negative	220.03064:28288 221.03399:22334 222.03735:2449	0.0337028	0.022234	0.0236606	0.0018985	0.00155746	0.0199521	0.018	0.0294542	0.0298937	0.0194464	0.00231381	0.0226867	0.0204593	0.0244849	0.0179163	0.0220004	0.0233653	0.0232575	0.0168368	0.00187149	0.0308568	0.025585	0.0234823	0.0244688	0.00254086	0.0262453	0.0289998	0.0241064	0.049369	0.0282203	0.0286055	0.0228122	0.0215214	0.0190012	0.0231771	0.0277897	0.0393559	0.0192525	0.0227399	0.030241	0.0242485	0.0203559	0.00181691	0.0220184	0.0402606
220.0627 @ 4.14	4.14	220.063	Negative	220.06265:4317 221.066:1432 222.06936:35034	0.00062991	0.000316409	0.0010565	0.000727529	0.00149993	0.00118833	0.000925881	0.000484367	0.000570035	0.000857506	0.000818369	0.0012362	0.000947271	0.000900512	0.00147558	0.000750718	0.00142603	0.00094141	0.000916403	0.00077509	0.00165866	0.00169482	0.00130583	0.00163969	0.00148047	0.00135716	0.00109524	0.002089	0.00372402	0.00249424	0.00284703	0.00440057	0.00400005	0.00428517	0.00372541	0.00252688	0.00222416	0.00203473	0.00358018	0.0012507	0.00191073	0.00200458	0.00255525	0.00204246	0.00542228
220.0642 @ 6.19	6.19	220.064	Positive	220.06422:22574 221.06757:2856 222.07093:1476	3.31031e-05	0.00030167	2.30613e-05	0.000223208	0.0001652	0.000458629	0.000680668	0.000741583	2.844e-05	0.000452694	2.45426e-05	1.7458e-05	0.000208146	0.000245856	0.000497937	2.07134e-05	0.000397857	0.000236515	0.000363409	1.98509e-05	0.0592171	0.077418	0.0292189	0.048686	0.0585689	0.0519605	0.0402293	0.079963	0.0402513	0.0283312	0.0654955	0.0911956	0.0372629	0.080671	0.057579	0.0242321	0.0269447	0.000798729	0.124491	2.6655e-05	0.000357085	0.000299719	0.0736378	0.0637786	3.3672e-05
220.0664 @ 3.37	3.37	220.066	Negative	220.06474:3083 221.06809:0 222.07145:0	0.00139953	0.00151212	0.00226187	0.00167796	0.002712	0.00296162	0.00210931	0.00182633	0.00155278	0.00227946	0.00174967	0.00200854	0.0022807	0.00206621	0.00233841	0.00159477	0.00287957	0.00169883	0.00160201	0.00193855	0.0243944	0.0116417	0.0264214	0.0135749	0.0147629	0.00936355	0.014017	0.0233865	0.0153555	0.017861	0.0148355	0.015737	0.00892322	0.0125818	0.0116276	0.0153391	0.0115207	0.0030338	0.0286309	0.00205955	0.00310165	0.0035064	0.0183075	0.0143072	0.00205919
220.0816 @ 1.87	1.87	220.082	Positive	220.08162:2232 221.08497:333 222.08833:0	0.00134926	0.00102409	0.00200452	0.00180151	0.00163316	0.00331361	0.00103166	0.000918401	0.000410914	0.000714358	2.99806e-05	2.13262e-05	0.000330245	2.57257e-05	0.000276553	2.53029e-05	0.000344418	2.36384e-05	0.000226831	2.42494e-05	0.0127515	0.00529402	0.00807603	0.00888384	0.000329227	0.000335784	0.000913449	0.00102928	0.00293352	0.00256281	0.0024586	0.000743603	0.000387457	0.000300929	0.000670182	0.00258193	0.00355091	0.000444765	0.00766423	0.000509295	2.80605e-05	0.000502324	0.00335795	0.00382891	0.000567661
220.0947 @ 6.22	6.22	220.095	Positive	220.09465:10824 221.098:1872 222.10136:235	0.0283514	0.0113108	0.0320722	0.0121346	0.00759614	0.0135591	0.015378	0.0170654	0.00900328	0.0198525	0.00256018	0.00214395	0.00149738	0.00259052	0.00237227	0.00168371	0.00325506	0.00245929	0.00206409	0.00221949	0.0299199	0.0246641	0.0438815	0.0290512	0.00524251	0.00809071	0.00549402	0.00776521	0.0270821	0.0380269	0.033267	0.0105867	0.00464151	0.0061241	0.00468318	0.0410124	0.043743	0.0249315	0.0902377	0.0278684	0.0261766	0.0317505	0.0630008	0.0556644	0.00455451
220.1671 @ 6.15	6.15	220.167	Positive	220.16711:2050 221.17046:413 222.17382:230	0.00195176	0.000889371	0.000827552	0.00243032	0.00314356	0.00701174	0.00106309	0.00128925	0.000797227	0.00191829	0.00137688	0.00122483	0.00196281	0.00558393	0.00236877	0.0023447	0.00868785	0.00122369	0.00167809	0.001737	0.000746694	0.000887666	0.00192675	0.00101974	0.0007037	0.000856206	0.00062555	0.00259535	0.000653418	0.000795658	0.00160509	0.00235418	0.000370782	0.00236503	0.00111671	0.000407174	4.52539e-05	0.0014729	0.00185509	0.000435843	0.000389023	0.00219212	0.0029676	0.00208453	0.00083981
221.0425 @ 4.8	4.8	221.043	Positive	221.04253:5422 222.04588:753 223.04924:0	0.00699313	0.0067312	0.00330219	0.00385317	0.001483	0.00274354	0.00912663	0.0122215	0.0129109	0.00483274	0.0082051	0.0223303	0.0106043	0.00149012	0.00689535	0.00228567	0.00569667	0.00708123	0.0139321	0.00224697	0.0133583	0.00988815	0.00952153	0.0113507	0.00873254	0.010612	0.00806515	0.00751328	0.0114079	0.00627748	0.0072786	0.00751684	0.0130699	0.00769113	0.00714636	0.0149615	0.0112544	0.0223713	0.00887776	0.02058	0.0218971	0.0164477	0.00748159	0.00657675	0.0122901
221.0784 @ 5.99	5.99	221.078	Positive	221.07835:3996 222.0817:883 223.08506:401	0.00523093	0.007084	0.0160462	0.0161996	0.00630602	0.0141176	0.00859051	0.00974801	0.00338409	0.009359	0.00838362	0.00377334	0.0075471	0.0114057	0.0048423	0.00970528	0.0169402	0.00419917	0.00534688	0.00686752	0.0033992	0.00440502	0.00324927	0.00362318	0.00237519	0.00231141	0.00391295	0.00234272	0.0029079	0.00415631	0.00752489	0.0038123	0.00358837	0.00307483	0.00223509	0.00457905	0.00321296	0.00583315	0.00370591	0.00787743	0.00417063	0.0118711	0.00532678	0.00512976	0.013222
221.0901 @ 3.16	3.16	221.09	Positive	221.09013:3060 222.09348:411 223.09684:0	0.00541318	0.00708193	0.00439758	0.00555216	0.00841761	0.00440163	0.00865374	0.0051504	0.00561673	0.00706702	0.00704042	0.0114417	0.00718722	0.00707936	0.0104667	0.00536044	0.00340334	0.00697464	0.00711396	0.00262082	0.00976542	0.00707782	0.00945715	0.00853879	0.00881518	0.00998052	0.00706391	0.00911968	0.0138507	0.0124087	0.0112175	0.0125646	0.0121122	0.00991255	0.0122546	0.0183489	0.0137926	0.0170285	0.0129327	0.0164534	0.0192885	0.0165253	0.0154566	0.0163657	0.014229
222.029 @ 4.74	4.74	222.029	Negative	222.02808:6800 223.03143:7635 224.03479:2920	0.0101735	0.00459561	0.0112581	0.00360672	0.0129961	0.0107259	0.00938412	0.00733972	0.00481246	0.00896447	0.0039139	0.00766827	0.00526578	0.00874165	0.0102838	0.00550029	0.00494698	0.00423424	0.00250385	0.00581789	0.410617	0.190451	0.555799	0.318469	0.420622	0.289249	0.450751	0.395557	0.756842	0.958581	0.675508	0.477843	0.491652	0.408178	0.455203	0.459386	0.388606	0.0227754	0.624422	0.0174911	0.0552787	0.0451784	0.854076	0.722521	0.011816
222.0429 @ 4.42	4.42	222.043	Negative	222.04233:2878 223.04568:0 224.04904:765	0.0020544	0.00103727	0.0020335	0.00110954	0.002084	0.00195572	0.00181451	0.000823236	0.00134183	0.00184008	0.00144073	0.00130412	0.00121281	0.00110603	0.00204934	0.00171653	0.00160811	0.00156236	0.00118209	0.000994005	0.00175929	0.0017411	0.00196644	0.00158226	0.00127001	0.00143152	0.00143903	0.00230245	0.00162897	0.0014293	0.000797289	0.00176667	0.000505368	0.000413459	0.00124813	0.000594314	0.000882846	0.00134565	0.00176422	0.00177613	0.00121902	0.00292824	0.00202805	0.00189532	0.00115471
222.079 @ 4.52	4.52	222.079	Negative	222.07916:2331 223.08251:0 224.08587:240	8.02897e-06	5.25759e-06	5.79915e-05	5.88424e-05	5.30212e-05	5.13303e-05	4.16505e-06	0.000138228	0.000136129	0.000212701	0.000256341	8.61087e-05	4.75464e-06	5.10787e-06	5.15789e-05	0.000121911	6.90948e-05	6.34671e-05	3.95924e-06	0.000149616	8.52475e-05	8.98692e-05	0.000199895	0.000170782	0.000147101	0.000153198	7.61497e-05	0.000296981	0.002076	0.00277688	0.00278958	0.00332633	0.00208702	0.00326596	0.00143453	0.00341207	0.00205723	0.0013179	0.00365431	0.000593589	0.00130054	0.001863	0.00250092	0.0029466	0.00124982
222.1104 @ 7.09	7.09	222.11	Positive	222.11002:2900 223.11337:0 224.11673:0	0.0234142	0.0101489	0.0499497	0.0157821	0.00832766	0.0236701	0.0174418	0.0176436	0.00918431	0.0202119	0.0260515	0.0346917	0.0274458	0.0336149	0.0273305	0.0281688	0.0946052	0.0381949	0.0369221	0.0500891	0.0540818	0.035883	0.0656311	0.0430415	0.062869	0.081503	0.0923741	0.0840446	0.0407064	0.0424796	0.0393542	0.137639	0.0322932	0.0501395	0.0390279	0.0258231	0.0426905	0.0183169	0.100933	0.0193092	0.0189188	0.0199952	0.0480374	0.0399881	0.0253547
222.1105 @ 6.85	6.85	222.111	Positive	222.1105:32764 223.11385:5334 224.11721:2179	0.0915485	0.0374514	0.104995	0.0339664	0.0197059	0.0452505	0.0528934	0.0593533	0.0269066	0.0536409	0.00652931	0.00660015	0.00661144	0.0211694	0.004381	3.96372e-05	0.0324278	0.00775951	0.00813898	0.0232951	0.100822	0.0552034	0.139834	0.0862885	0.00988155	0.0157659	0.0174227	0.0117432	0.0856522	0.120667	0.0882961	0.0366485	0.00740143	0.00917143	0.00882181	0.0883522	0.0999708	0.0582329	0.20563	0.0654702	0.057755	0.070847	0.131358	0.121893	0.00976116
222.1105 @ 6.73	6.73	222.111	Positive	222.11052:51233 223.11387:9240 224.11723:1284	0.120224	0.0406072	0.137059	0.0406011	0.0176272	0.06015	0.0572255	0.0855454	0.0463956	0.0578053	0.0353218	0.0299221	0.0266841	0.0276806	0.0249861	0.0286641	0.06751	0.0371757	0.0281229	0.0356648	0.132275	0.0545468	0.188022	0.102351	0.0451113	0.077085	0.0839919	0.05868	0.119274	0.16855	0.128068	0.163179	0.0378107	0.0393458	0.0397814	0.103513	0.132669	0.0976147	0.282543	0.115243	0.0936109	0.0984621	0.140229	0.143548	0.040571
222.1108 @ 6.49	6.49	222.111	Positive	222.11076:3180 223.11411:1170 224.11747:0	0.00825063	0.00589082	0.0102105	0.00744008	0.0101995	0.00835156	0.00860086	0.00809274	0.00735371	0.00785921	0.00732252	0.00731654	0.0084418	0.00913094	0.00937773	0.00714878	0.00956412	0.00913843	0.0100334	0.00786238	0.00623109	0.00809359	0.00776733	0.00636204	0.00805744	0.00634567	0.00661723	0.00909338	0.00773261	0.00974728	0.00996956	0.0112399	0.00717696	0.0104268	0.00839476	0.00441729	0.00510175	0.0107788	0.00739719	0.00830018	0.0094693	0.0127017	0.00748356	0.00796719	0.0110367
222.1145 @ 7.57	7.57	222.114	Negative	222.1145:3577 223.11785:1178 224.12121:1057	0.00111206	0.000597471	0.00135099	0.000347647	0.000809038	0.000619642	0.000924768	0.000651678	0.00069601	0.000883148	0.000162996	6.28238e-05	0.000124619	7.49276e-05	0.000111796	0.000111646	6.02589e-05	0.000150307	0.000139776	5.72088e-05	0.00315986	0.00291067	0.00368949	0.00190903	0.000358486	0.000168229	0.00030296	0.00033773	0.00103051	0.00150358	0.00102243	0.000359745	8.82713e-05	3.95483e-06	0.000156899	0.000520106	0.00116971	0.000605825	0.00288816	0.000947177	0.000668865	0.000472139	0.00157986	0.00190927	7.91184e-06
223.0604 @ 5.39	5.39	223.06	Negative	223.06036:2955 224.06371:1006 225.06707:0	0.0012235	0.00127311	0.000716844	0.000712086	0.00134032	0.000636117	0.00105563	0.00125471	0.00168319	0.00102718	0.000966326	0.00205362	0.00144333	0.000952511	0.00195091	0.000859967	0.000946214	0.00108975	0.00113547	0.000661819	0.00216426	0.00120496	0.00206649	0.00157302	0.00132707	0.00152244	0.00111172	0.00173277	0.000829503	0.00117646	0.000731296	0.00118187	0.000960452	0.000724729	0.000444189	0.00125071	3.34505e-05	0.00134852	0.00157897	0.00194151	0.00128625	0.00145674	0.00121565	0.00102762	0.000949029
223.0943 @ 6.59	6.59	223.094	Positive	223.09427:8701 224.09762:1278 225.10098:600	0.00941685	0.0106535	0.0194636	0.0138574	0.013926	0.015782	0.0137496	0.0132939	0.0098543	0.0127817	0.0109072	0.00867963	0.011488	0.0152153	0.012855	0.0114028	0.0184402	0.0093926	0.0108521	0.008906	0.0252694	0.0246457	0.0336747	0.0300658	0.0339902	0.035517	0.0524518	0.0180618	0.0227535	0.0278737	0.0243396	0.0407356	0.0210239	0.0159331	0.0178276	0.0463929	0.0164633	0.0193166	0.0376598	0.0170947	0.0139201	0.0246475	0.0455677	0.0446166	0.0233462
223.0949 @ 5.48	5.48	223.095	Positive	223.09486:3268 224.09821:7063 225.10157:2438	0.0106519	0.00814684	0.00748632	0.00605501	0.00946561	0.00527687	0.00935644	0.00951711	0.00828386	0.00893816	0.00698018	0.00821356	0.00751891	0.00782781	0.0113973	0.00629728	0.00755951	0.00659064	0.00885691	0.00561072	0.0175534	0.0100023	0.0139469	0.0160456	0.012819	0.013263	0.012273	0.0113576	0.0256642	0.0215266	0.0187619	0.0156676	0.0133673	0.00887001	0.0108337	0.0152541	0.0146721	0.0147093	0.0143122	0.0190556	0.016577	0.0155356	0.015249	0.0153685	0.0199495
223.0949 @ 6.71	6.71	223.095	Positive	223.09494:11277 224.09829:1554 225.10165:1940	0.0114109	0.00769157	0.0109906	0.0125088	0.0143589	0.0131264	0.0101752	0.0142931	0.00990113	0.00915451	0.00821052	0.00918167	0.0101065	0.0148526	0.0101701	0.01038	0.0106019	0.00868312	0.00856569	0.00724429	0.0309825	0.0309968	0.0422544	0.0431401	0.0357857	0.0483897	0.0679841	0.0185534	0.0291312	0.0361295	0.0233479	0.0483192	0.0222987	0.0156551	0.0170637	0.0579799	0.0172754	0.0146501	0.0326268	0.0139087	0.0165064	0.019676	0.0443483	0.050837	0.0235553
223.0954 @ 6.5	6.5	223.095	Positive	223.09538:4434 224.09873:904 225.10209:1042	0.011366	0.00874119	0.0194636	0.0135523	0.0126149	0.0151811	0.012784	0.0124147	0.0100389	0.0125267	0.0115493	0.00872626	0.011488	0.0156171	0.0128971	0.0129256	0.0184402	0.00885912	0.010112	0.0108059	0.0187458	0.0246457	0.0336747	0.0300658	0.0339902	0.035517	0.0524518	0.0171127	0.0202034	0.0226494	0.0261118	0.0407356	0.0141188	0.0157013	0.0180344	0.0463929	0.0155743	0.0174902	0.025938	0.0141347	0.0170541	0.0261834	0.0305967	0.0446166	0.0233462
224.0216 @ 0.65	0.65	224.022	Negative	224.02164:3303 225.02499:12226 226.02835:1972	0.00163249	0.00185148	0.00337615	0.00325195	0.00469447	0.0023749	0.0037688	0.00327378	0.00158797	0.00147466	0.00394845	0.00153598	0.0043314	0.00270562	6.37727e-05	0.0017656	0.00394932	0.00337503	0.000751995	0.00458078	0.00513782	0.00490745	0.00406303	0.00486666	0.00727844	0.00601625	0.00697057	0.00567266	0.00779003	0.00376219	0.00863545	0.00646363	0.00311066	0.00297414	0.00638115	0.00579885	0.000130652	0.00214082	0.00675345	0.00406343	0.00430281	0.000957736	0.00398968	0.00368244	0.00132658
224.058 @ 3.87	3.87	224.058	Negative	224.05766:3339 225.06101:383 226.06437:0	0.00499635	0.00619654	0.00487995	0.00543299	0.00803388	0.00452558	0.00830394	0.00730333	0.00892524	0.00669961	0.00643876	0.0148973	0.00931528	0.00458908	0.00980257	0.00465406	0.00746207	0.00680225	0.00987745	0.0046771	0.0178951	0.0141971	0.0191436	0.0151788	0.0119405	0.0133517	0.0115904	0.0173288	0.00971834	0.00894482	0.00780842	0.010586	0.0120812	0.00977513	0.00889327	0.00976876	0.0106346	0.0145201	0.0139153	0.00677427	0.00956602	0.011323	0.0140916	0.009992	0.0114357
224.0894 @ 3.78	3.78	224.089	Positive	224.08936:2751 225.09271:577 226.09607:0	0.00138394	0.00157784	0.00200878	0.00291056	0.00341935	0.00328517	0.00305519	0.00252245	0.00291461	0.00319405	0.00100489	0.00154497	0.00114756	0.00126105	0.00176574	0.000738788	0.0014458	0.00156885	0.00106753	0.000824909	0.010436	0.00447026	0.0117392	0.00706847	0.00308013	0.00419067	0.00314772	0.00376606	0.00498205	0.00475002	0.00382339	0.00459496	0.002288	0.00310411	0.00248672	0.00427532	0.00590289	0.00314641	0.0103073	0.00343759	0.00287129	0.00236639	0.00656781	0.00428637	0.00105435
224.0921 @ 5.47	5.47	224.092	Positive	224.09213:16397 225.09548:2520 226.09884:707	0.0408838	0.0394945	0.0397483	0.026395	0.0370609	0.0203381	0.036563	0.0252781	0.0329244	0.0396108	0.0334606	0.0394517	0.040323	0.040751	0.0578333	0.0248664	0.0338102	0.0424552	0.0429077	0.0233114	0.019425	0.0212853	0.023577	0.016554	0.0228891	0.0271029	0.0184221	0.0319117	0.0214804	0.0250791	0.020722	0.0284221	0.0238244	0.0232172	0.0186927	0.0267852	0.0287252	0.0660539	0.0314308	0.0535717	0.0692124	0.069968	0.0308388	0.029548	0.062076
224.1262 @ 7.22	7.22	224.126	Positive	224.12617:14608 225.12952:2609 226.13288:275	0.0259214	0.0202623	0.0428204	0.0402661	0.020281	0.0382492	0.0317902	0.0362136	0.0222047	0.0330035	0.00689887	0.00773162	0.00897119	0.00807718	0.00883637	0.00693322	0.010087	0.00961995	0.00680383	0.00676314	0.0577309	0.045142	0.0565097	0.0435496	0.012078	0.011302	0.0153725	0.0154579	0.0404219	0.0528049	0.0623247	0.0215816	0.0146511	0.0124144	0.0116678	0.0341801	0.0334037	0.0338579	0.0805625	0.0296224	0.0343941	0.0577159	0.0651918	0.0580289	0.013009
224.1264 @ 7.38	7.38	224.126	Positive	224.12637:153779 225.12972:25247 226.13308:2164	0.529638	0.22735	0.750004	0.266312	0.115134	0.360515	0.302561	0.448852	0.222875	0.365752	0.0346621	0.0281585	0.0207515	0.0265443	0.0231115	0.0251505	0.0566093	0.0293098	0.0266218	0.0258454	0.477692	0.249038	0.543549	0.332506	0.0387798	0.0541104	0.0586988	0.0479686	0.30534	0.459705	0.370977	0.0858602	0.022239	0.0282528	0.0248668	0.229261	0.346986	0.390041	0.743463	0.467279	0.388238	0.415571	0.497072	0.374094	0.0235608
224.1312 @ 7.64	7.64	224.131	Negative	224.13115:59559 225.1345:11893 226.13786:1087	0.0420043	0.0152117	0.0399221	0.0134307	0.00926304	0.0280382	0.0221476	0.0288398	0.0173847	0.0194142	0.000895553	6.78156e-06	7.61484e-06	0.00100628	6.28787e-06	0.000602751	0.00113914	7.51681e-06	0.000973855	7.71109e-06	0.0415503	0.0288066	0.0614304	0.0271262	0.00120713	9.63642e-06	0.00134726	0.00161222	0.0206181	0.0316338	0.0263741	0.00174604	0.000772816	0.000920231	0.000783349	0.0140956	0.0207255	0.0311136	0.0538913	0.0403645	0.0277658	0.022059	0.0370274	0.0269333	0.00115534
225.0616 @ 7.81	7.81	225.062	Negative	225.06161:10156 226.06496:2132 227.06832:710	8.02309e-06	5.25373e-06	5.58929e-06	6.95512e-05	4.0039e-06	5.12927e-06	5.07597e-05	0.000177922	6.8929e-06	4.16126e-06	5.94831e-06	4.23124e-06	4.75115e-06	5.10412e-06	3.92321e-06	6.95903e-05	7.02767e-05	4.68999e-06	3.95634e-06	4.81121e-06	0.000339018	0.000190178	0.000123487	0.00019249	0.000161334	0.000195684	0.0003405	0.000198204	0.00133473	5.56786e-06	0.000130096	7.36659e-05	8.28837e-05	4.07935e-06	5.39412e-06	0.00286367	0.00188321	0.00439368	0.000914595	0.00961495	0.0048842	0.00345347	0.000633356	0.000479655	0.0169389
225.1098 @ 5.25	5.25	225.11	Positive	225.10983:5025 226.11318:1100 227.11654:284	0.017633	0.0111637	0.0204177	0.0146081	0.0115619	0.0112062	0.016242	0.0193849	0.0135432	0.0172471	0.0119999	0.0117515	0.00986141	0.0106949	0.0112725	0.00753436	0.0156217	0.0109271	0.0106717	0.00721271	0.00915891	0.00660204	0.00983585	0.00699985	0.00770378	0.00853809	0.00726546	0.00702757	0.0165728	0.013633	0.0122759	0.0124087	0.00876206	0.00622772	0.00707845	0.0120181	0.0142452	0.0239131	0.0108085	0.0342179	0.0321518	0.0296705	0.0140118	0.0131689	0.028644
225.11 @ 6.91	6.91	225.11	Positive	225.11002:33937 226.11337:5554 227.11673:1093	0.025223	0.015702	0.0232415	0.0282627	0.0291365	0.026151	0.025892	0.0315631	0.0202048	0.0195838	0.01827	0.0170147	0.013494	0.0302358	0.0215123	0.017201	0.0210413	0.0131004	0.0145543	0.0155674	0.0810536	0.0928606	0.11442	0.097485	0.114324	0.159532	0.199409	0.0529368	0.0494607	0.095926	0.0531977	0.151429	0.0624783	0.0311728	0.0357827	0.190684	0.0426783	0.0235535	0.0919719	0.0218798	0.0227385	0.0276106	0.139967	0.16467	0.0298509
225.1146 @ 6.96	6.96	225.115	Negative	225.11461:3448 226.11796:890 227.12132:507	0.0031752	0.00168694	0.00215744	0.00184412	0.00138333	0.00189363	0.00159405	0.00241917	0.00209287	0.00154495	0.00193986	0.00171292	0.00133194	0.00192972	0.00146204	0.00147912	0.00153464	0.00163827	0.00139605	0.00162857	0.0024289	0.00170168	0.00190181	0.00190509	0.00214062	0.0022475	0.00190738	0.00192104	0.00390377	0.00232606	0.00228316	0.00164697	0.00167391	0.00165659	0.00202177	0.00232054	0.00343889	0.00168498	0.00200588	0.00256164	0.00196658	0.00189602	0.00193345	0.00186251	0.00302366
226.0679 @ 3.18	3.18	226.068	Positive	226.06789:2038 227.07124:346 228.0746:0	0.00107973	0.00175017	0.0024443	0.00666953	0.00333869	0.00883974	0.00207151	0.00570326	0.00332302	0.00343403	0.00093863	0.00108677	0.00146229	0.000929063	0.000936028	0.0012371	0.00182023	0.000596821	0.000735472	0.00264318	0.00837369	0.00621905	0.00533064	0.00881656	0.00320733	0.00277185	0.00500061	0.00472983	0.00353208	0.00401777	0.00436819	0.00339699	0.00178734	0.00294941	0.00272761	0.00288679	0.00305716	0.00081169	0.00464981	0.00121354	0.00104611	0.00208528	0.00301956	0.00321204	0.000103852
226.0693 @ 2.76	2.76	226.069	Negative	226.07117:4062 227.07452:1119 228.07788:0	0.000283447	0.00147312	0.0006765	0.00109511	0.00294088	0.000396434	0.00115337	0.000389463	0.000225339	0.00110328	0.000244053	0.000407271	0.000570715	0.00106849	0.00299063	0.00043404	0.000407612	0.00103939	0.00116404	0.000522337	0.00010164	4.92352e-06	8.60287e-05	5.80829e-05	0.000200346	8.337e-05	0.000137087	0.000199033	0.000107534	5.15914e-06	9.4705e-05	0.000131591	6.22114e-05	3.7799e-06	7.13265e-05	0.000222524	0.000142288	0.00029833	0.000196352	0.000243289	0.000109276	0.000201489	0.00023893	4.12683e-06	0.000329587
226.0714 @ 3.92	3.92	226.071	Positive	226.07141:3689 227.07476:550 228.07812:245	0.00465866	0.00620768	0.00492071	0.00565996	0.0086414	0.0045476	0.00722411	0.00682509	0.00996548	0.00688661	0.00702676	0.0129782	0.0120869	0.00449392	0.0123177	0.00580394	0.00709186	0.00606621	0.0132181	0.00506009	0.0150876	0.016011	0.015744	0.014242	0.0131241	0.0156127	0.0123828	0.0148695	0.0106733	0.0127593	0.0127997	0.013018	0.0159154	0.0147816	0.0118628	0.0125734	0.0117621	0.0188327	0.0164479	0.00717287	0.0107407	0.0160864	0.0138657	0.0140638	0.0131879
226.0734 @ 3.51	3.51	226.073	Negative	226.07326:7791 227.07661:2282 228.07997:0	0.00129408	0.00135953	0.00147797	0.00131861	0.0017835	0.00139571	0.00134559	0.00114201	0.00103542	0.00177503	0.000788113	0.00105815	0.00149786	0.00190511	0.00141872	0.00112879	0.000927499	0.0012695	0.00112537	0.000959198	0.00240015	0.00183815	0.00215664	0.00169748	0.00247627	0.00227168	0.00215977	0.00312328	0.00177426	0.00174042	0.00203164	0.00292708	0.00148565	0.00203542	0.00164845	0.00262511	0.00284573	0.00666539	0.00587979	0.00318541	0.00586735	0.00727908	0.00582592	0.00416008	0.00443055
226.1468 @ 8.15	8.15	226.147	Negative	226.1468:7983 227.15015:1861 228.15351:0	0.0119444	0.00834204	0.0143167	0.00757025	0.00386532	0.0120154	0.0118782	0.0238228	0.00839867	0.0120799	6.69558e-06	0.000231805	0.000221552	0.00038114	0.000189477	0.000294894	0.000294756	0.000228796	0.000183693	0.000215218	0.021162	0.00900995	0.0242174	0.0124435	0.000296367	0.000177263	0.000316857	0.000422771	0.0110394	0.0152294	0.0122756	0.000506613	0.000132273	0.000144444	0.000207007	0.00524592	0.00995857	0.0142759	0.0227107	0.0227612	0.018815	0.0142391	0.0149077	0.00863125	0.000155441
226.1555 @ 5.46	5.46	226.155	Positive	226.15547:10079 227.15882:1856 228.16218:0	0.00189327	0.00225507	0.000756331	0.0113727	0.0105153	0.0149147	0.00452075	0.00376019	0.00408712	0.00399038	0.00146365	0.040175	0.00203655	0.0117393	0.0108747	0.00103566	0.000792857	0.00156221	0.00304679	0.00985965	0.00149883	0.0296335	0.0327442	0.032626	0.0386502	0.0481657	0.0527923	0.000259438	0.025966	0.0285789	0.0173348	0.0497198	0.00146679	0.00123454	0.0211559	0.0441613	0.0251926	0.00354638	0.0375105	0.086103	0.00161625	0.0366015	0.0470664	0.0297293	0.0027046
226.1822 @ 7.78	7.78	226.182	Negative	226.18219:2157 227.18554:797 228.1889:0	0.0026021	0.00120258	0.00135494	0.000953092	0.00088432	0.00136512	0.00102467	0.00180642	0.00142535	0.000909613	0.0014924	0.00106533	0.0011328	0.00105324	0.00103572	0.00124196	0.00114863	0.00120749	0.00122375	0.00114368	0.00178923	0.00158175	0.00160039	0.00172773	0.00139751	0.00181315	0.001746	0.0013017	0.00259317	0.00172003	0.00195041	0.00122944	0.00109436	0.00121168	0.00177846	0.0013125	0.00269512	0.00112161	0.00163313	0.00160899	0.00157645	0.00113682	0.00134598	0.00103527	0.00226701
227.0767 @ 8.05	8.05	227.077	Negative	227.07671:3830 228.08006:442 229.08342:0	7.42056e-06	4.85918e-06	5.16954e-06	4.51411e-06	3.70321e-06	4.74407e-06	3.84943e-06	7.92877e-05	6.37525e-06	5.34564e-05	5.5016e-06	4.69587e-05	4.39435e-06	4.72081e-06	3.62858e-06	6.72299e-05	0.000138056	4.33777e-05	3.65922e-06	4.44989e-06	0.000157301	0.00013254	0.000117349	0.000137511	9.82775e-05	0.000116537	7.61854e-05	0.000104784	0.000514088	0.000102538	0.000192869	4.8871e-06	6.11897e-05	0.000131964	4.98902e-06	0.00104175	0.00110502	0.00156407	0.000113884	0.00362009	0.00199892	0.00118524	0.000383574	0.000194842	0.00638804
227.1029 @ 3.46	3.46	227.103	Positive	227.10287:17228 228.10622:2796 229.10958:618	0.0335545	0.0349699	0.0389336	0.034975	0.0552557	0.0296116	0.0418666	0.0261653	0.0293401	0.0419416	0.0369975	0.0378772	0.0451517	0.0402373	0.0510759	0.0444002	0.0239913	0.0375642	0.035816	0.0287347	0.035045	0.0425685	0.0429914	0.0284667	0.0419714	0.0420226	0.0388594	0.0485011	0.0265996	0.0344848	0.0357199	0.0487057	0.0376541	0.0369459	0.0392269	0.0197888	0.0329089	0.0572085	0.0368041	0.0448157	0.0592125	0.0547639	0.0497062	0.0434974	0.0454222
227.1388 @ 4.75	4.75	227.139	Positive	227.13884:3207 228.14219:502 229.14555:0	0.00275688	0.00280088	0.0029635	0.00223524	0.00452934	0.00165543	0.00407166	0.00217641	0.00366803	0.00329699	0.00256295	0.00409013	0.00239761	0.00289841	0.00495341	0.00212496	0.00347741	0.00404415	0.0039312	0.00150597	0.00548481	0.00377023	0.00561797	0.00489956	0.00514362	0.00689542	0.00453993	0.00620505	0.00651543	0.00706096	0.00504954	0.00829416	0.00635141	0.00646944	0.00705499	0.0142162	0.0119454	0.0178491	0.0119479	0.0132087	0.016887	0.017729	0.0144789	0.0144558	0.0120274
228.0692 @ 3.58	3.58	228.069	Positive	228.06923:15670 229.07258:3214 230.07594:1633	0.0217888	0.0276702	0.0121727	0.0162895	0.0416005	0.01388	0.0351664	0.0239044	0.0247478	0.0295132	0.0191755	0.0454484	0.0318608	0.0159763	0.0552686	0.0176948	0.017517	0.0224926	0.0408454	0.0115721	0.0307922	0.0229983	0.0316008	0.0302399	0.0282819	0.0325946	0.0250274	0.0319044	0.0311899	0.0293884	0.0267461	0.0301627	0.0390326	0.0322328	0.0362236	0.0246917	0.034542	0.0480159	0.0290225	0.0372024	0.0446018	0.0423912	0.0407093	0.0346674	0.0375214
228.1257 @ 5.11	5.11	228.126	Negative	228.12563:2613 229.12898:390 230.13234:0	0.000726565	0.000830881	0.00110537	0.00194741	0.0018659	0.00236263	0.00153323	0.00163467	0.00103702	0.0013768	0.00108485	0.00101185	0.00143426	0.00200608	0.00137319	0.00156424	0.00218738	0.00128059	0.00142459	0.00203844	0.00166298	0.00205074	0.00275607	0.00138659	0.00281907	0.00341176	0.00440898	0.00210215	0.000936278	0.00153347	0.000685699	0.00275852	0.00157402	0.00106566	0.000924123	0.00155024	0.000905481	0.000721266	0.00261445	0.000610088	0.00056973	0.000765667	0.00173796	0.00149123	0.000838415
228.1261 @ 5.84	5.84	228.126	Negative	228.12642:4811 229.12977:678 230.13313:592	0.000774383	0.00054711	0.000564872	0.000684855	0.00118603	0.00132931	0.000789807	0.0011408	0.000743043	0.000866593	0.000807253	0.00152968	0.00102113	0.00145934	0.00135825	0.00102097	0.00120968	0.00113446	0.00103444	0.00107479	0.00615843	0.00840107	0.0123274	0.00832833	0.0136359	0.01367	0.0184299	0.00713576	0.0024382	0.00486854	0.00223238	0.00922099	0.00590964	0.00286081	0.00417612	0.00782587	0.00265788	0.000818417	0.00893309	0.000314848	0.000534342	0.000971534	0.00902874	0.00575784	0.000686281
229.1218 @ 3.35	3.35	229.122	Negative	229.12175:20375 230.1251:4114 231.12846:567	0.00820481	0.00670063	0.00927399	0.00734131	0.0108232	0.00666422	0.00886273	0.00604721	0.00670685	0.00835238	0.00967751	0.00881534	0.0100913	0.00708173	0.00913339	0.00578393	0.00814109	0.00966678	0.00704705	0.00628956	0.0123918	0.0146993	0.0155283	0.0101777	0.0138893	0.0102473	0.0132698	0.0203065	0.00844115	0.0119702	0.0132002	0.0147328	0.0127984	0.0120991	0.0120885	0.0100892	0.00813695	0.0121979	0.0125966	0.0118279	0.0124871	0.0160232	0.0199099	0.0184087	0.0159656
230.0797 @ 5.67	5.67	230.08	Positive	230.07971:419329 231.08306:89475 232.08642:8330	0.0100723	0.0109502	0.00230428	0.00589352	0.00673534	0.00307862	0.00788602	0.00769713	0.0134369	0.00813158	0.00422811	0.00276909	0.00426539	0.00400547	0.00253485	0.00112615	0.00271092	0.0014248	0.00451607	0.0040307	0.0345064	0.018404	0.0214602	0.0272086	0.00437124	0.00596555	0.00908045	0.00569103	3.01177	2.81287	2.68924	0.426256	0.274079	0.267547	0.181909	3.03489	2.68893	1.65509	2.23863	2.15278	1.83154	2.34279	2.05526	2.16848	0.133612
230.1135 @ 1.78	1.78	230.114	Positive	230.11353:4284 231.11688:786 232.12024:0	0.0103087	0.00946858	0.00994025	0.00478321	0.0112219	0.00666461	0.00941191	0.0059397	0.00666553	0.00872722	0.00717173	0.00944628	0.00827438	0.00906722	0.0151101	0.00628548	0.00348657	0.00837309	0.00581429	0.00307883	0.00545528	0.00617498	0.00890154	0.00576586	0.0100078	0.00880182	0.00821392	0.00997137	0.00564694	0.0107657	0.00680662	0.0108381	0.0115658	0.00812719	0.00811569	0.00487714	0.0114598	0.0158047	0.00997657	0.0148902	0.0157104	0.0167228	0.0171275	0.0158196	0.0134712
230.116 @ 2.8	2.8	230.116	Negative	230.11595:4472 231.1193:822 232.12266:0	0.00669063	0.00607432	0.00607435	0.00497745	0.00850601	0.0069683	0.00668094	0.00405192	0.00595017	0.00635217	0.00589604	0.00642614	0.00655131	0.00546619	0.00721622	0.00471835	0.00496425	0.00534025	0.00522148	0.00423354	0.0058788	0.00791494	0.00736533	0.00637344	0.00683309	0.00578564	0.00638336	0.00961839	0.00415607	0.00510879	0.00667355	0.00705328	0.00592749	0.00673679	0.00570248	0.00551931	0.00362792	0.00639165	0.0077437	0.00581125	0.00585114	0.00925076	0.00760235	0.00829165	0.00590201
231.0341 @ 4.65	4.65	231.034	Negative	231.03412:3163 232.03747:0 233.04083:8208	0.000686557	0.000457435	0.000571716	2.5144e-05	2.06272e-05	2.64249e-05	0.000371508	0.000826112	3.55107e-05	2.14379e-05	3.06444e-05	2.17984e-05	2.44769e-05	2.62953e-05	2.02115e-05	0.000392975	2.54316e-05	2.41618e-05	0.000336223	0.000305429	0.000479574	0.000273744	0.00040756	2.74087e-05	0.000531537	0.000467678	3.13775e-05	0.000419015	0.000966611	0.00115226	0.00394462	0.00162411	0.00204151	0.00126258	0.000370562	0.00374074	0.00200032	0.000858117	0.00357137	0.00247043	0.00139974	0.00279683	0.00179209	0.00183881	0.00128554
231.0873 @ 3.83	3.83	231.087	Negative	231.0887:3454 232.09205:959 233.09541:453	0.00221465	0.00168561	0.00269904	0.00225638	0.00262406	0.00312261	0.00252308	0.00180755	0.00160502	0.00221969	0.00179486	0.00197056	0.00245817	0.00348773	0.00274729	0.00300438	0.00221941	0.002411	0.00160703	0.00171853	0.00290106	0.00352859	0.00268918	0.00195413	0.00303736	0.00199177	0.00205349	0.00392953	0.00132581	0.00206458	0.00191276	0.00231754	0.00118538	0.0020686	0.00205485	0.000891335	0.00158798	0.00139669	0.00257747	0.00101685	0.00185974	0.00169774	0.00285259	0.00235587	0.00166312
231.0988 @ 2.37	2.37	231.099	Negative	231.09877:6415 232.10212:595 233.10548:228	0.00237682	0.00305375	0.00455306	0.00323948	0.00387202	0.00439375	0.00384291	0.00232062	0.00207419	0.00449732	0.00369334	0.00298443	0.00516037	0.00391966	0.00397151	0.00450513	0.00370019	0.00356654	0.0025644	0.00326835	0.00246753	0.00356756	0.0035181	0.00231518	0.00300512	0.00260128	0.00266121	0.00407035	0.000709945	0.00173744	0.00156951	0.00223143	0.00136216	0.00154492	0.00150063	0.000909171	0.0013561	0.00239872	0.00204636	0.00155807	0.00231556	0.00281509	0.0024994	0.00209046	0.00176645
232.0331 @ 3.72	3.72	232.033	Negative	232.03073:2312 233.03408:0 234.03744:2442	0.000570621	0.00170992	0.00222207	0.00135644	0.00426633	0.00209008	0.00265551	0.00148099	0.000244013	0.00262577	0.000363285	0.00203632	0.00371804	0.00273306	0.00351587	0.00246404	0.00234592	0.0013862	0.00140385	0.00191551	0.00299357	0.0042484	0.00440575	0.00274796	0.00377251	0.00243956	0.00329799	0.00562301	4.10838e-05	0.0016206	0.0017541	0.00173436	0.0013151	0.00172965	0.000463837	0.00398643	0.00101755	0.0037812	0.00415752	0.0032482	0.00358377	0.00317909	0.00510792	0.00424233	0.00203951
232.0506 @ 7.78	7.78	232.051	Negative	232.05058:68298 233.05393:64518 234.05729:16001	0.0090319	0.068203	0.0757927	0.0588172	0.0510729	0.0620784	0.0544155	0.0919442	0.086186	0.0578497	0.0706985	0.00476327	0.0552181	0.0613149	0.00441651	0.0565147	0.0600809	0.0052797	0.0545888	0.0609559	0.084948	0.00598169	0.0711168	0.0739844	0.00735336	0.0800899	0.0818196	0.0652357	0.152387	0.00626795	0.00752856	0.0059483	0.0639342	0.0652507	0.0777323	0.0952053	0.113888	0.00445051	0.0734843	0.0870423	0.0830677	0.0620797	0.0052582	0.0609482	0.1115
232.1186 @ 3.73	3.73	232.119	Negative	232.11858:2148 233.12193:0 234.12529:0	0.000210764	0.000251689	0.00052169	0.000816245	0.000532192	0.000720053	0.000316375	0.00035589	0.000228196	0.000474849	0.000673221	0.000667384	0.00115274	0.00116368	0.00111562	0.00108024	0.00200583	0.00072784	0.000604374	0.00120515	0.000444303	0.000754821	0.000681728	0.00043349	0.00108692	0.000902166	0.00140551	0.00200034	0.000222982	0.000274511	0.000100809	0.000888905	0.000417785	0.000436934	0.000502031	7.45912e-05	9.51813e-06	0.000135564	0.000390035	7.65033e-06	7.65399e-05	0.000256096	0.000315165	0.000232757	0.000103153
233.0127 @ 3.54	3.54	233.013	Negative	233.01389:7347 234.01724:1860 235.0206:1012	0.0055948	0.00723277	0.00344043	0.00501986	0.0117201	0.00491536	0.00965786	0.00855331	0.0111428	0.00532952	0.00638742	0.0163588	0.0107587	0.00416869	0.0154597	0.00325652	0.00596323	0.00590763	0.0134842	0.00291775	0.0221936	0.0103869	0.0151102	0.0155343	0.0109171	0.0112361	0.00883081	0.0125326	0.0109236	0.00817584	0.0111586	0.00938013	0.0111192	0.0106059	0.00845624	0.0127021	0.00817206	0.0174862	0.0154391	0.00906332	0.0140178	0.0123118	0.0106507	0.0088861	0.00673936
234.044 @ 4.14	4.14	234.044	Negative	234.04451:6293 235.04786:4309 236.05122:2409	0.00479923	0.00335076	0.00415934	0.00286509	0.00262536	0.00313563	0.00301362	0.00410635	0.00423771	0.00289939	0.003955	0.0029788	0.00373314	0.00323122	0.00263147	0.00283962	0.00322859	0.00339991	0.00289252	0.00339194	0.00805567	0.00406677	0.00715849	0.00430709	0.0053176	0.0047629	0.00513058	0.00657812	0.00683087	0.00457971	0.00453157	0.00462128	0.00310195	0.00378635	0.00379312	0.00437022	0.00560195	0.00302508	0.00538786	0.00365684	0.00377252	0.00291088	0.00341688	0.00304043	0.00521308
234.0743 @ 5.82	5.82	234.074	Positive	234.07425:5143 235.0776:850 236.08096:0	0.0162124	0.00869735	0.0142995	0.010397	0.011849	0.012976	0.0148341	0.011895	0.00951314	0.0110683	0.011229	0.0140926	0.0128015	0.0153718	0.0139293	0.0113479	0.0171336	0.0135943	0.0115336	0.0101218	0.0212968	0.0179795	0.0219504	0.0215164	0.0154667	0.0144673	0.0192742	0.0214654	0.0162256	0.0230281	0.020834	0.0234081	0.0101893	0.0124604	0.0108596	0.0117882	0.0077742	0.0176108	0.0157707	0.0103625	0.0141522	0.0194128	0.0264309	0.019867	0.0164593
235.0822 @ 3.13	3.13	235.082	Negative	235.0822:12956 236.08555:2711 237.08891:337	0.00174477	0.000977803	0.00662975	0.00262178	0.00184553	0.0043059	0.00132051	0.00135816	0.000832067	0.00165259	0.00107695	0.000753475	0.00206238	0.00180422	0.00141221	0.00222445	0.0120992	0.00130398	0.00133802	0.00115674	0.00239966	0.00163064	0.00155152	0.00113574	0.00081122	0.00108417	0.00124301	0.00173131	0.000937217	0.00106041	0.001405	0.00129348	0.000921672	0.00125818	0.00101587	0.00132899	0.000921634	0.00152597	0.00213722	0.0018483	0.00225249	0.00226031	0.00164093	0.00174994	0.000587931
236.0902 @ 5.13	5.13	236.09	Positive	236.09016:3852 237.09351:1170 238.09687:215	0.00107846	0.00121806	0.00238981	0.0020298	0.00212698	0.00355961	0.00226464	0.000412169	0.000941945	0.00173472	0.00846413	0.00555747	0.0103644	0.013857	0.00824249	0.0101952	0.0163291	0.00933601	0.00762055	0.0125755	0.00122203	0.00203587	0.00175322	0.00165797	0.00701947	0.00495846	0.00958063	0.00863656	0.00259274	0.00198285	0.00211722	0.0119013	0.00684906	0.00826249	0.00805724	0.00199532	0.00184552	0.00145542	0.00222173	0.00131926	0.00133656	0.00257615	0.00266162	0.0016311	0.00682964
236.0923 @ 4.48	4.48	236.092	Positive	236.09225:2231 237.0956:393 238.09896:2152	0.00350141	0.00457651	0.00428774	0.00658122	0.00522139	0.00734448	0.00771759	0.00534331	0.00562195	0.00666701	0.00307687	0.00673436	0.00839076	0.00884979	0.00786812	0.00551055	0.00650969	0.00788345	0.00719166	0.00818742	0.00476819	0.00760478	0.00705408	0.00581504	0.00539779	0.00553575	0.00639586	0.00728824	0.00748415	0.00599594	0.00482494	0.00788562	0.0046078	0.0055753	0.00496614	0.00427264	0.00540269	0.00710904	0.00783649	0.00313872	0.00707435	0.00799899	0.00707527	0.00572348	0.00767572
236.1266 @ 7.21	7.21	236.127	Positive	236.12636:2474 237.12971:590 238.13307:0	0.00685594	0.0060637	0.00871761	0.00663829	0.0103811	0.0071238	0.00925817	0.00908904	0.00815489	0.00876134	0.0070421	0.00700475	0.00856132	0.0120282	0.00931798	0.00784878	0.00968661	0.00898454	0.00869661	0.0070753	0.00772346	0.00815964	0.00795212	0.00552196	0.00773954	0.00924916	0.00885487	0.00833823	0.00904895	0.0099037	0.0101625	0.0113596	0.00816726	0.0105162	0.00890809	0.00402863	0.0078428	0.0120175	0.00921915	0.00940277	0.0102285	0.0112907	0.00995248	0.00925422	0.0105319
237.0418 @ 5.57	5.57	237.042	Negative	237.04178:10332 238.04513:3112 239.04849:2392	0.0129946	0.00912956	0.0102031	0.00757987	0.00684638	0.00827259	0.00671968	0.0121735	0.0123281	0.00776468	0.00956938	0.00808754	0.00721241	0.00919344	0.00692117	0.00774497	0.00867287	0.0086884	0.00770398	0.00836197	0.0123093	0.00954865	0.0102428	0.0108616	0.0116528	0.0115851	0.0113766	0.0103118	0.0205796	0.00975121	0.0118621	0.0101558	0.00973482	0.00838901	0.00983915	0.0125846	0.0153486	0.00868069	0.00857943	0.0119003	0.0113727	0.00783778	0.00873595	0.00734595	0.0153063
237.0644 @ 1.04	1.04	237.064	Negative	237.06438:3317 238.06773:409 239.07109:218	0.000119022	0.000291585	0.000177633	0.00028016	0.000330331	0.000361825	0.000284669	0.000256975	0.00022703	0.000368277	9.76857e-05	0.000275994	0.000134699	0.000226846	0.000366078	0.000224724	0.00023332	0.000279118	0.000165109	0.00012777	0.000317267	0.000260624	0.000295822	0.000363733	0.000250538	0.000210374	0.000323199	0.000342461	0.000555907	0.000111101	0.000247706	0.000264928	0.000300567	0.00028745	0.000275354	0.000613634	0.00079933	0.000753302	0.000362599	0.00161653	0.00105847	0.000560476	0.000392495	0.000310154	0.00553317
237.1106 @ 7.05	7.05	237.111	Positive	237.11055:2681 238.1139:507 239.11726:553	0.00751338	0.00501592	0.00706068	0.0066212	0.00660774	0.00711009	0.00659776	0.00709873	0.00570616	0.00609593	0.00579291	0.00544265	0.00451286	0.00794507	0.0069898	0.0065684	0.00745657	0.00626602	0.00495751	0.00384442	0.00993474	0.00815107	0.0087333	0.00863518	0.00931619	0.00997983	0.0161617	0.00884978	0.0107667	0.00993141	0.00899492	0.0119807	0.00829499	0.00794974	0.00626432	0.0114858	0.0116283	0.00763012	0.00949108	0.00789564	0.00999789	0.00938441	0.0100974	0.0131162	0.0094262
238.0236 @ 2.88	2.88	238.024	Negative	238.02359:28639 239.02694:3741 240.0303:4436	0.000532361	0.00033647	0.00121785	0.000286635	0.000999437	0.000599591	0.00113518	0.00162298	0.0002562	0.000767555	8.9919e-06	0.0015095	0.000634536	0.000509331	0.000607378	0.00053413	0.000186099	0.0010485	0.000613838	0.000454122	0.0205484	0.011118	0.0232409	0.0138535	0.0207412	0.0110344	0.0224271	0.0240788	0.0212073	0.0225877	0.0164533	0.0182444	0.0138417	0.0189474	0.0195317	0.0145747	0.0127343	0.00271997	0.022529	0.000321908	0.00396844	0.00494924	0.0283716	0.0192528	0.000851982
238.0238 @ 2.55	2.55	238.024	Negative	238.02382:13468 239.02717:1753 240.03053:1751	0.000943402	0.00100606	0.00159281	0.00101866	0.00161125	0.000803542	0.00165256	0.00135687	0.000916559	0.00120233	0.000629332	0.00159291	0.00107855	0.000469765	0.00121655	0.000729459	0.0010828	0.00143645	0.00113265	0.00083925	0.0108114	0.00859063	0.0134538	0.00820341	0.0121433	0.00701836	0.010998	0.0135765	0.0111945	0.0114963	0.00840493	0.00999346	0.00699639	0.0095242	0.00898826	0.00777533	0.00706526	0.0024709	0.0120297	0.00219939	0.00275555	0.00352223	0.0125405	0.0105192	0.00194643
238.1053 @ 5.56	5.56	238.105	Positive	238.1053:10692 239.10865:2141 240.11201:272	0.0067541	0.00482889	0.0127206	0.00800957	0.00484618	0.00935126	0.00560872	0.00449751	0.00572041	0.00744965	0.00974881	0.0123271	2.7385e-05	0.0179989	2.26128e-05	0.0154085	0.035617	0.0144709	0.0123626	0.0205165	0.0164145	0.0170214	0.0202133	0.0168146	0.0265613	0.0271553	0.0320658	0.0455863	0.0137704	0.00829809	0.00845012	0.0384993	0.0117348	0.0201288	0.0185972	0.00625165	0.01151	0.008584	0.0212062	3.72362e-05	0.00535339	0.00649632	0.00842421	0.0104451	4.70386e-05
238.1055 @ 4.45	4.45	238.106	Positive	238.10551:27120 239.10886:4359 240.11222:265	0.027094	0.029348	0.078428	0.0955162	0.0552821	0.11763	0.045067	0.0621545	0.0330177	0.0527443	0.0113988	0.00804549	0.0111648	0.0185533	0.011359	0.0140452	0.0398386	0.0121005	0.00994961	0.0189326	0.0393726	0.0429387	0.0420714	0.034847	0.00662666	0.00878677	0.0164676	0.0146939	0.0164778	0.0192131	0.0198887	0.0188438	0.00408466	0.00742278	0.00618958	0.0126174	0.0140136	0.00709733	0.0339531	0.0127659	0.0077759	0.0142648	0.0191619	0.0191064	0.00640067
238.1056 @ 5.44	5.44	238.106	Positive	238.10561:10882 239.10896:2017 240.11232:0	0.000453004	0.000296639	0.000315585	0.000275573	0.00411071	0.00315867	0.000234997	0.000388747	0.00392456	0.000234955	0.0150306	0.0155114	0.0182123	0.01988	0.019297	0.0159396	0.0461293	0.0173101	0.0154178	0.0172299	0.00529425	0.000300018	0.00659042	0.000300394	0.0328241	0.0267307	0.0439095	0.038965	0.00735891	0.00656593	0.00571487	0.0536132	0.0222613	0.0329899	0.0280654	0.0077832	0.00609223	0.008584	0.00633122	0.00595946	0.00557511	0.00700085	0.00612828	0.00660378	0.0184803
238.1057 @ 6.09	6.09	238.106	Positive	238.10568:24933 239.10903:3209 240.11239:496	0.0184359	0.015576	0.0265101	0.0211701	0.0145383	0.0228531	0.0183587	0.0184016	0.0168719	0.0206624	0.0173943	0.0219721	0.0243749	0.0267305	0.0263148	0.0263724	0.0450343	0.0282873	0.0274636	0.0330897	0.0495814	0.0361784	0.0650644	0.0369139	0.0613157	0.0901791	0.0747887	0.106299	0.031688	0.0366492	0.0309368	0.148271	0.0308421	0.0638032	0.0489568	0.0274178	0.0457268	0.0271894	0.109278	0.0176316	0.0245446	0.0267168	0.0393822	0.0340917	0.0302697
238.1106 @ 6.1	6.1	238.111	Negative	238.11177:2683 239.11512:0 240.11848:0	0.000625812	0.00185867	0.00150905	0.00237579	0.00375114	0.00197832	0.00250384	0.00121561	0.000875938	0.00318287	0.000644316	0.000522094	0.00231103	0.000787052	0.00234683	0.00106311	0.000451161	0.00134615	0.00192609	0.000524498	0.00146586	0.00280853	0.00273022	0.00106944	0.00148646	0.00145716	0.000848624	0.00469832	0.000129924	0.000952642	0.000527143	0.00154796	0.000934914	0.00175301	0.000676182	0.00106896	0.000341271	0.00267737	0.00177416	0.00050134	0.00166144	0.00295239	0.00158326	0.00140208	0.000547518
238.1468 @ 8.01	8.01	238.147	Negative	238.14682:3192 239.15017:0 240.15353:511	0.000826725	0.000421412	0.000879452	0.000500318	0.000475073	0.000442982	0.000595209	0.000714849	0.000633265	0.000445282	0.000832481	0.000746992	0.000516376	0.000607993	0.000621329	0.000398702	0.000600335	0.000786266	0.000469394	0.000319699	0.000995604	0.000835344	0.00160404	0.000769954	0.0012478	0.0035788	0.00368355	0.000983885	0.000854278	0.00163877	0.000772222	0.00288329	0.00132874	0.000674382	0.000648581	0.00114121	0.000522836	0.000671641	0.00150933	0.000595053	0.000505634	0.000693568	0.00133827	0.00114999	0.000373189
239.129 @ 6.25	6.25	239.129	Negative	239.129:2565 240.13235:720 241.13571:319	0.000811216	0.000908007	0.00116353	0.000813987	0.00171734	0.000841705	0.00109858	0.000861666	0.00056722	0.00110302	0.000819822	0.00116755	0.00133927	0.00091771	0.00169327	0.00108729	0.000684721	0.000749534	0.000967927	0.000629987	0.000798769	0.000746226	0.00097218	0.000543254	0.00050571	0.000598488	0.000558155	0.000965289	0.000450396	0.000614672	0.000366884	0.000587639	0.000648456	0.000546032	0.000586398	0.000477445	0.000326749	0.000950513	0.000593651	0.000988921	0.000916898	0.000878394	0.000675442	0.000697454	0.000527773
240.0362 @ 2.77	2.77	240.036	Positive	240.03622:8484 241.03957:1105 242.04293:1272	0.00648013	0.00561836	0.0050667	0.00417832	0.00827786	0.00390975	0.00894206	0.00519981	0.00499108	0.00592883	0.0041656	0.0114669	0.0075909	0.00511649	0.00950482	0.00486999	0.00599131	0.00909574	0.00525344	0.0048438	0.0271235	0.0339651	0.0362092	0.0279369	0.0341971	0.0274947	0.0286346	0.0336817	0.0273012	0.0412402	0.0268122	0.0403642	0.0274925	0.0335162	0.026534	0.0371101	0.0304919	0.0205591	0.0423899	0.0151495	0.0182532	0.0192611	0.0429131	0.0377293	0.0163397
240.0864 @ 3.42	3.42	240.086	Negative	240.08691:2705 241.09026:554 242.09362:0	1.01451e-05	0.00026092	0.000257874	0.000270413	0.000323575	0.000408566	0.000362844	0.000201714	8.71595e-06	0.000191139	7.52153e-05	0.000190459	0.00015166	8.23942e-05	0.000314853	0.000213166	6.24207e-06	0.000188599	0.000174299	0.000134483	0.000308937	0.000280388	0.000310114	9.94183e-05	0.000111277	0.000191159	0.000124363	0.000173689	0.00109037	0.00177362	0.00181198	0.000641345	0.000801533	0.000672061	0.000487904	0.00343482	0.00080416	0.00464471	0.0018832	0.00469354	0.00443264	0.00835652	0.00149957	0.00214023	0.00915976
240.1096 @ 1.86	1.86	240.11	Positive	240.10956:4878 241.11291:687 242.11627:0	0.00956051	0.00535348	0.0121561	0.0117905	0.0123756	0.0159128	0.00951355	0.00598982	0.00949793	0.0107719	0.00813221	0.0095096	0.0127993	0.0151123	0.0125893	0.0115592	0.0206759	0.0104066	0.0101896	0.00945278	0.00722381	0.0117783	0.0100699	0.00719691	0.00459597	0.00501522	0.00805111	0.00976929	0.00327781	0.00752106	0.0066448	0.0107732	0.00833118	0.00759297	0.00565364	0.00747521	0.00412531	0.0122566	0.0115967	0.00791765	0.0108957	0.0161007	0.00798212	0.0132246	0.00848239
240.1209 @ 5.21	5.21	240.121	Positive	240.12093:23981 241.12428:4289 242.12764:753	0.0646217	0.0350446	0.0780165	0.0407363	0.0531556	0.0422771	0.0507659	0.0408798	0.0354009	0.0530104	0.00625251	0.0081235	0.00685632	0.00922255	0.00877616	0.0057487	0.013328	0.00917101	0.00584379	0.00573239	0.077969	0.0859259	0.10235	0.052849	0.0151563	0.0172453	0.0251052	0.0215661	0.0680001	0.108745	0.0699417	0.0333323	0.0141514	0.0161431	0.0121018	0.056842	0.0694546	0.0686616	0.0860158	0.0741242	0.0666472	0.0997277	0.0945274	0.0755241	0.00722994
240.1212 @ 6.24	6.24	240.121	Positive	240.12123:23433 241.12458:4217 242.12794:407	0.00920764	0.00847605	0.0441226	0.0210819	0.0110578	0.0226705	0.0125982	0.0137829	0.00810735	0.0151905	0.0216836	0.0273346	0.0220608	0.0381179	0.021639	0.0331386	0.0993314	0.0252821	0.0258823	0.0560063	0.0425503	0.0274884	0.0514063	0.0429918	0.0619239	0.0602226	0.083592	0.0980015	0.0350072	0.0281991	0.0347708	0.105865	0.0230943	0.063315	0.0453977	0.0221926	0.036288	0.0133724	0.0729897	0.00823623	0.0114099	0.0213853	0.030111	0.0294146	0.022467
240.1258 @ 5.76	5.76	240.126	Negative	240.12579:2202 241.12914:0 242.1325:3545	0.00373918	0.00148804	0.00343017	1.19467e-05	0.00220371	1.25553e-05	1.01876e-05	1.6853e-05	1.68723e-05	0.00223651	0.000900986	0.00114228	0.0010549	0.00165183	0.00115928	0.00125942	0.00260114	0.000990164	0.0012184	0.00132564	0.00536627	0.00537506	0.00775996	0.00362174	0.00167882	0.00180121	0.00181244	0.00251673	0.00301845	0.00322021	0.00295649	0.00184149	0.000838296	0.00108738	0.00086637	0.00248969	0.002662	0.0017576	0.00707418	0.00203757	0.00133764	0.00172747	0.00316213	0.00287471	0.00067179
240.1259 @ 6.31	6.31	240.126	Negative	240.12587:4195 241.12922:1670 242.13258:3369	0.0023866	0.00114544	0.00456427	0.00162045	0.00260568	0.00321079	0.00214195	0.00177183	0.00132675	0.00159271	0.000190321	0.000176085	0.00014168	0.000302571	0.000392787	0.000142762	0.000505387	0.000141673	0.000219839	6.70235e-05	0.00363363	0.00390495	0.00429442	0.00224853	0.000505843	0.000378849	0.000435551	0.00062105	0.00117054	0.00179194	0.00216267	0.000475905	0.00031599	0.000323017	0.000286661	0.00179916	0.0013773	0.00174984	0.00478005	0.00144817	0.00109633	0.00172004	0.00248904	0.00257391	0.000154403
240.1263 @ 7.05	7.05	240.126	Negative	240.12631:5225 241.12966:1015 242.13302:714	0.000272756	0.000262605	0.000521809	0.000281215	0.000361817	0.000584376	0.000260295	0.000351253	0.000239739	0.000214512	0.000465623	0.000772665	0.000972614	0.000910029	0.000747143	0.000781387	0.00144066	0.00097214	0.000966539	0.000957257	0.00192718	0.00179595	0.00265049	0.00107088	0.00306353	0.00285149	0.00274141	0.00526679	0.000683884	0.0011685	0.000718479	0.00503419	0.00105546	0.00181925	0.00180057	0.000519805	0.00145166	0.000396996	0.00321652	9.74557e-05	0.000340039	0.000345171	0.00105546	0.000847469	0.000691418
241.0844 @ 1.31	1.31	241.084	Negative	241.0844:2488 242.08775:687 243.09111:0	0.00059618	0.000776806	0.000383323	0.000739724	0.000596771	0.000705315	0.000674549	0.000863688	0.000749541	0.00103405	0.000598805	0.000821204	0.000680545	0.00109898	0.000419376	0.000771377	2.24583e-05	0.000957522	0.000760894	0.000859623	0.00119074	0.000713407	0.00142696	0.000793352	0.00125911	0.0010126	0.00124565	0.00113935	0.00125229	0.00155189	0.00127139	0.00163568	0.000982482	0.00115939	0.00139879	0.00127975	0.00192157	0.000925906	0.0026713	0.000293909	0.00110565	0.0012389	0.00206964	0.00140661	0.00107786
241.104 @ 4.15	4.15	241.104	Positive	241.10399:2446 242.10734:841 243.1107:0	0.00437949	0.00410367	0.00371104	0.00437007	0.00784481	0.00388814	0.00556604	0.0055014	0.00527157	0.00508866	0.00398135	0.00638569	0.00493831	0.00445625	0.00771825	0.00336067	0.00486449	0.00560136	0.00744481	0.00378591	0.00925567	0.00763636	0.0089969	0.00846139	0.00746344	0.00882978	0.00711699	0.0095705	0.01106	0.010175	0.0104627	0.0128049	0.0110636	0.00889498	0.00793566	0.0106466	0.0105552	0.0123776	0.0104755	0.00841737	0.0123124	0.0107689	0.011327	0.0112786	0.0119937
241.1045 @ 5.53	5.53	241.104	Positive	241.10446:3329 242.10781:409 243.11117:616	0.00656118	0.00576086	0.0053758	0.00481706	0.00451321	0.00475084	0.00461543	0.0069361	0.00665824	0.00430549	0.00620419	0.00502766	0.00463441	0.0052578	0.00359169	0.00446768	0.00495025	0.00398975	0.00562455	0.00480025	0.0119227	0.0123187	0.0142071	0.0143347	0.014785	0.0224903	0.0229165	0.00967823	0.0147058	0.0104596	0.0100573	0.0190518	0.0104528	0.00827689	0.0106706	0.0235396	0.0128784	0.00642769	0.0145097	0.000450336	0.00904666	0.00682597	0.017507	0.0162991	0.0125404
241.1053 @ 5.99	5.99	241.105	Positive	241.10464:4681 242.10799:964 243.11135:2787	0.0288454	0.0126639	0.0281247	0.00875802	0.0279148	0.0171813	0.0158673	0.011579	0.0127892	0.0146451	0.0178212	0.00990939	0.0127976	0.0198842	0.0169731	0.0106459	0.0156986	0.00923192	0.00956287	0.00750229	0.0397349	0.0393117	0.0649919	0.0311428	0.0564032	0.0576713	0.0724854	0.0305544	0.0214428	0.0521749	0.0212051	0.0600915	0.0288901	0.0175488	0.0267581	0.0610735	0.0238487	0.0116245	0.0506439	0.0291274	0.0193406	0.0146385	0.0493712	0.0535743	0.022344
241.121 @ 5.11	5.11	241.121	Negative	241.12102:7389 242.12437:2134 243.12773:880	0.00394416	0.00318175	0.00245591	0.00175981	0.00289663	0.00128711	0.00408961	0.00189859	0.00170094	0.00372823	0.00288721	0.00295773	0.00346857	0.00133025	0.00312022	0.00172779	0.00100777	0.00322631	0.0023346	0.00124582	0.00501543	0.00243859	0.0049557	0.00357035	0.00244944	0.00270978	0.00256223	0.00339774	0.00327933	0.0037594	0.0024562	0.00322458	0.00297848	0.00126803	0.00231231	0.00234867	0.00250165	0.00632178	0.00292152	0.00750344	0.00749925	0.00636647	0.00599441	0.00426795	0.00571693
241.146 @ 8.62	8.62	241.146	Negative	241.14595:3060 242.1493:596 243.15266:0	0.00184064	0.00111041	0.00124491	0.000927613	0.00101853	0.00101194	0.00088957	0.0012123	0.00134696	0.000862547	0.00136983	0.000850278	0.00112429	0.00117939	0.000570925	0.00122104	0.00114875	0.000922323	0.000998531	0.000789082	0.00125409	0.00121798	0.00113398	0.00123496	0.00153816	0.00148869	0.00134798	0.00136457	0.00291407	0.0014185	0.00172401	0.00131176	0.00106689	0.00126796	0.00150489	0.00127315	0.0022564	0.00120213	0.00136913	0.00173154	0.00173924	0.000948633	0.00140267	0.000917108	0.00237207
242.1415 @ 6.45	6.45	242.141	Negative	242.14148:39166 243.14483:8158 244.14819:1180	0.0142597	0.00803572	0.039791	0.0182021	0.0185736	0.0302373	0.0152353	0.0121917	0.00908041	0.0151439	0.000832522	0.00116532	0.00104749	0.00119285	0.00125568	0.000717677	0.00216584	0.000693324	4.07365e-06	0.000640678	0.0321814	0.0208805	0.0358457	0.019605	0.00189264	0.00142286	0.00180225	0.00296877	0.0135766	0.0159867	0.0147881	0.00179384	0.0013722	0.0014653	0.0016209	0.0126043	0.0157839	0.0108583	0.0420583	0.00938821	0.00678512	0.010275	0.0236177	0.0186269	0.00213515
242.1417 @ 5.78	5.78	242.142	Negative	242.14169:10725 243.14504:1881 244.1484:0	0.00179719	0.00124544	0.00303613	0.00199567	0.00354094	0.00346223	0.00221251	0.00190836	0.00163564	0.00175967	0.00241212	0.00134896	0.00229995	0.00321198	0.00270729	0.00224337	0.00302089	0.00149409	0.00135979	0.00142108	0.00647822	0.00683643	0.0110624	0.00652787	0.0104543	0.0109965	0.012907	0.00570094	0.00306746	0.00651932	0.00282946	0.0100664	0.00474335	0.0029313	0.00386683	0.0100332	0.00441886	0.00133906	0.00980191	0.0010899	0.00149459	0.00172336	0.0102871	0.00741594	0.00157678
242.1758 @ 8.22	8.22	242.176	Positive	242.17575:2419 243.1791:1067 244.18246:4871	0.00478509	0.00207294	0.00312673	0.00169622	0.00194099	0.00117708	0.00214948	0.0021031	0.00239611	0.00206315	0.00238156	0.00133163	0.00166509	0.00185448	0.00208844	0.00106403	0.00125653	4.74223e-05	0.00184893	0.00104182	0.00730637	0.00697092	0.0103261	0.00535031	0.00200537	0.00206505	0.00318845	0.00194617	0.00430923	0.00784315	0.00373972	0.00250056	0.00157944	0.000789877	0.00114238	0.0029055	0.00462269	0.00291025	0.00985357	0.00553995	0.0037799	0.00293189	0.00886278	0.00682938	0.00408935
242.1867 @ 3.59	3.59	242.187	Positive	242.18671:2031 243.19006:390 244.19342:0	0.00439948	0.00397689	0.00623988	0.00452187	0.00589962	0.00456938	0.00663185	0.0027821	0.00438458	0.0046567	0.00521326	0.00364104	0.00545339	0.00561238	0.00679463	0.00523621	0.00340512	0.00463807	0.00472139	0.00351552	0.00526708	0.00591253	0.00619181	0.00455951	0.00581827	0.00621233	0.00537765	0.00865796	0.00343297	0.00501021	0.00515021	0.00733897	0.00454467	0.00615062	0.00518616	0.00248406	0.00316788	0.00559973	0.00487489	0.00494537	0.00786252	0.00585993	0.00664232	0.00615983	0.00440151
243.0786 @ 6.11	6.11	243.079	Negative	243.07855:6426 244.0819:1406 245.08526:1169	8.29972e-06	9.26442e-05	5.78201e-05	5.04892e-06	6.47954e-05	5.30613e-06	4.3055e-06	9.55567e-05	0.000123378	4.30474e-06	6.15341e-06	4.69334e-05	5.25756e-05	0.000129999	4.05849e-06	5.19333e-06	5.10668e-06	7.55737e-05	0.00016879	9.51287e-05	6.67131e-06	5.49679e-06	5.57306e-06	5.50368e-06	6.75725e-06	6.41362e-05	6.30062e-06	7.2287e-05	0.00494768	0.00544525	0.00801396	0.00411795	0.0046013	0.00463783	0.00331749	0.00460135	0.00291253	0.00511045	0.00357056	0.00388633	0.00556691	0.00528594	0.00374064	0.00377489	0.00599198
243.0821 @ 6.69	6.69	243.082	Negative	243.08206:3024 244.08541:815 245.08877:0	8.42308e-06	5.99347e-05	7.23928e-05	6.19948e-05	4.20351e-06	5.38499e-06	4.7685e-05	7.2283e-06	0.000347337	4.36872e-06	9.95606e-05	9.75821e-05	4.98802e-06	0.000149127	4.1188e-06	0.00011063	0.000105297	4.9238e-06	4.15358e-06	5.05107e-06	0.00223223	0.00275557	0.00157771	0.00208699	0.00174136	0.00134354	0.00132609	0.00238391	0.00124155	0.00113861	0.00212966	0.00211786	0.00108724	0.00197479	0.00168678	0.000782405	0.00103103	0.000573743	0.00324702	6.78237e-06	0.000344235	0.000320573	0.00195682	0.00182372	8.56783e-06
243.1002 @ 2.56	2.56	243.1	Negative	243.10023:3410 244.10358:737 245.10694:0	0.00122357	0.000760518	0.000954708	0.00117181	0.0015016	0.00102385	0.00116536	0.000755319	0.000737498	0.00123499	0.00123995	0.00113708	0.00117876	0.0014992	0.00125341	0.000944104	0.000911388	0.00119884	0.000975941	0.000980445	0.00234992	0.00250674	0.00251761	0.00220351	0.00184752	0.00191632	0.00179478	0.00290875	0.00139979	0.0019875	0.00184089	0.00300316	0.00123046	0.00140421	0.00126766	0.000944729	0.00119577	0.00291765	0.00275621	0.00154297	0.00254518	0.00300646	0.00210006	0.00179585	0.00267335
243.1073 @ 5.96	5.96	243.107	Negative	243.10725:2998 244.1106:891 245.11396:571	0.000522791	0.000414416	0.00131287	0.000256432	0.000976176	0.000564019	0.0005675	0.000330291	0.000198441	0.000241369	0.000730561	0.000233782	0.000308385	0.000870651	0.000361378	0.000371592	0.000732807	0.000254411	0.000321678	0.000119111	0.00150112	0.00118525	0.00309254	0.00117523	0.00229118	0.00210838	0.00254553	0.00123017	2.54031e-05	0.00145152	0.000384465	0.00164567	0.000738389	0.000281969	0.00103975	0.0016925	0.000600015	8.65366e-06	0.00198243	0.000322457	0.000674674	0.000137034	0.00186499	0.00146243	0.000327474
243.1369 @ 2.75	2.75	243.137	Negative	243.13629:2245 244.13964:233 245.143:0	0.00111582	0.000977167	0.00244235	0.00122036	0.00199374	0.00293593	0.00151472	0.000760908	0.00134325	0.00132565	0.000608453	0.000871301	0.0013638	0.00224268	0.00190124	0.00147373	0.00104779	0.0006462	0.000514602	0.000682752	0.00136521	0.00154688	0.00139084	0.00100141	0.00123235	0.000959304	0.0010346	0.00136609	0.000668146	0.000927989	0.000910105	0.00100552	0.000500313	0.000994047	0.000806594	0.000811103	0.000677006	0.00067782	0.00104635	0.000597825	0.000747038	0.00102375	0.000690564	0.000907406	0.000580951
244.0618 @ 3.45	3.45	244.062	Positive	244.06177:6573 245.06512:821 246.06848:1018	0.00236752	0.00214643	0.00245333	0.0028215	0.00265301	0.00329217	0.00232316	0.00310843	0.00184462	0.00245377	0.00237391	0.00261889	0.00208437	0.0032271	0.00276746	0.00223584	0.00436892	0.00197276	0.00235497	0.00257734	0.0291401	0.0146668	0.0271532	0.0172466	0.0164819	0.0139575	0.0157036	0.0195963	0.0267232	0.0288364	0.023837	0.0235385	0.0183942	0.0226819	0.0198888	0.0251823	0.0206598	0.00382494	0.0362506	0.0043682	0.00386796	0.00357732	0.0218614	0.0196089	0.00244162
244.1208 @ 5.85	5.85	244.121	Negative	244.12125:4902 245.1246:0 246.12796:0	0.00733451	0.00619903	0.0125582	0.0118003	0.0107457	0.016056	0.00918866	0.00877719	0.00759438	0.00858872	0.00152603	0.00131542	0.00220131	0.00200997	0.00192877	0.00188564	0.00315583	0.00127262	0.00135452	0.00160005	0.00870281	0.00706505	0.00767949	0.00495133	0.00194455	0.000893151	0.00158527	0.00293029	0.00372791	0.00395708	0.0041965	0.00148073	0.000938567	0.00120096	0.000732162	0.00465047	0.00366777	0.00679486	0.0102079	0.00419585	0.0051669	0.00800214	0.00744674	0.00577029	0.00083051
244.1557 @ 7.77	7.77	244.156	Negative	244.15572:28767 245.15907:5861 246.16243:543	0.00301065	0.00191585	0.0122309	0.00522992	0.00296305	0.00557237	0.00280985	0.00304069	0.00174572	0.00407513	0.00483185	0.0065046	0.00532171	0.00906104	0.00432798	0.00696576	0.0268651	0.00643038	0.00649746	0.0108632	0.0069994	0.00524957	0.00962171	0.00632659	0.00853873	0.00685762	0.0102423	0.0155586	0.00341278	0.00349167	0.00476464	0.0114538	0.00311921	0.0066939	0.0052587	0.00301843	0.00325446	0.00240468	0.00885547	0.00222576	0.00221196	0.00295963	0.00507776	0.00378019	0.00379745
245.0926 @ 6.08	6.08	245.093	Positive	245.09264:6015 246.09599:1030 247.09935:759	0.000925292	0.000400307	0.000409885	2.23822e-05	1.83615e-05	0.000522872	0.000202346	0.000388273	3.16103e-05	0.000533538	2.72785e-05	0.000334854	2.17884e-05	0.000270806	1.79915e-05	2.30224e-05	2.26382e-05	0.000395646	1.81435e-05	0.000350815	0.00040129	0.000643832	0.00026148	0.000356124	2.99554e-05	0.000355656	0.000311975	0.000235787	0.02259	0.0256537	0.0435952	0.0190976	0.029477	0.0272518	0.0149514	0.0203806	0.016046	0.0300073	0.0177329	0.0303363	0.0309702	0.0255594	0.0182526	0.0189922	0.0348077
245.0959 @ 6.5	6.5	245.096	Positive	245.09589:5025 246.09924:641 247.1026:996	0.000624745	0.00102365	0.000260463	0.000293554	1.86583e-05	0.000594669	0.000403795	0.000956196	0.000869008	0.000255661	0.000455514	0.000237744	0.000475681	0.000795077	0.000648773	0.000857993	0.000439583	0.000308328	0.000253178	0.000381727	0.015278	0.0252221	0.00951548	0.0145199	0.0157518	0.0143468	0.0140652	0.0184577	0.0128739	0.00965881	0.0157186	0.0200828	0.0106914	0.0156017	0.0148824	0.00819057	0.0103014	0.00147173	0.0274736	0.00135879	0.00186016	0.00169778	0.0170868	0.018846	0.002846
245.1502 @ 3.15	3.15	245.15	Positive	245.15021:12413 246.15356:2480 247.15692:231	0.0238515	0.0160793	0.0337741	0.0197826	0.0372152	0.0538427	0.0234138	0.014511	0.0243934	0.0217968	0.0120775	0.0169835	0.0252323	0.0359932	0.0372848	0.0246446	0.0207667	0.0114504	0.0119609	0.011696	0.0214752	0.0237662	0.0236355	0.0211085	0.0185774	0.0154449	0.0219186	0.0238981	0.016273	0.0186096	0.0154558	0.0196461	0.0128692	0.0172611	0.0171555	0.0156352	0.0167891	0.0161021	0.0196966	0.0145303	0.0129591	0.0218271	0.0166826	0.0191751	0.0138513
246.0235 @ 4.82	4.82	246.023	Positive	246.02319:2871 247.02654:496 248.0299:2191	0.0172725	0.00788433	0.0140015	0.00414621	0.0174863	0.0131031	0.0131343	0.0086577	0.00783986	0.0115328	0.00768949	0.010515	0.00920226	0.0140793	0.0151949	0.00741431	0.00691855	0.00600717	0.00393346	0.00906753	0.431338	0.227325	0.469772	0.362856	0.485429	0.393433	0.517847	0.348078	1.11335	1.16536	0.946546	0.711693	0.732654	0.608867	0.666785	0.761205	0.69375	0.0366925	0.692358	0.0336593	0.0975094	0.07545	0.901644	0.855988	0.0234004
246.0781 @ 3.09	3.09	246.078	Negative	246.07806:3422 247.08141:1272 248.08477:0	0.00112621	0.000649615	0.00111596	0.000559054	0.000720133	0.000671707	0.000719443	0.000483573	0.000668128	0.000495939	0.00131971	0.000860668	0.0008049	0.000521709	0.000722478	0.000331957	0.000795461	0.000744012	0.000663813	0.000641106	0.00438044	0.000923556	0.00137271	0.000901799	0.00111891	0.000950919	0.000735464	0.000975549	0.000996516	0.000848888	0.000705181	0.000810397	0.000695847	0.000614464	0.000532782	0.000991861	0.00102647	0.000800713	0.0010428	0.00160888	0.00128695	0.00113551	0.00098416	0.000961312	0.000717166
246.153 @ 6.94	6.94	246.153	Negative	246.1554:2440 247.15875:357 248.16211:0	0.000780814	0.000954052	0.00265476	0.00231458	0.00154729	0.00391013	0.00163658	0.00172194	0.000834576	0.00157686	0.00128427	0.000974035	0.00136227	0.00293	0.00124105	0.0017406	0.00418741	0.00120735	0.000993772	0.00209936	0.000652168	0.000583192	0.000729641	0.000641464	0.000689203	0.000363171	0.000867433	0.00115378	0.000252395	0.000512979	0.00090349	0.000755869	0.000209671	0.000634337	0.000710881	0.000731684	0.000286339	0.000658274	0.000976233	0.000281457	0.000334786	0.00106752	0.00101299	0.000575112	0.00116156
247.0435 @ 0.99	0.99	247.043	Positive	247.04347:6114 248.04682:573 249.05018:271	0.00195331	0.00679193	0.000880874	0.00192115	0.00201578	0.00370469	0.0052011	0.01454	0.00478343	0.00282093	0.00696542	0.00755052	0.0044365	0.00237776	0.00374056	0.00175544	0.0016129	0.0037911	0.00460136	0.00604106	0.0349336	0.00901797	0.0155327	0.0206483	0.0214698	0.0187992	0.0202794	0.00956077	0.0337401	0.0198285	0.0242965	0.0196294	0.0115277	0.0110416	0.0196814	0.0260039	0.0206409	0.00568241	0.0221817	0.00321207	0.00929547	0.00812189	0.0131395	0.0147899	0.0170966
247.0742 @ 2.72	2.72	247.074	Positive	247.07419:3893 248.07754:833 249.0809:458	0.00845588	0.00752231	0.00807565	0.0058549	0.0119333	0.00597898	0.00776889	0.00578776	0.00771799	0.0078962	0.0085907	0.0118117	0.0100971	0.0113935	0.0137301	0.00687857	0.00715148	0.0107401	0.0111474	0.00694617	0.00582919	0.00677518	0.00799828	0.00668765	0.00662955	0.0100384	0.00807668	0.00905769	0.00837983	0.00837235	0.00802359	0.0110045	0.0101998	0.0100628	0.00872346	0.00651049	0.00847691	0.0170588	0.00975507	0.00880951	0.0167457	0.0165168	0.0140253	0.0138941	0.0136408
247.1283 @ 3.29	3.29	247.128	Positive	247.12827:2322 248.13162:548 249.13498:330	0.00494689	0.00358977	0.00369272	0.00130479	0.0074485	0.00301855	0.00274551	0.00238743	0.00260523	0.00328492	0.00398076	0.00261714	0.00339997	0.0039236	0.00515262	0.00230824	0.00179967	0.00270519	0.0021164	0.000562123	0.00150567	0.00135516	0.000464374	0.000854052	0.00107325	4.00497e-05	0.0013386	0.000654534	7.73044e-05	0.000509385	0.000445471	0.00114988	0.000356079	0.0005436	0.000934622	0.000758507	5.35388e-05	0.00483455	0.000964953	0.00990509	0.00537814	0.0038099	0.00215488	0.00135773	0.00415817
247.129 @ 3.82	3.82	247.129	Positive	247.12898:7437 248.13233:1553 249.13569:0	0.0249412	0.0233446	0.027415	0.020831	0.0238535	0.025608	0.0237334	0.0142092	0.0163752	0.0241983	0.0244149	0.0209419	0.0300792	0.0296576	0.0254801	0.0261448	0.025875	0.0252454	0.0187774	0.0256177	0.0191929	0.025118	0.0184961	0.0173837	0.0196401	0.0173966	0.0186089	0.0274268	0.0112962	0.0167121	0.0147478	0.0186568	0.0109355	0.0142766	0.0163599	0.00411382	0.0120595	0.0218463	0.0161289	0.0176163	0.0234586	0.0223735	0.0182101	0.0162104	0.0217246
247.1292 @ 4.24	4.24	247.129	Positive	247.1292:54070 248.13255:8760 249.13591:1276	0.156738	0.146299	0.189965	0.144496	0.17342	0.167179	0.176959	0.110753	0.129085	0.181879	0.172493	0.152071	0.20522	0.189749	0.17796	0.192374	0.151619	0.18752	0.154995	0.188583	0.108347	0.178917	0.137223	0.106067	0.133181	0.130245	0.131478	0.169705	0.0725591	0.11096	0.106504	0.167584	0.101453	0.114497	0.111886	0.0370982	0.0914008	0.147848	0.119788	0.136091	0.170536	0.174581	0.1476	0.142546	0.170172
247.1292 @ 4.01	4.01	247.129	Positive	247.12921:59098 248.13256:10464 249.13592:1155	0.18185	0.177426	0.200588	0.151869	0.189546	0.180769	0.18093	0.11549	0.144398	0.195078	0.184435	0.15116	0.204825	0.221792	0.197889	0.198596	0.168781	0.184451	0.149151	0.188997	0.116734	0.172122	0.135993	0.112648	0.128417	0.126612	0.122971	0.167912	0.0731839	0.0977769	0.106245	0.149927	0.0818634	0.09639	0.0936582	0.0379409	0.0875981	0.151821	0.106295	0.12723	0.168978	0.168299	0.131316	0.146192	0.163975
247.1398 @ 5.57	5.57	247.14	Positive	247.13979:4446 248.14314:1061 249.1465:319	3.73338e-05	2.44472e-05	0.000260086	2.27111e-05	1.86313e-05	2.3868e-05	1.9367e-05	3.20382e-05	3.20747e-05	1.93636e-05	0.000333945	1.96892e-05	2.21085e-05	2.3751e-05	0.000236704	2.33606e-05	2.29708e-05	0.000229141	0.000266232	2.2388e-05	3.00089e-05	2.47256e-05	2.50687e-05	2.47566e-05	3.03955e-05	2.79779e-05	2.83414e-05	2.39252e-05	0.0295371	0.0183635	0.0122972	0.024719	0.0110725	0.00843066	0.00384703	0.012767	0.0330268	0.00770769	0.00649217	0.0300943	0.0332814	0.0260661	0.0199508	0.0188239	0.0417527
248.0896 @ 5.16	5.16	248.09	Positive	248.08984:3670 249.09319:891 250.09655:0	0.00623228	0.0180982	0.00373277	0.0143772	0.0282032	0.0214556	0.0218148	0.0208118	0.0152659	0.0188747	0.00742069	0.0170462	0.0196907	0.0206922	0.0166222	0.0210389	0.00310479	0.0142704	0.0123308	0.00735958	0.0226306	0.0185306	0.0239366	0.0208055	0.0177002	0.012675	0.0174642	0.0170905	0.0258245	0.0201632	0.0208595	0.0132357	0.0158022	0.014665	0.0158184	0.0269255	0.0168835	0.023597	0.0241267	0.014816	0.0169062	0.022367	0.0265687	0.0275288	0.026629
248.0953 @ 3.66	3.66	248.095	Positive	248.09531:2286 249.09866:829 250.10202:279	0.001563	0.00219546	0.00500742	0.00610015	0.00472115	0.00991412	0.00355979	0.00443563	0.00289445	0.00263725	0.00295889	0.00291006	0.00480808	0.00447203	0.0041301	0.00425702	0.00836639	0.00176623	0.0045998	0.00455987	0.0052596	0.00229155	0.0036732	0.00243081	0.00297914	0.00126999	0.00208231	0.00358263	0.00152683	0.00150066	0.00263543	0.00382661	0.00163696	0.00247955	0.0021634	0.00294581	0.00217581	0.00361525	0.00464372	0.00181118	0.00293321	0.0047913	0.00529707	0.00331116	0.00503166
248.0981 @ 4.59	4.59	248.098	Negative	248.09808:10428 249.10143:1516 250.10479:1301	0.000848764	0.00084921	0.00135305	0.00188147	0.00125963	0.00146667	0.00114627	0.00181805	0.000813177	0.0011743	0.000946075	0.000909433	0.00117844	0.000919353	0.00118156	0.000976857	0.00203588	0.000789301	0.00109716	0.00122807	0.0052721	0.00261706	0.00480612	0.00257626	0.00248021	0.00279933	0.00263444	0.00347774	0.00410539	0.00359531	0.00220087	0.0056727	0.00183606	0.00243712	0.00218421	0.00241335	0.00366825	0.00106299	0.0111978	0.000683315	0.000855828	0.00134024	0.00359198	0.00265472	0.00112265
248.1261 @ 7.69	7.69	248.126	Positive	248.12608:9602 249.12943:1432 250.13279:1369	0.0294687	0.00945044	0.020311	3.02773e-05	0.00615257	0.0139643	2.58191e-05	0.014693	0.0111776	0.0105155	0.0225891	0.030033	0.0227606	0.0156385	0.0209833	0.0184287	0.0355631	0.0355815	0.0417729	0.0241548	0.0231561	0.0272875	0.0289591	0.017922	0.0239661	0.0433021	0.0325822	0.0327496	7.19944e-05	3.45405e-05	0.0178334	0.0593646	0.0155881	0.0197689	0.0190136	0.0130666	0.0145912	2.45252e-05	0.038554	4.00767e-05	3.45373e-05	2.41116e-05	0.0214489	0.0153453	0.0187952
248.1264 @ 7.57	7.57	248.126	Positive	248.12636:27394 249.12971:5543 250.13307:1042	0.0965526	0.0348807	0.0860305	0.0281518	0.0206324	0.06004	0.051752	0.071192	0.0406108	0.0459352	3.35967e-05	2.38985e-05	2.6835e-05	2.88286e-05	2.21587e-05	2.83548e-05	2.78817e-05	2.64895e-05	2.23458e-05	2.71742e-05	0.0882199	0.0657409	0.116918	0.0626254	3.68936e-05	3.39591e-05	3.44004e-05	2.904e-05	0.0602365	0.0960736	0.0770531	2.98441e-05	2.52187e-05	2.30406e-05	0.00184305	0.0439542	0.0611473	0.0842576	0.130865	0.130045	0.0841917	0.0660112	0.0933123	0.073001	4.6094e-05
248.1684 @ 7.22	7.22	248.168	Positive	248.16835:35261 249.1717:8626 250.17506:2913	0.0310643	0.0270871	0.0753563	0.0795078	0.0523035	0.119783	0.0492389	0.0493988	0.0359578	0.0497694	0.0539178	0.0310397	0.0447673	0.105164	0.0446399	0.0669464	0.149469	0.0394111	0.0419332	0.079002	0.0168912	0.0174755	0.0216266	0.0189194	0.0214041	0.0121613	0.0352925	0.0297626	0.00971345	0.0174742	0.0346245	0.0353626	0.0100282	0.0349087	0.0188913	0.0142712	0.00672927	0.0223239	0.0280519	0.0215981	0.0188817	0.0439933	0.0261115	0.0202833	0.0523792
249.0225 @ 0.83	0.83	249.023	Negative	249.02525:101186 250.0286:18036 251.03196:20803	0.0735583	0.0439199	0.0887536	0.0160764	0.048835	0.0896599	0.0383035	0.108084	0.0642252	0.0357328	0.0417317	0.0591683	0.0526108	0.0508706	0.0583823	0.0194784	0.101933	0.0365873	0.0407563	0.038752	0.104637	0.0944128	0.0760609	0.106372	0.06145	0.0533576	0.0721071	0.0625178	0.0608983	0.0510738	0.0519911	0.0381554	0.0297145	0.0436829	0.0233151	0.0337676	0.0353137	0.0433645	0.0618689	0.107832	0.0432434	0.0426461	0.0279482	0.0384537	0.0681481
249.0734 @ 6.46	6.46	249.073	Positive	249.07341:6828 250.07676:1275 251.08012:522	0.0119207	0.00981833	0.0226615	0.0194084	0.020144	0.0234071	0.0147278	0.017257	0.0105587	0.0127093	0.0140164	0.0111755	0.0147933	0.0180949	0.0139397	0.0153829	0.0289458	0.0143812	0.0112545	0.0148841	0.00904462	0.0104101	0.0105582	0.0102979	0.00634707	0.00492535	0.00724604	0.00803735	0.00324726	0.00760734	0.00877588	0.008984	0.00507535	0.00574731	0.00527127	0.00424746	0.00186513	0.0103378	0.00620507	0.00730771	0.00720115	0.0110508	0.00727878	0.0074868	0.00925887
249.1106 @ 7.61	7.61	249.111	Positive	249.11064:2083 250.11399:428 251.11735:0	0.0042355	0.00201522	0.00285278	0.00111103	0.000997181	0.00154911	0.00213672	0.00248488	0.00188667	0.00159191	0.00364779	0.00249143	0.00227248	0.00168898	0.00193321	0.00150007	0.00178817	0.00196518	0.00214807	0.00109224	0.00435874	0.00184224	0.00389479	0.00470643	0.0033205	0.00334916	0.00376552	0.00333916	0.00787308	0.00886933	0.00688445	0.00476131	0.00423456	0.00335858	0.00435227	0.00526426	0.00526307	0.0065905	0.00529884	0.0177981	0.00817265	0.00703862	0.00646756	0.00750181	0.00745559
249.1562 @ 0.88	0.88	249.156	Positive	249.15616:4260 250.15951:1094 251.16287:0	0.00553364	0.00881786	0.000402466	0.00157335	0.000270555	0.00127298	0.00208972	0.0160418	0.0119247	0.00536233	0.00798591	0.011563	0.00119926	0.000719195	0.00230108	0.00224903	0.000335617	0.00126925	0.00250695	0.00129426	0.0151025	0.00424401	0.00631396	0.0085121	0.00783606	0.00988016	0.00910205	0.00242825	0.0201231	0.00522953	0.00310446	0.00145619	0.00457415	0.00218669	0.00413965	0.00166812	0.00375297	0.00134787	0.00249864	0.0363903	0.00330975	0.00053981	0.00472746	0.00455185	0.0192131
250.1111 @ 4.63	4.63	250.111	Positive	250.1111:3318 251.11445:509 252.11781:562	0.00328477	0.00461059	0.00423863	0.00350298	0.00344188	0.00374905	0.00333853	0.00399689	0.00375855	0.00392423	0.00317624	0.00489548	0.00444029	0.00568452	0.00578735	0.00390743	0.00376105	0.00430477	0.0042142	0.00346546	0.00679821	0.00516733	0.00755103	0.00425838	0.00588076	0.00627647	0.00379545	0.00522737	0.0108901	0.00701642	0.00650067	0.0119918	0.00506573	0.00590041	0.00564156	0.00564223	0.00906928	0.00836338	0.0183006	0.00469146	0.00781265	0.00994827	0.00942397	0.00679978	0.00712868
250.1142 @ 8.29	8.29	250.114	Negative	250.11418:6219 251.11753:1087 252.12089:268	0.0022042	0.00173856	0.00676644	0.00537023	0.00212993	0.00512719	0.00286482	0.00350444	0.00193782	0.00376058	0.00055848	0.000609512	0.000604084	0.000817541	0.000478271	0.000708	0.00176795	0.000589146	0.000539657	0.000892899	0.00300788	0.00249422	0.0033094	0.00232643	0.000541605	0.000339717	0.000611654	0.000744724	0.00140597	0.00159135	0.0024524	0.000507638	9.30638e-05	0.000326862	0.000423279	0.00210896	0.0012478	0.00185793	0.00366104	0.00153674	0.00197288	0.00359759	0.00276894	0.00185359	0.00084083
250.142 @ 8.07	8.07	250.142	Positive	250.14201:13494 251.14536:3238 252.14872:465	0.0374203	0.0205809	0.0376396	0.0214855	0.00887645	0.0335555	0.0343769	0.0632875	0.0238936	0.0352945	0.00116758	0.00144064	0.00111307	0.000855958	0.0011888	0.000704694	0.000993167	0.000726107	0.00108811	0.000825332	0.0533023	0.0255564	0.0575903	0.0362249	0.000452943	4.16916e-05	0.00166094	0.00104123	0.0345369	0.0552995	0.0414986	0.00144663	0.00054137	0.00123591	0.000745061	0.0165139	0.0344323	0.0514425	0.0675683	0.0800149	0.0676177	0.0545358	0.0480844	0.0371072	0.00162493
251.1626 @ 6.78	6.78	251.163	Positive	251.16264:2552 252.16599:583 253.16935:0	0.00242946	0.0022219	0.00184833	0.00224371	0.00203067	0.00190282	0.00321146	0.00200591	0.00162418	0.00224135	0.00212832	0.00223279	0.00139124	0.00225539	0.00179292	0.00213968	0.00218261	0.00183556	0.00182224	0.00131726	0.00638378	0.00510834	0.00829539	0.00627731	0.00669229	0.00845351	0.0112273	0.00481131	0.00402187	0.00489221	0.00386954	0.00909234	0.00593371	0.00362453	0.00377404	0.0109584	0.00378089	0.00242862	0.0086283	0.00313653	0.00358656	0.00457484	0.00677555	0.00758169	0.00454079
252.0374 @ 3.73	3.73	252.037	Negative	252.03738:2431 253.04073:0 254.04409:0	0.000489764	0.000291867	0.00122253	0.000449948	0.0015175	0.000125447	0.00060761	0.000224728	0.000841018	0.000695758	7.01051e-06	0.000500156	0.00040896	0.000243825	0.000748939	0.000135603	0.000636532	0.000269828	0.00052257	0.000136517	0.00036869	0.000542315	0.000287549	0.000964852	0.000625461	0.000457953	0.000642706	0.000743292	1.36778e-05	0.000339684	0.000269447	0.000424134	0.000423416	0.000430735	0.000355553	0.000218555	0.000204597	0.00202356	0.000451051	0.00309803	0.00142196	0.00199381	0.000711601	0.000512293	0.00162908
252.0873 @ 4.76	4.76	252.087	Positive	252.08612:2747 253.08947:605 254.09283:3096	0.00713126	0.00852873	0.00564769	0.00319537	0.0088117	0.00505253	0.00787413	0.00722916	0.00751832	0.00593463	0.00891847	0.0130544	0.0101879	0.00649592	0.0130913	0.00608218	0.0106346	0.0091683	0.0105138	0.00667958	0.0092225	0.00983144	0.00691579	0.00683864	0.00770717	0.0113526	0.00970717	0.0140674	0.00480629	0.00524457	0.00368957	0.0102283	0.00809642	0.0072548	0.0067497	0.0037364	0.00733518	0.0113748	0.00763507	0.00853661	0.00697439	0.00896654	0.0053633	0.00592295	0.00989548
252.0874 @ 6.18	6.18	252.087	Negative	252.08743:2954 253.09078:685 254.09414:0	0.00147091	0.00154235	0.0017946	0.00157824	0.000637661	0.00114233	0.00195095	0.00149224	0.00168323	0.00189261	0.00153623	0.00207824	0.00178819	0.00163118	0.00122334	0.00126501	0.00140816	0.00242898	0.00146677	0.00130629	0.000547812	0.000538387	0.000669549	0.000504274	0.00052826	0.000645317	0.000510228	0.000723292	0.000131951	0.000566371	0.000269062	0.000552907	0.000176152	0.000402997	0.000369352	0.000181983	0.000523277	0.00220865	0.000897912	0.00122726	0.00198141	0.00241552	0.000600863	0.000436893	0.00198643
252.0899 @ 5.26	5.26	252.09	Negative	252.08743:3574 253.09078:366 254.09414:789	0.00354206	0.00438477	0.00555598	0.00555314	0.00264861	0.00419812	0.00537471	0.00362348	0.00437797	0.00550445	0.00374691	0.00636773	0.0064056	0.00524985	0.00444069	0.00397225	0.00523933	0.00580968	0.00613296	0.0042875	0.00248193	0.0027679	0.00284214	0.00191006	0.00279625	0.00251964	0.00255531	0.00369782	0.00180336	0.00180465	0.000904196	0.00234714	0.0013678	0.00157863	0.00155495	0.0016692	0.00202141	0.00765528	0.00357016	0.00424673	0.00647507	0.00676462	0.00242199	0.00183043	0.00651436
252.0902 @ 4.41	4.41	252.09	Negative	252.09019:2589 253.09354:401 254.0969:364	0.0012908	0.000980857	0.00105656	0.000657833	0.000925938	0.000747642	0.00149911	0.000877449	0.000774034	0.000890176	0.000907586	0.00150378	0.00112312	0.000624563	0.00130273	0.00093225	0.000849768	0.000907468	0.0010728	0.000609307	0.00166787	0.00162746	0.00202945	0.00169646	0.00148957	0.00150887	0.00161074	0.00208813	0.00161296	0.00152731	0.00128925	0.00162288	0.00147822	0.000916126	0.000963247	0.00145008	0.00173661	0.00221475	0.00206338	0.00184373	0.00201569	0.00174214	0.00185095	0.00128711	0.00145565
252.1213 @ 5.81	5.81	252.121	Positive	252.12126:16736 253.12461:2777 254.12797:915	0.00340521	0.00272907	0.00294462	0.00268101	0.00428924	0.00453537	0.00410011	0.00508036	0.00399185	0.00317872	0.00310327	0.00694596	0.00512943	0.00492317	0.00564676	0.00549743	0.0052764	0.00503193	0.00469013	0.0043311	0.0258361	0.0351872	0.0453394	0.0339549	0.0576468	0.0598278	0.0742669	0.0263091	0.0121749	0.0323354	0.0117576	0.0609505	0.0385296	0.0196394	0.0207699	0.0429691	0.0164413	0.00543701	0.0442574	0.00276966	0.00310587	0.00566963	0.0448441	0.0328643	0.00459169
252.126 @ 0.84	0.84	252.126	Positive	252.12598:5791 253.12933:2600 254.13269:577	0.0450835	0.0115416	0.0084199	0.0181917	0.00552938	0.00480208	0.00737289	0.0235095	0.0162858	0.00615991	0.0220695	0.00990355	0.00653885	0.0143385	0.00174439	0.011107	0.00664428	0.0144526	0.00947785	0.0275362	0.00931715	0.00783767	0.0049029	0.00510104	0.0130014	0.0141444	0.0216785	0.00373448	0.0422508	0.0118184	0.015156	0.00617172	0.00708559	0.00342921	0.0302716	0.00867369	0.0218468	0.000841561	0.00334284	0.00466805	0.00265034	0.00138765	0.00433803	0.00378788	0.0100318
253.0947 @ 1.16	1.16	253.095	Negative	253.09468:2971 254.09803:356 255.10139:0	0.000912415	0.00113473	0.000629821	0.000391861	0.000783503	0.000540669	0.000856347	0.000576903	0.000617301	0.00130735	0.00115629	0.0012813	0.000750232	0.0009686	0.000912219	0.000455151	0.000236457	0.00126272	0.000715158	0.000828859	0.00163231	0.000836531	0.00196248	0.000940195	0.00200013	0.0025747	0.00162078	0.00164562	0.0030873	0.00263894	0.00170427	0.00168681	0.00191636	0.00106242	0.00167551	0.00240876	0.00304339	0.00121182	0.00156078	0.00168241	0.00305887	0.0026122	0.00294312	0.00246935	0.00236742
254.1027 @ 4.68	4.68	254.103	Positive	254.10272:27202 255.10607:5271 256.10943:573	0.0676915	0.0729444	0.082404	0.082917	0.0803662	0.0823449	0.0837235	0.0589315	0.0670476	0.0851506	0.0543552	0.0794665	0.0823703	0.0943452	0.0959413	0.0650213	0.0640956	0.0803595	0.0771795	0.0628848	0.0506679	0.0543854	0.0646176	0.0485648	0.0568764	0.0647238	0.0558559	0.0693923	0.0605297	0.0704446	0.0613548	0.0844809	0.0555249	0.0640802	0.0550189	0.0838928	0.0790821	0.151044	0.106544	0.085857	0.137822	0.152152	0.113682	0.111832	0.136254
254.1411 @ 7.46	7.46	254.141	Negative	254.1413:2274 255.14465:413 256.14801:0	0.000186274	5.49482e-05	0.000233462	9.99212e-05	0.000225147	0.000165157	0.000235474	7.86748e-05	0.000175476	0.000155179	0.000126365	0.000195301	0.000249407	0.000172117	0.00019419	0.000268417	0.000327916	0.000267142	0.000217152	0.00016276	0.00227974	0.00234741	0.00367693	0.00153556	0.00403602	0.0103252	0.00859261	0.00322256	0.000901443	0.00162586	0.000278461	0.00745374	0.00262921	0.00122083	0.0011009	0.00135798	0.00136398	9.56867e-05	0.0041719	0.000137677	9.64329e-05	0.000170745	0.00194763	0.0014306	8.53547e-06
254.1425 @ 6.33	6.33	254.143	Negative	254.14227:4750 255.14562:1423 256.14898:11896	0.000902975	0.000394397	0.000813521	0.000568545	0.000765078	0.000567404	0.000597603	0.000596251	0.000383244	0.000505722	0.00093317	0.00127292	0.000940854	0.00144974	0.000984183	0.00101884	0.00182688	0.000693136	0.000717829	0.000627731	0.00281093	0.00490269	0.00497799	0.00292067	0.0104154	0.0170336	0.0210624	0.00710352	0.000970366	0.00274647	0.00113217	0.0142529	0.0052006	0.00293414	0.00364426	0.00442786	0.00179834	0.000332213	0.00457787	0.000291422	0.000249376	0.00048011	0.00335899	0.00259983	0.000472185
254.1615 @ 2.97	2.97	254.162	Positive	254.16153:5257 255.16488:940 256.16824:281	0.0140705	0.0119539	0.0220091	0.00984753	0.0154254	0.0177269	0.0149697	0.0107678	0.00944797	0.012958	0.0154923	0.0122297	0.0200837	0.0171513	0.0185431	0.0208908	0.0120148	0.0141077	0.0104804	0.0143734	0.0146226	0.0186728	0.0181726	0.00824112	0.0116797	0.0119841	0.0142517	0.0172125	0.00507762	0.010564	0.0102475	0.0129978	0.0133172	0.0102268	0.00974515	0.0118301	0.00827396	0.0140846	0.0151706	0.0122865	0.0121151	0.0193412	0.0117968	0.0127183	0.0073679
254.3733 @ 9.94	9.94	254.373	Negative	254.37326:8107 255.37661:2646 256.37997:355	0.012129	0.00379147	0.00628183	0.00297998	0.00216232	0.00364584	0.0032677	0.00662164	0.00843675	0.00279918	0.0140145	0.00705618	0.00434134	0.0143775	0.00994126	0.0115151	0.0151122	0.00903614	0.00232789	0.00566876	0.00474448	0.00178467	0.00191073	0.00681972	0.00340353	0.00329568	0.00727717	0.00392207	0.0122196	0.0045898	0.00511596	0.00277466	0.00248835	0.00183791	0.00355171	0.00534889	0.0108315	0.00257822	0.00433505	0.0124025	0.00183963	0.00215984	0.00250918	0.00454617	0.0072475
255.0658 @ 6.47	6.47	255.066	Positive	255.06578:3995 256.06913:976 257.07249:1102	0.000436223	0.000256464	2.72845e-05	0.000459785	0.000358253	0.000317937	0.000424389	3.36098e-05	0.00122858	0.000333216	0.000694953	0.000364286	0.00177775	0.000274387	0.00119539	0.000414778	0.000574939	0.000449879	0.000644334	0.000261938	0.0109549	0.00452422	0.0105691	0.0043431	0.00865582	0.0227754	0.00590761	0.00858453	0.006293	0.00625374	0.00242081	0.0126655	0.00526071	0.00499463	0.00544856	0.0119908	0.0100822	0.000394818	0.0216086	0.000640957	0.000903656	0.0003779	0.0020727	0.00264902	0.000914914
255.0836 @ 3.87	3.87	255.084	Positive	255.08362:2607 256.08697:594 257.09033:676	0.00729634	0.00417241	0.00897125	0.00645431	0.00835998	0.0105109	0.00725902	0.00431597	0.00495068	0.00780211	0.00623791	0.00662101	0.00830531	0.0117259	0.00852867	0.0093746	0.00659	0.00840486	0.00754429	0.00684609	0.00949219	0.0109774	0.00851775	0.00570896	0.00768671	0.00801583	0.00722356	0.0103496	0.00799116	0.00771418	0.00920222	0.0108372	0.00692786	0.00931729	0.00853277	0.00427078	0.00600979	0.00755209	0.00887972	0.00525675	0.00829134	0.00890001	0.0100878	0.0100191	0.00647097
255.1344 @ 3.76	3.76	255.134	Positive	255.13443:12807 256.13778:2870 257.14114:473	0.0344858	0.02452	0.0220414	0.00822882	0.0395051	0.015725	0.0280532	0.0115327	0.0181834	0.0197098	0.0209391	0.0173087	0.0225655	0.0253491	0.0451694	0.0153361	0.00598194	0.013261	0.0130033	0.00581771	0.00307602	0.00790984	0.00533972	0.00569893	0.00877476	0.00729955	0.0074543	0.0141254	0.00316876	0.00465658	0.00654129	0.00666671	0.00725684	0.00689739	0.00659128	0.003807	0.00717557	0.0433788	0.00434399	0.0727064	0.0502367	0.0397029	0.00829723	0.0137404	0.0296573
256.0289 @ 3.95	3.95	256.029	Negative	256.02924:2724 257.03259:837 258.03595:0	0.00167884	0.00185264	0.00296445	0.00367394	0.00381644	0.00324917	0.00236438	0.00243513	0.00242171	0.00253156	0.00188618	0.00193565	0.00347444	0.00347471	0.00293106	0.00269934	0.00548933	0.00230708	0.00271163	0.00348736	0.00263973	0.00264778	0.00227868	0.00154701	0.00204117	0.00111241	0.00200912	0.00378785	0.00158902	0.0016057	0.00141855	0.00173995	0.000954275	0.00179653	0.00170187	0.00121452	0.00102175	0.00206392	0.0023758	0.00114727	0.00174804	0.00184898	0.00177734	0.00136666	0.00204689
256.1559 @ 6.44	6.44	256.156	Negative	256.15585:3544 257.1592:713 258.16256:0	0.00166257	0.00102291	0.00248876	0.00155343	0.00163806	0.00172484	0.00147651	0.00116522	0.00101044	0.00145678	0.00148941	0.00137226	0.00161088	0.00227051	0.00162652	0.00149436	0.00331019	0.00218223	0.0015693	0.00158901	0.00196224	0.00286945	0.00317666	0.00139529	0.0010716	0.00224681	0.00160557	0.0017972	0.000628748	0.00114748	0.00079731	0.00170597	0.000774148	0.00101311	0.000727506	0.00205133	0.000731649	0.00110792	0.0024169	0.000659947	0.000542855	0.00121709	0.00245526	0.00147978	0.00118918
256.1574 @ 7.04	7.04	256.157	Negative	256.15933:2638 257.16268:424 258.16604:0	0.000958091	0.000413559	1.40715e-05	0.000389348	0.000961592	0.000501371	0.000467463	0.000361592	0.000424657	1.04763e-05	0.00103995	0.00129349	0.00109432	0.00126849	0.00129936	0.000836771	0.00159864	0.00101651	0.000809159	0.000790615	0.00190658	0.002723	0.0028304	0.0013972	0.00269594	0.00465957	0.00482658	0.00238947	0.000853508	0.00123483	0.000538941	0.00397936	0.0017085	0.000969614	0.00125009	0.00185967	0.000855597	0.000836444	0.00445205	0.000657932	0.0001999	0.000904313	0.00230208	0.00129437	0.000467127
257.0507 @ 5.8	5.8	257.051	Negative	257.05066:2748 258.05401:1121 259.05737:3106	1.7644e-05	0.00017039	1.22917e-05	1.07333e-05	8.80517e-05	1.128e-05	9.15284e-06	1.51412e-05	1.51585e-05	9.15123e-06	1.30812e-05	9.30513e-06	1.04485e-05	1.12247e-05	8.62773e-06	1.10402e-05	1.0856e-05	1.0314e-05	8.70059e-06	1.05806e-05	1.41822e-05	1.16853e-05	1.18475e-05	1.17e-05	1.43649e-05	1.32223e-05	1.33942e-05	0.000161935	2.55219e-05	1.22446e-05	0.000160943	0.000170066	9.81917e-06	0.000149127	1.18625e-05	1.38521e-05	0.000372848	0.00175596	1.16766e-05	0.00123891	0.00031222	8.54754e-06	1.0272e-05	9.7945e-06	0.00458268
257.0799 @ 2	2	257.08	Negative	257.07986:2539 258.08321:677 259.08657:0	0.00103205	0.000860249	0.00180853	0.000852205	0.00132591	0.00229519	0.00133144	0.000943867	0.000963113	0.00106696	0.000908693	0.000855307	0.00181338	0.00143908	0.0014619	0.00119843	0.0013821	0.00091646	0.000910695	0.000986116	0.00154942	0.00107319	0.001393	0.000809811	0.000916248	0.000866065	0.000953332	0.00162388	0.000456853	0.000662316	0.000732523	0.000931959	0.000659994	0.000452416	0.000705395	0.000705198	0.000361109	0.00124305	0.00110931	0.000971356	0.000731811	0.00141843	0.00132851	0.000973066	0.00115641
257.0809 @ 3.1	3.1	257.081	Negative	257.08087:2399 258.08422:236 259.08758:623	0.00198639	0.000642277	0.00172547	0.00114225	0.00167771	0.000567136	0.00107544	0.000905556	0.000831643	0.00107455	0.000758652	0.000304486	0.000155035	0.000722166	0.000791188	0.000188052	0.000506933	0.00102525	0.000376371	0.000264904	0.00118068	0.00123316	0.000959823	0.000749607	0.000769002	0.000381751	0.000357835	0.00151879	0.00032169	0.000631882	0.000596524	0.000564774	0.00025246	0.000738238	0.000792845	0.000774129	0.000521932	0.00035102	0.000348579	0.00305772	0.000415685	0.000533595	0.00103878	0.00129449	0.000507363
258.1087 @ 2.27	2.27	258.109	Positive	258.1087:3515 259.11205:542 260.11541:0	0.00719413	0.00576823	0.00854179	0.00749901	0.0112732	0.00630035	0.00698061	0.00679647	0.00584007	0.00689408	0.00743772	0.00433947	0.00261401	0.00726993	0.00706153	0.00402421	0.00575783	0.00767251	0.00537734	0.00273638	0.00873888	0.00905347	0.00543679	0.00633811	0.00423069	0.00315882	0.00371646	0.0085912	0.00380773	0.00494654	0.00581619	0.00644128	0.00275921	0.00607322	0.00599013	0.00560722	0.00359184	0.00518916	0.00501603	0.0116989	0.00703125	0.00599919	0.00825119	0.0100061	0.0070249
258.1089 @ 1.31	1.31	258.109	Positive	258.10886:3768 259.11221:652 260.11557:272	0.00722263	0.00807824	0.00937281	0.00945986	0.0111295	0.0151922	0.0073566	0.00827001	0.00811055	0.00779433	0.00802966	0.0085248	0.00897283	0.0121048	0.0132908	0.00909917	0.0100512	0.00998764	0.00965181	0.00999399	0.00957006	0.00885022	0.0106893	0.00788156	0.00901631	0.00710149	0.00889486	0.0102485	0.00659518	0.0090274	0.0127355	0.0117358	0.00910288	0.011732	0.0085597	0.0110654	0.00908344	0.0101618	0.0157142	0.00551286	0.00792126	0.0112284	0.014893	0.0121137	0.00596375
259.0287 @ 5.46	5.46	259.029	Negative	259.03198:4487 260.03533:0 261.03869:40717	9.71047e-05	6.35868e-05	6.76481e-05	5.90711e-05	4.84598e-05	6.20804e-05	5.03733e-05	8.33308e-05	8.34259e-05	5.03644e-05	7.19933e-05	5.12114e-05	5.7504e-05	6.1776e-05	4.74833e-05	6.07607e-05	5.97468e-05	5.67637e-05	4.78842e-05	5.82308e-05	7.80527e-05	6.4311e-05	6.52034e-05	6.43917e-05	7.90582e-05	7.277e-05	7.37157e-05	6.2229e-05	0.000140462	0.00209884	0.00665212	0.00314645	0.00103669	0.00260577	0.000652859	0.00473718	9.72798e-05	0.00247932	0.00463557	0.0028444	0.00370279	0.00396452	0.00198296	0.00273731	0.00362649
259.0926 @ 0.99	0.99	259.093	Positive	259.09262:12859 260.09597:2276 261.09933:352	0.0279457	0.0221426	0.0208613	0.0204842	0.0270719	0.017986	0.0267517	0.018651	0.0260597	0.0289101	0.0236368	0.0233521	0.0225898	0.0361653	0.0258791	0.0205888	0.019127	0.0238335	0.0238818	0.0208921	0.0361507	0.0478652	0.0449243	0.0429739	0.0499077	0.0399528	0.0489215	0.0548249	0.0443022	0.0529209	0.0457377	0.0698486	0.0379153	0.053139	0.0477551	0.0347455	0.0326715	0.0408074	0.0395406	0.0315584	0.043458	0.043911	0.0411225	0.0426404	0.0501185
260.0234 @ 1.75	1.75	260.023	Negative	260.02518:2451 261.02853:822 262.03189:342	0.00366669	0.00395524	0.00705415	0.006239	0.00770278	0.00957213	0.00573603	0.00530626	0.00490759	0.00584091	0.00450515	0.00609541	0.00638062	0.00649936	0.00785707	0.00505805	0.0071432	0.00508062	0.00463195	0.00499706	0.00835163	0.00649188	0.00729663	0.00597076	0.00538882	0.00455387	0.00558138	0.0089459	0.0045381	0.00481197	0.00432864	0.00495429	0.0036915	0.00440627	0.00418779	0.00325697	0.00392914	0.00602387	0.00624299	0.00382589	0.00468445	0.00584633	0.00624239	0.00520097	0.00519942
260.0966 @ 7.56	7.56	260.097	Negative	260.09619:2355 261.09954:0 262.1029:0	7.53516e-05	4.93422e-05	5.24937e-05	4.58382e-05	3.76039e-05	0.00120306	0.000390888	6.46632e-05	6.4737e-05	3.90819e-05	5.58656e-05	0.000478241	4.46221e-05	4.79371e-05	3.68462e-05	4.71492e-05	4.63625e-05	4.40476e-05	3.71573e-05	4.51861e-05	0.00131144	0.00104181	0.00242896	0.0011295	0.00127764	0.00177533	0.00366331	0.000503735	0.000108996	0.000917673	6.28095e-05	0.00241206	0.000939739	3.83126e-05	0.000641001	0.00271302	7.54874e-05	3.71298e-05	0.00161177	6.0674e-05	5.22877e-05	3.65037e-05	0.00258032	0.00188292	7.66465e-05
260.1867 @ 5.17	5.17	260.187	Positive	260.18674:2635 261.19009:893 262.19345:0	0.00270711	0.00158938	0.00782424	0.0044745	0.00241446	0.00803868	0.00677011	0.00232423	0.00136416	0.0105272	0.00185582	0.000946105	0.000614218	0.00125141	0.000243734	0.00100559	0.00187993	0.000721559	0.000481866	0.00155799	0.00176068	0.000371214	0.00171263	0.0010324	0.00104584	3.37358e-05	0.000799568	0.00153162	0.00180006	0.00151799	0.00330765	0.00185978	2.50528e-05	2.28891e-05	0.000302662	0.00152674	0.000809295	0.00133017	0.00260052	0.00235129	0.00239292	0.00800911	0.00114568	0.000948566	0.000584288
261.0873 @ 3.99	3.99	261.087	Negative	261.08997:3854 262.09332:1115 263.09668:0	0.00576584	0.00524716	0.00571512	0.00493168	0.0069534	0.00422707	0.00618296	0.00396454	0.0048147	0.00560663	0.00499427	0.00649663	0.00589878	0.00610993	0.00702425	0.00427248	0.00437858	0.00589316	0.00572641	0.00444043	0.00490827	0.00582295	0.00706078	0.00477988	0.0056615	0.00628827	0.0065018	0.00841473	0.00411476	0.00425757	0.00366903	0.00564937	0.00388743	0.00417129	0.00394495	0.00192707	0.00490277	0.00689384	0.00524583	0.00503632	0.00748325	0.00661661	0.00696248	0.00573994	0.00776341
261.1034 @ 1.07	1.07	261.103	Negative	261.10339:2029 262.10674:234 263.1101:240	0.000962601	0.000586095	0.000556968	0.000577216	0.000936329	0.000411476	0.000735466	0.000145869	7.35491e-06	0.0010085	0.000964355	0.00108617	0.00163189	0.00158052	0.00114859	0.00140205	0.00140466	0.00125959	0.000592352	0.000527535	6.8812e-05	6.02933e-05	0.00020249	5.67683e-06	0.000265253	6.68848e-05	6.49885e-06	5.48617e-06	1.23832e-05	7.62541e-05	7.13591e-06	5.99596e-05	0.000222193	4.35278e-06	5.75566e-06	7.17064e-05	8.57627e-06	0.000315899	5.66547e-06	0.000202696	0.000551626	0.000521054	4.98396e-06	0.000102748	0.000281874
261.145 @ 4.4	4.4	261.145	Positive	261.14499:2698 262.14834:303 263.1517:1104	0.0084106	0.00640907	0.00756149	0.0057219	0.00833618	0.00773589	0.0078791	0.00658986	0.00659975	0.00730058	0.00805606	0.00777486	0.00857755	0.00967432	0.0095144	0.00750901	0.00762252	0.00702625	0.00703051	0.00883782	0.00600987	0.0074564	0.00619892	0.00664127	0.00617225	0.00657473	0.00835804	0.00834573	0.00371431	0.00479519	0.00438757	0.00732524	0.00454635	0.0048897	0.00415644	0.00338953	0.00425602	0.00659899	0.00560284	0.00706075	0.00726569	0.00701847	0.00753859	0.00661106	0.0077823
262.0385 @ 7.43	7.43	262.039	Negative	262.03867:146187 263.04202:106063 264.04538:19980	0.232701	0.150631	0.168456	0.129429	0.117048	0.137746	0.0100872	0.199685	0.1986	0.122552	0.0144166	0.120412	0.115151	0.138779	0.100142	0.0121673	0.131097	0.122241	0.121631	0.139241	0.182863	0.156081	0.16269	0.0128944	0.180951	0.0145721	0.0147615	0.145784	0.31883	0.18384	0.0162085	0.0128063	0.0108215	0.00988691	0.172854	0.206961	0.0194802	0.128033	0.166828	0.178222	0.179628	0.0094201	0.0113206	0.132852	0.0197793
262.0386 @ 3.95	3.95	262.039	Negative	262.03937:16516 263.04272:13434 264.04608:2100	0.00213646	0.0164688	0.0189472	0.0148242	0.0132199	0.00136587	0.0131458	0.00183341	0.0211523	0.0136387	0.00158397	0.0134342	0.0136306	0.0147733	0.011679	0.0133683	0.0135853	0.0138012	0.00105353	0.0149364	0.020129	0.00141494	0.0176734	0.0179523	0.0203449	0.0189462	0.0187743	0.0160188	0.00309038	0.0189672	0.0222182	0.018115	0.0166856	0.015221	0.0196634	0.0208655	0.0264327	0.0155234	0.0182736	0.0217028	0.0205316	0.0160815	0.0163547	0.0156057	0.0272919
262.1649 @ 2.85	2.85	262.165	Positive	262.16492:2015 263.16827:644 264.17163:0	0.00408931	0.00216586	0.00401278	0.00342207	0.00359022	0.00830398	0.0076612	0.00336691	0.00264468	0.00688114	0.00734402	0.00298902	0.00564383	0.00551893	0.00564678	0.00346791	0.00262365	0.00413822	0.00394863	0.00363976	0.00532698	0.00340739	0.00291399	0.00163312	0.00283048	0.00244944	0.00417469	0.00560301	0.0033314	0.00420576	0.00660357	0.00555574	0.00196058	0.00272369	0.0018921	0.00250362	0.0013432	0.0042043	0.00296246	0.00504374	0.0055398	0.00561092	0.00371904	0.00312503	0.00377879
263.022 @ 3.64	3.64	263.022	Positive	263.02319:2291 264.02654:584 265.0299:218	0.00566297	0.0065794	0.00364571	0.00415329	0.00734825	0.00117958	0.0060355	0.00339292	0.00443899	0.00489856	0.00377339	0.00626439	0.00578746	0.0047686	0.00804427	0.0039864	0.0027383	0.0068386	0.00538758	0.00246172	0.00516079	0.00537454	0.00639927	0.00532019	0.0065269	0.00683821	0.00491368	0.00692455	0.00573403	0.00875754	0.00959746	0.0109228	0.00896047	0.00843189	0.00780183	0.00519924	0.00639631	0.015587	0.00879509	0.0103962	0.0173491	0.0155127	0.0114055	0.0120501	0.0111622
263.0358 @ 3.95	3.95	263.036	Negative	263.03583:12711 264.03918:2320 265.04254:1783	0.00155744	0.0119346	0.0137584	0.0107575	0.00886311	0.0109001	0.00895501	0.00133653	0.0151058	0.00979998	0.00115469	0.00973667	0.000922294	0.0114722	0.00826048	0.00974527	0.0101595	0.00091042	0.0085696	0.0113619	0.0142874	0.00103147	0.0128007	0.0125813	0.0140075	0.0130417	0.0134843	0.0119052	0.00225283	0.00108083	0.015853	0.0123725	0.0116045	0.0104582	0.0135467	0.0174856	0.020253	0.0106792	0.0133969	0.00125407	0.0134598	0.0107992	0.0118805	0.0111433	0.00158421
263.0365 @ 4.55	4.55	263.036	Negative	263.0365:22313 264.03985:2896 265.04321:2815	0.0340206	0.0228879	0.0019534	0.0195238	0.0168703	0.00179263	0.0174516	0.0277091	0.00240901	0.0172489	0.0229722	0.0169612	0.0166048	0.0198532	0.0148777	0.0180326	0.0191294	0.0183024	0.0168242	0.0202352	0.0270841	0.0222795	0.0224736	0.00185937	0.00228288	0.00210131	0.00212861	0.0207867	0.0438707	0.0245254	0.0274475	0.0221959	0.0198828	0.0196731	0.0234223	0.0283375	0.0338528	0.0175494	0.0217818	0.026753	0.0243105	0.0187825	0.0194897	0.0190312	0.035678
263.0722 @ 2.45	2.45	263.072	Negative	263.0722:4228 264.07555:667 265.07891:672	0.00196319	0.0022684	0.00293183	0.00163732	0.00306128	0.00276649	0.00307314	0.00140144	0.001535	0.00276329	0.00191838	0.00209565	0.00299221	0.00275283	0.0024668	0.00288496	0.00197408	0.00258185	0.00154324	0.00212984	0.00160748	0.00254163	0.00236977	0.00147493	0.0018299	0.00213469	0.00225929	0.0028425	0.000676123	0.00126803	0.00131556	0.00195896	0.00100538	0.00124053	0.00122291	0.000633517	0.000798394	0.00131564	0.00137099	0.00119488	0.00141865	0.00192674	0.00165231	0.00159406	0.00144745
263.0723 @ 2.76	2.76	263.072	Negative	263.07227:4393 264.07562:1323 265.07898:0	0.00222622	0.00225809	0.00318991	0.00213392	0.0031806	0.00293805	0.00261064	0.00167353	0.00187232	0.00288709	0.00249522	0.00245965	0.00348111	0.00295951	0.00271536	0.00294587	0.00242556	0.00253374	0.0020997	0.0021593	0.00162743	0.00288371	0.0024679	0.00153254	0.00205345	0.00192964	0.00183347	0.00331762	0.00079531	0.00127921	0.00120614	0.001922	0.000981944	0.00117555	0.00128444	0.000758787	0.000990658	0.0016364	0.00141009	0.00127642	0.00154702	0.00200109	0.00187096	0.00182049	0.00144571
263.0893 @ 6.99	6.99	263.089	Positive	263.08929:6358 264.09264:939 265.096:528	0.0106039	0.0102692	0.0147491	0.0170858	0.0142294	0.011789	0.0118902	0.0123194	0.00930101	0.0112917	0.0116296	0.0108455	0.0126236	0.0155587	0.0138029	0.0156299	0.0269504	0.0138831	0.00865859	0.0173428	0.00578273	0.008697	0.00633489	0.0085426	0.00336025	0.00453669	0.00463979	0.00524262	0.00452647	0.0052101	0.00615828	0.00551703	0.00357069	0.00406442	0.00324949	0.00348196	0.0029652	0.00687428	0.00558663	0.00460673	0.00625892	0.00771932	0.005945	0.00676773	0.006813
263.103 @ 4.34	4.34	263.103	Positive	263.10376:4158 264.10711:949 265.11047:0	0.0335726	0.0317662	0.0304103	0.0282049	0.0374741	0.024317	0.0359446	0.0243108	0.026121	0.0295536	0.02907	0.0386933	0.0373293	0.0400221	0.0430519	0.0265678	0.0261537	0.0383751	0.036527	0.0259531	0.022091	0.0283452	0.0368773	0.0250808	0.0312089	0.0316858	0.0371853	0.036424	0.018878	0.0273147	0.0227022	0.041345	0.0246876	0.0300652	0.0265915	0.0107353	0.0271066	0.044527	0.0326519	0.0371267	0.0558862	0.0438514	0.042644	0.0406162	0.0592829
263.1241 @ 1.11	1.11	263.124	Positive	263.12405:3736 264.1274:683 265.13076:544	0.0112636	0.00807242	0.0125469	0.00966348	0.0119815	0.0120337	0.0101464	0.00611237	0.00911035	0.0115615	0.00938073	0.00988914	0.011646	0.0141976	0.0111055	0.01257	0.010261	0.00972794	0.0084931	0.00861376	0.00179182	0.00330835	0.00184154	0.00245022	0.00211039	0.00170614	0.00224579	0.00231235	8.46429e-05	0.000406088	0.000561584	0.00181076	0.00200621	0.0016636	0.0012234	4.594e-05	0.00120032	0.0129978	0.00106627	0.00743444	0.00970227	0.0158736	0.00135346	0.00210272	0.00913335
263.1395 @ 4.8	4.8	263.139	Positive	263.13947:8594 264.14282:1094 265.14618:422	0.018022	0.0190234	0.0213512	0.0158807	0.0275635	0.0186835	0.0188558	0.014182	0.0150013	0.0218316	0.0145862	0.0185438	0.020474	0.0184222	0.0252739	0.015869	0.0198271	0.0206124	0.0165895	0.0140817	0.0211584	0.0231235	0.0235621	0.020428	0.0214348	0.0233685	0.0194636	0.0275247	0.0155377	0.0203552	0.0170665	0.0252873	0.0194654	0.0201043	0.0185627	0.0153841	0.0182225	0.0293203	0.0258215	0.0285069	0.0294589	0.0329065	0.0261193	0.0236121	0.0284169
264.1209 @ 6.27	6.27	264.121	Positive	264.12085:2533 265.1242:435 266.12756:2363	0.00816018	0.00395152	0.0123553	0.0048121	0.00642756	0.00901613	0.00527859	0.00539613	0.00505034	0.00448439	0.00107691	0.000285389	0.000812355	0.00148206	0.000985678	0.000256077	0.000698336	0.000653781	0.00126685	2.45415e-05	0.00808201	0.00941529	0.0103846	0.00622534	0.00165888	0.00116931	0.00246087	0.00186225	0.00279619	0.00732134	0.00728705	0.00190571	0.000728035	0.000749684	0.00159371	0.00495359	0.00530596	0.0064816	0.0125598	0.00617139	0.00464095	0.00419442	0.00863926	0.00727543	0.000669283
264.1209 @ 6.51	6.51	264.121	Positive	264.12094:2056 265.12429:0 266.12765:233	0.00120547	0.000905736	0.0021513	0.00278114	0.00239562	0.00290757	0.00112627	0.0018337	0.00159736	0.00133163	0.00338317	0.00472157	0.00563794	0.00572646	0.00523687	0.00561638	0.00871683	0.00490944	0.00461248	0.00642302	0.0030113	0.00281554	0.00345005	0.000766007	0.00416092	0.00307141	0.00508174	0.00587251	0.00129354	0.00409441	0.00246163	0.00516196	0.00379339	0.00517968	0.00457738	0.00284075	0.000561198	0.00295681	0.00352811	0.00100413	0.00340964	0.00274185	0.0023925	0.00326489	0.00347965
264.1212 @ 6.97	6.97	264.121	Positive	264.12115:3143 265.1245:515 266.12786:400	0.0022347	0.0012342	0.00118719	0.00136274	0.00162954	0.00146647	0.000848163	0.00142749	0.000647731	0.00207861	0.00151768	0.0025302	0.0035265	0.00325494	0.00435415	0.00314611	0.00694434	0.00335824	0.00340906	0.00349063	0.00504713	0.00572934	0.00708347	0.00366545	0.00927661	0.0110305	0.00975707	0.0134007	0.00471307	0.0052501	0.00436313	0.0206836	0.00697687	0.00950194	0.00809732	0.00240504	0.00501793	0.00235139	0.0103338	4.61536e-05	0.00166329	0.00197443	0.00486592	0.0044937	0.00444041
265.084 @ 7.08	7.08	265.084	Negative	265.08401:3910 266.08736:576 267.09072:0	0.00146607	0.0016077	0.00208324	0.00172354	0.00298739	0.000784422	0.001948	0.0012182	0.00117769	0.00196639	0.000919784	0.00197885	0.00238591	0.00217469	0.00258184	0.00145924	0.00135443	0.00187829	0.00185385	0.000856156	0.00178412	0.00206123	0.0027871	0.0018169	0.00173251	0.00196206	0.00198418	0.00316182	0.000102009	0.00103874	0.000738743	0.00131528	0.00117211	0.000455381	0.000944794	0.000797979	7.06487e-05	0.0023755	0.00133351	0.00204292	0.00231566	0.00248694	0.00212744	0.0018033	0.00196598
265.0856 @ 2.68	2.68	265.086	Positive	265.08557:9401 266.08892:1315 267.09228:1145	0.0256362	0.0247999	0.0335156	0.0224937	0.0301527	0.0252937	0.0304881	0.0160324	0.0168215	0.032181	0.0254057	0.0217855	0.0341988	0.0318575	0.03103	0.0318137	0.0216274	0.0291332	0.0245378	0.0256336	0.0162087	0.0299351	0.0210265	0.0192456	0.0215341	0.0226351	0.0214704	0.0265991	0.00982465	0.0168005	0.0187653	0.0224053	0.0146311	0.0179388	0.0178006	0.00697332	0.0135042	0.0214945	0.0180941	0.017583	0.0242744	0.02896	0.019853	0.0208782	0.021392
265.0859 @ 2.93	2.93	265.086	Positive	265.08585:9287 266.0892:1293 267.09256:1037	0.0211757	0.0238351	0.030458	0.0196678	0.0297856	0.0276746	0.0300985	0.0170579	0.0191249	0.0288095	0.0235661	0.0237669	0.0336428	0.0318833	0.0320111	0.0312309	0.0250789	0.0247841	0.0219676	0.0261528	0.0156139	0.026923	0.0192624	0.014291	0.0190979	0.0179831	0.0180847	0.0243007	0.0089194	0.0149734	0.0162896	0.0268337	0.0138923	0.0161487	0.0165281	0.00734588	0.0117758	0.0229569	0.0157521	0.0189061	0.0231138	0.0260663	0.0199674	0.0191863	0.0206971
265.121 @ 2.08	2.08	265.121	Negative	265.121:14711 266.12435:2990 267.12771:4825	0.00753512	0.00748938	0.00769428	0.0078929	0.0106516	0.00605805	0.00961732	0.00492927	0.00583717	0.00828058	0.00666021	0.00883578	0.00837074	0.00870793	0.00861183	0.00618089	0.00575185	0.00920655	0.00803272	0.00618497	0.00625375	0.00658901	0.0083918	0.00478036	0.00709923	0.00699303	0.00745114	0.0108894	0.00469267	0.00637468	0.00667348	0.00922087	0.00626815	0.00785641	0.00693142	0.00585029	0.00562274	0.00854402	0.00798287	0.00632047	0.00901934	0.00994692	0.0100707	0.00939316	0.00833374
265.1221 @ 3.18	3.18	265.122	Positive	265.1221:6045 266.12545:775 267.12881:776	3.69776e-05	2.42139e-05	2.57605e-05	2.24944e-05	0.000479297	0.000355228	0.000495494	0.000557843	3.17687e-05	0.000307195	2.74152e-05	1.95014e-05	0.000537626	0.000470002	0.000477433	2.31378e-05	0.000530548	0.000216157	0.000238664	2.21744e-05	0.0156704	0.00443823	0.013103	0.00626487	0.0056555	0.00994026	0.00597693	0.00581112	0.0116697	0.0119325	0.00734084	0.023118	0.00569457	0.00517641	0.00505291	0.0103276	0.0192023	0.000310195	0.0333362	0.000879194	2.56594e-05	1.79136e-05	0.00872304	0.00531492	0.000592324
265.1416 @ 7.02	7.02	265.142	Positive	265.1416:4508 266.14495:1415 267.14831:240	0.0057631	0.00301162	0.00535461	0.00335896	0.00318315	0.00310364	0.00297906	0.00485208	0.00337869	0.00313327	0.00330024	0.00299143	0.0027662	0.00425388	0.00249691	0.00296646	0.00307694	0.00300514	0.0021042	0.00300226	0.0117697	0.0135691	0.015766	0.0144711	0.0114921	0.013747	0.0210189	0.0059156	0.00885	0.0122946	0.00828514	0.0107889	0.0107205	0.00495049	0.00616814	0.0246041	0.00670247	0.00282447	0.0159199	0.00603533	0.00429307	0.00368586	0.0262389	0.0228637	0.00513698
266.0481 @ 6.03	6.03	266.048	Negative	266.04813:2270 267.05148:0 268.05484:1089	0.000484376	0.000303094	0.00108416	0.000317452	0.00188437	0.00056201	0.00177449	0.000595537	0.00104086	0.00130153	0.000403162	0.00064238	0.00114654	0.000990496	0.00136001	0.00102094	0.000845225	0.000287039	0.000297345	0.000353555	0.000380396	0.000629655	0.00050845	0.000255744	0.000734445	0.000677891	1.96727e-05	0.000375849	3.74854e-05	0.000646809	0.000492939	0.000908007	0.000623818	0.000718077	0.000261432	2.03453e-05	0.000339285	0.000297301	0.000880188	0.000787191	0.000730496	0.000331246	0.000437533	0.000589962	0.000766141
266.137 @ 7.16	7.16	266.137	Positive	266.13696:6028 267.14031:937 268.14367:0	0.00377962	0.00329805	0.00514632	0.00303947	0.00292667	0.00406667	0.00459402	0.00334135	0.00417175	0.0038604	0.016598	0.0148896	0.0122903	0.0151728	0.0166481	0.0121256	0.0194761	0.0163706	0.0126789	0.0114648	0.0070466	0.00653814	0.00973415	0.00703323	0.0145226	0.0180501	0.0214932	0.0164474	0.00860049	0.00794023	0.00642631	0.0401404	0.0185975	0.0181366	0.0174754	0.00572779	0.00756475	0.00450532	8.65371e-05	0.00403797	0.00482338	0.00609127	0.010034	7.25887e-05	0.0234774
266.1371 @ 7.58	7.58	266.137	Positive	266.13712:4019 267.14047:915 268.14383:300	0.0052826	0.00238992	0.00647471	0.00469637	0.0025807	0.00522918	0.00432674	0.00385758	0.00265093	0.00470362	0.00409009	0.00639647	0.00383778	0.00612466	0.00461632	0.00545348	0.0112906	0.00587271	0.0089152	0.00739865	0.009555	0.00576274	0.0140021	0.00616959	0.0127281	0.0158949	0.014343	0.0167238	0.00565964	0.00699777	0.00664068	0.026765	0.00662954	0.0100276	0.00996728	0.00486014	0.00695739	0.00359521	0.0142457	0.00465182	0.00377551	0.00414091	0.00856522	0.00651753	0.00611106
266.1374 @ 5.75	5.75	266.137	Positive	266.13742:7208 267.14077:1740 268.14413:269	0.00889113	0.00685569	0.00990883	0.00747824	0.0113332	0.0100153	0.00847958	0.0070468	0.00631459	0.00726919	0.00708422	0.00598251	0.00699604	0.0116912	0.0091824	0.00841854	0.0106978	0.00626971	0.00627316	0.00598346	0.0218436	0.0229745	0.030762	0.0206011	0.0315028	0.0410834	0.0420406	0.0169599	0.0132576	0.026792	0.0128829	0.0431599	0.0193304	0.0128834	0.0162125	0.0429885	0.0187696	0.00756868	0.0323917	0.00595423	0.0060466	0.00862626	0.0409604	0.0279566	0.00912398
266.138 @ 7.05	7.05	266.138	Positive	266.138:4263 267.14135:745 268.14471:264	0.00365391	0.00357948	0.00566646	0.00437077	0.0042393	0.00567229	0.00339545	0.00375236	0.00362261	0.00368504	0.00665894	0.00682134	0.00828519	0.00879454	0.00650636	0.00851459	0.0199806	0.0106658	0.00848173	0.0127292	0.00706049	0.00968778	0.00973415	0.0080517	0.0145226	0.0136397	0.0214932	0.0181741	0.00860049	0.00584069	0.00623861	0.0401404	5.51445e-05	0.0138502	0.0174754	0.00362596	0.00934411	0.00584325	0.0119259	0.00399921	0.00589193	0.00721322	0.00876769	0.00862906	0.000100791
266.142 @ 8.1	8.1	266.142	Negative	266.142:27020 267.14535:7421 268.14871:1053	0.011155	0.0107936	0.0125029	0.0109482	0.0127817	0.0101858	0.0142102	0.0134988	0.0129256	0.0127399	0.015394	0.0217308	0.0175925	0.0199997	0.0168315	0.0158124	0.0214871	0.0211866	0.0137291	0.0153737	0.0225799	0.0239616	0.0278688	0.0205403	0.0169054	0.0145897	0.0212563	0.0246137	0.00642941	0.0134574	0.00862462	0.0166563	0.00944674	0.0117255	0.00871481	0.00510833	1.00963e-05	0.00973249	0.0155256	0.00458893	0.00797004	0.0115571	0.0183366	0.0110205	0.00884302
266.1506 @ 3.4	3.4	266.151	Positive	266.15057:2983 267.15392:892 268.15728:0	0.00493827	0.00583069	0.005162	0.00508621	0.00956644	0.00419357	0.00535228	0.00373911	0.00397239	0.00514329	0.00649349	0.00484669	0.00589757	0.00573675	0.00855714	0.00350015	0.00442029	0.0057609	0.00617749	0.00281457	0.00349125	0.00449777	0.00365398	0.00313236	0.00409616	0.00336862	0.00429266	0.00472803	0.00309397	0.00489917	0.00552869	0.00621048	0.00667388	0.00574262	0.00586835	0.0049108	0.00323245	0.0064281	0.00388225	0.0061777	0.00792236	0.00829775	0.00631947	0.00601068	0.00806281
267.0392 @ 0.95	0.95	267.039	Negative	267.03915:3126 268.0425:716 269.04586:2374	9.26853e-05	0.000684906	0.000158644	0.000162885	5.74563e-05	0.000321314	0.000332342	0.00133999	0.000362078	4.80722e-06	0.000578263	0.000416978	0.000300542	0.000274859	0.000390566	5.79953e-06	5.70277e-06	0.000431642	0.000262271	0.000360286	0.00250496	0.000432702	0.000564434	0.00166385	0.000465344	0.000822422	0.000236774	5.93969e-06	0.0031985	0.000414094	0.00100411	0.000271147	0.000337289	0.000700524	0.000314363	0.00242965	0.00166979	0.00045952	0.000211274	0.000385812	0.00100172	0.000617646	0.000507969	0.000681255	0.00521461
267.1312 @ 3.93	3.93	267.131	Positive	267.1312:2028 268.13455:485 269.13791:0	0.00182485	0.00161831	0.00160194	0.00244795	0.00288237	0.00188196	0.00169899	0.00228253	0.00199401	0.00214948	0.00151638	0.00189857	0.00276822	0.0042905	0.00201988	0.00127334	0.00208104	0.00199142	0.00303798	0.00297572	0.00393904	0.004774	0.00499471	0.00473619	0.00526355	0.00394385	0.0053224	0.00763005	0.00304531	0.00839601	0.00563404	0.007768	0.00600336	0.00616776	0.00500683	0.00657388	0.00834504	0.0092429	0.00832459	0.00661753	0.00885137	0.00888379	0.0108852	0.0115738	0.00772671
267.1342 @ 2.38	2.38	267.134	Positive	267.13419:51709 268.13754:8404 269.1409:1533	0.127213	0.11041	0.124752	0.114353	0.165847	0.0962989	0.138397	0.0782308	0.0902351	0.13432	0.107844	0.144341	0.141903	0.1545	0.16234	0.0996619	0.112893	0.156023	0.14386	0.102855	0.084812	0.105173	0.104189	0.0778473	0.107475	0.106493	0.113037	0.135931	0.0916152	0.129676	0.127404	0.191561	0.138329	0.168556	0.150156	0.105828	0.12313	0.170118	0.14821	0.135919	0.190057	0.193639	0.172985	0.186851	0.166359
267.1647 @ 2.37	2.37	267.165	Positive	267.16473:2141 268.16808:0 269.17144:214	0.00140867	0.00710438	0.00614979	0.00488002	0.00802543	0.00368055	0.00512282	0.00335957	0.00328609	0.00573515	0.00753104	0.00881748	0.00372515	0.00759725	0.00587304	0.00510595	0.00553502	0.0087899	0.00848398	0.00417236	0.0023523	0.0056119	0.00449781	0.0034889	0.00672939	0.00379224	0.00261388	0.00665706	0.0013468	0.00731627	0.00770397	0.00959271	0.00882441	0.0111947	0.0101327	0.00315689	0.000848542	0.0105335	0.00866722	0.00332724	0.011408	0.00565437	0.0112946	0.00907266	0.00676914
268.0511 @ 1.74	1.74	268.051	Negative	268.05112:2110 269.05447:0 270.05783:0	0.000433204	0.000434082	0.00145368	0.00149234	0.000506481	0.0019072	0.00084853	0.000955224	0.000374725	0.000895952	0.000229497	0.000396935	0.000332454	0.000518736	0.000172791	0.000485903	0.000570374	0.000378656	0.000105826	0.000391804	0.00185088	0.000811351	0.00104679	0.000678357	0.000510265	0.00024455	0.00057596	0.000814558	0.000533684	0.000448744	0.000724565	0.000299933	0.000159124	0.000392194	0.000318765	0.000775665	0.000115521	0.000393855	0.00110674	0.000290967	0.000478242	0.000794949	0.000799322	0.000764831	0.000358194
268.1165 @ 5.81	5.81	268.116	Positive	268.11646:9045 269.11981:1751 270.12317:645	0.0186774	0.0150714	0.0336527	0.0270976	0.026677	0.0392306	0.022724	0.0229514	0.0224061	0.0219049	0.00392133	0.00299813	0.00475061	0.00548973	0.005315	0.00503812	0.00900477	0.00426516	0.00293972	0.00385485	0.0214247	0.0193387	0.0160846	0.0117897	0.00394343	0.00436966	0.00375859	0.00600652	0.0110427	0.015862	0.0104989	0.00507178	0.00258136	0.0039058	0.00380016	0.0128699	0.0113195	0.0214216	0.0243246	0.0134512	0.0196126	0.0233668	0.0185678	0.0182918	0.00415821
268.1523 @ 7.67	7.67	268.152	Positive	268.15231:20648 269.15566:3883 270.15902:646	0.0100409	0.00783324	0.0382087	0.0193658	0.00927878	0.016135	0.0109831	0.0118541	0.00866935	0.0172611	0.0183893	0.0215721	0.0208389	0.0321899	0.01524	0.025756	0.0875272	0.0203426	0.0255837	0.0385303	0.0216941	0.0157068	0.0262496	0.0228095	0.0279709	0.0278626	0.0358355	0.0422243	0.0181209	0.0198627	0.021458	0.0534369	0.0157564	0.0279905	0.0207073	0.0146741	0.0171516	0.0128169	0.0330922	0.0104583	0.0119911	0.0149933	0.0235947	0.0158537	0.0184116
268.1528 @ 6.89	6.89	268.153	Positive	268.1528:2990 269.15615:714 270.15951:0	0.0157379	0.00309158	0.0144225	0.00099442	0.00959126	0.00232504	0.00301685	0.00238771	0.00208431	0.00348992	0.0017728	0.000852773	0.00114703	0.00121352	0.00218238	0.000950872	0.00268682	0.000321751	0.000442217	0.000591888	0.00320762	0.00671712	0.00519281	0.00236791	0.001624	0.00194374	0.00120605	0.0018797	0.00575071	0.006978	0.00706158	0.00285609	0.00173962	0.00299311	0.00225519	0.00406362	0.00498325	0.00972744	0.00440769	0.0230035	0.00608138	0.00475337	0.00572339	0.00767752	0.00244214
268.1549 @ 6.48	6.48	268.155	Negative	268.15494:4278 269.15829:999 270.16165:525	0.00094134	0.00119978	0.000969421	0.00121878	0.00229331	0.000987599	0.00156355	0.00154158	0.00143992	0.00117623	0.00141318	0.00271187	0.00169116	0.0011613	0.00282428	0.0010096	0.00126086	0.00131987	0.00168563	0.000725611	0.00276681	0.00217364	0.00273616	0.00288955	0.00179328	0.00177579	0.00166789	0.00231425	0.00211481	0.00159255	0.00160705	0.00146536	0.00169662	0.00168374	0.00137694	0.00155493	0.00151503	0.00257449	0.00230885	0.00201125	0.0023631	0.00196184	0.00240435	0.00211482	0.0019739
268.156 @ 7.84	7.84	268.156	Negative	268.15598:2309 269.15933:578 270.16269:294	0.0004761	0.000330668	0.00102221	0.000435877	0.000267161	0.000523976	0.000459662	0.000409425	0.000300386	0.000453821	0.000573776	0.000711393	0.00058708	0.000887661	0.000463738	0.000648022	0.00215679	0.000594902	0.000667452	0.000823411	0.000720394	0.000958589	0.000839235	0.000589287	0.00100695	0.000949453	0.00134657	0.00191123	0.00024883	0.000506894	0.000671798	0.00158701	0.000502754	0.000776336	0.000732986	0.000257795	0.000822681	0.000492913	0.0010282	0.000417417	0.000397256	0.000387769	0.000681746	0.000516764	0.000392639
269.069 @ 4.13	4.13	269.069	Negative	269.06638:2202 270.06973:0 271.07309:0	0.000218427	0.000431184	0.000119641	5.40767e-05	0.000412504	0.000141805	0.000448161	0.000338341	0.000688364	0.000186125	0.000424965	0.00182897	0.000164141	0.000157654	0.000667173	0.00020699	0.000313701	0.000475173	0.000675449	0.000256001	0.002315	0.00151777	0.00384225	0.000966531	0.00120569	0.00156367	0.00122002	0.00121439	0.00116945	0.000799669	0.00107429	0.000862661	0.000768322	0.000698834	0.000722544	0.00211982	0.00138777	0.000874838	0.00169482	0.00142412	0.00105665	0.000883848	0.00272276	0.00119252	0.00115673
269.124 @ 5.57	5.57	269.124	Positive	269.12396:4152 270.12731:0 271.13067:1064	3.58969e-05	2.35063e-05	2.50076e-05	2.1837e-05	1.79142e-05	2.29494e-05	1.86216e-05	3.08051e-05	3.08402e-05	0.000323653	2.66139e-05	0.000220379	0.000212576	2.28369e-05	1.75532e-05	2.24615e-05	2.20867e-05	2.09839e-05	1.77015e-05	2.15263e-05	2.88539e-05	2.3774e-05	2.41039e-05	2.38038e-05	2.92256e-05	2.69011e-05	2.72506e-05	0.000373119	0.0136284	0.00572571	0.0407006	0.00669089	0.0155005	0.0199423	0.0104935	0.0300048	0.0426276	0.018338	0.00541006	0.0128842	0.00963911	0.00387303	0.00421399	0.0183825	0.0308705
269.1283 @ 2.05	2.05	269.128	Negative	269.12781:19251 270.13116:3272 271.13452:387	0.0288017	0.0284312	0.0309959	0.0317015	0.0441813	0.0250572	0.0346774	0.0212014	0.0239592	0.0345312	0.0281691	0.0351543	0.0365645	0.038776	0.0376235	0.0294793	0.0227203	0.0399905	0.0288049	0.0264842	0.0354346	0.0361543	0.0456211	0.0306863	0.0422346	0.0354258	0.0410308	0.0626752	0.0219148	0.0379535	0.0356013	0.0557687	0.0330958	0.046962	0.0407224	0.0301787	0.0294067	0.0295205	0.0462942	0.0200698	0.0295252	0.0365767	0.0534044	0.0493719	0.0296553
269.15 @ 3.15	3.15	269.15	Positive	269.15002:2210 270.15337:818 271.15673:285	0.0068649	0.00434484	0.00751303	0.00779226	0.0057279	0.00641366	0.00685859	0.0038337	0.00485739	0.0064951	0.00795079	0.00586412	0.00782434	0.00720515	0.00779324	0.00749541	0.00931954	0.00631332	0.00745854	0.00660323	0.00373644	0.0052207	0.00376661	0.00256875	0.00395466	0.00317229	0.00450293	0.00400772	0.00229297	0.00301993	0.00304411	0.00528203	0.00409762	0.00506335	0.00443326	0.00251084	0.00323076	0.00509483	0.00417238	0.0032967	0.00519823	0.00661311	0.00412184	0.00343772	0.00568771
270.1714 @ 8.34	8.34	270.171	Negative	270.17139:3657 271.17474:543 272.1781:293	0.000487749	0.000364225	0.00209957	0.000730745	0.00037599	0.000783544	0.000659953	0.000582763	0.000218467	0.000646219	0.00108704	0.00115361	0.000883782	0.00135766	0.0010109	0.00104209	0.00341559	0.00099703	0.00127835	0.00116094	0.000751971	0.000369588	0.00110824	0.000454812	0.00118215	0.000856586	0.00111703	0.00143533	0.000219763	0.000508019	0.000256958	0.0015072	0.000442345	0.000727852	0.000535865	0.000111808	0.000366087	0.000665184	0.000694651	0.000669078	0.000526731	0.000748235	0.000593669	0.00056034	0.000925316
271.0154 @ 1.24	1.24	271.015	Negative	271.01535:2084 272.0187:0 273.02206:652	0.00163905	0.00150526	0.00073968	0.00118288	0.000620579	0.00069558	0.000853597	0.00241556	0.00248059	0.00116703	0.00160892	0.00112025	0.000505406	0.000989905	0.000587024	0.00135856	0.000541185	0.0013471	0.000838433	0.00136763	0.0017346	0.0010761	0.00116035	0.00191463	0.00180867	0.00158154	0.0017735	0.00106549	0.00425051	0.00166696	0.00220302	0.00110203	0.00150012	0.00133159	0.00193885	0.00241833	0.00190949	0.000630349	0.00132096	0.00111866	0.00134677	0.00111844	0.00134005	0.00123866	0.00239463
271.0171 @ 1.05	1.05	271.017	Negative	271.01712:2056 272.02047:379 273.02383:770	1.60298e-05	1.04968e-05	0.000481692	0.00120873	0.000335311	0.0018583	8.31551e-06	1.37561e-05	1.37718e-05	8.31404e-06	1.18845e-05	8.45386e-06	9.49263e-06	1.01979e-05	7.83844e-06	0.00106935	0.00121559	9.37043e-06	7.90463e-06	0.000403089	1.28848e-05	1.06163e-05	1.07636e-05	1.06296e-05	1.30508e-05	1.20127e-05	1.21688e-05	1.02726e-05	2.31871e-05	1.11244e-05	1.33617e-05	1.05571e-05	8.92088e-06	8.1504e-06	1.07773e-05	1.25848e-05	1.60587e-05	7.89878e-06	1.06084e-05	1.29074e-05	1.11234e-05	7.76558e-06	9.33227e-06	8.89847e-06	1.63053e-05
271.0673 @ 6.42	6.42	271.067	Negative	271.06726:5738 272.07061:878 273.07397:1238	0.000149617	0.000112037	0.000117202	5.64665e-06	4.6323e-06	5.9343e-06	8.73582e-05	7.96565e-06	0.000220399	6.44265e-05	0.000146774	4.89533e-05	0.000106815	5.90521e-06	0.000164042	5.80815e-06	5.71124e-06	0.000115107	0.00016064	9.80874e-05	0.000136315	0.000101467	0.000121756	0.000107238	0.00014324	0.000235477	0.000118348	0.000327072	1.34268e-05	6.44173e-06	7.73729e-06	0.000201838	8.11689e-05	5.68384e-05	7.30908e-05	0.00325263	0.00139786	0.00490934	0.000540122	0.00361155	0.0023725	0.0014442	0.000398167	0.000315863	0.00911724
271.13 @ 3.56	3.56	271.13	Negative	271.12997:3316 272.13332:355 273.13668:0	0.00135909	0.0011257	0.00166541	0.00124522	0.00240119	0.00131366	0.001481	0.00121899	0.000863049	0.00153213	0.00121411	0.00133693	0.00174232	0.00184039	0.00163814	0.00148412	0.000815829	0.00149151	0.00122192	0.00121059	0.00260628	0.00238939	0.00222695	0.00206134	0.00263732	0.00178689	0.00238262	0.00330408	0.00136217	0.0014422	0.00179567	0.0022459	0.00168364	0.00231888	0.00202176	0.00152547	0.00162885	0.00190171	0.00223905	0.00196762	0.00250978	0.0026418	0.00234644	0.00223448	0.00237066
271.1404 @ 2.1	2.1	271.14	Positive	271.14038:73970 272.14373:13502 273.14709:1813	0.155189	0.139636	0.157081	0.157859	0.237247	0.136917	0.1845	0.10509	0.128571	0.176192	0.165966	0.203286	0.201437	0.222735	0.227475	0.17245	0.149915	0.224996	0.177472	0.159538	0.168293	0.188862	0.193603	0.155412	0.218249	0.199251	0.223618	0.291281	0.141361	0.255415	0.238541	0.378474	0.233304	0.314748	0.268077	0.201453	0.195596	0.192101	0.283014	0.141412	0.202947	0.249366	0.320147	0.324421	0.191196
272.1127 @ 2.71	2.71	272.113	Positive	272.11273:2339 273.11608:776 274.11944:0	0.00231062	0.0044556	0.00279811	0.00281277	0.00751672	0.00319559	0.00610521	0.0051721	0.00767717	0.00456106	0.00395333	0.00650803	0.00519105	0.00293477	0.00824815	0.00223551	0.00371866	0.00440261	0.00590192	0.00209713	0.00797123	0.00657395	0.00546058	0.00707005	0.0038451	0.00747642	0.00475198	0.00642915	0.00622985	0.00560113	0.00569084	0.00500417	0.00381119	0.00414542	0.00520873	0.00468018	0.00353376	0.00765861	0.00576479	0.00351715	0.00622718	0.00670163	0.00754129	0.00625713	0.00353667
273.1446 @ 1.91	1.91	273.145	Positive	273.14462:7070 274.14797:974 275.15133:401	0.0148822	0.0136108	0.0184144	0.015796	0.0226756	0.0172718	0.0164278	0.0124332	0.0173513	0.0183153	0.0160996	0.015238	0.0213281	0.0257316	0.0198122	0.0195164	0.0173445	0.019014	0.0133944	0.0158636	0.00619203	0.0078176	0.00804861	0.00726335	0.00722293	0.00676941	0.0102698	0.00861847	0.00409531	0.00578774	0.00664283	0.00960524	0.00521082	0.00763127	0.0067949	0.00441901	0.00776095	0.0107534	0.00739211	0.00887582	0.0135363	0.0135067	0.0117863	0.0135322	0.00958283
273.1725 @ 6.7	6.7	273.173	Negative	273.17252:4848 274.17587:706 275.17923:292	0.000897736	0.000704642	0.000719201	0.000104668	0.00351047	0.000299838	0.00052308	0.000365381	0.000182143	0.000357039	0.000292971	0.000140737	0.000278505	0.000450286	0.00104028	0.000244536	0.00027451	0.000340706	0.000241606	5.30178e-05	0.00051821	0.000612733	0.000574621	0.00038397	0.000244071	0.000427435	0.00014199	0.00031902	0.000819364	0.000362451	0.00055477	0.000385563	0.000551747	0.000235966	0.000205653	0.000554819	0.000102584	0.00174559	0.000317653	0.00567172	0.00206211	0.00115287	0.000426734	0.000513787	0.00309267
274.0956 @ 3.78	3.78	274.096	Negative	274.09586:3130 275.09921:0 276.10257:299	8.13141e-05	5.91911e-05	4.83082e-06	8.34367e-05	3.92819e-05	4.43322e-06	3.5972e-06	5.95074e-06	5.95753e-06	3.59657e-06	5.14112e-06	3.65705e-06	4.19961e-05	4.849e-05	3.57205e-05	4.33898e-05	4.26658e-06	4.05355e-06	3.41946e-06	4.15832e-06	0.00389521	0.00343535	0.0018017	0.00329051	0.003823	0.0021265	0.00283879	0.00592405	0.00132658	0.000815433	0.00321989	0.00317518	0.00162765	0.00418074	0.00289501	0.00102888	0.000800178	5.24255e-05	0.00409726	5.58362e-06	5.56897e-05	3.35931e-06	0.00334763	0.00309212	7.05351e-06
274.1144 @ 8.58	8.58	274.114	Negative	274.11438:6541 275.11773:0 276.12109:0	0.00327384	0.00252286	0.00593036	0.00449091	0.00251452	0.00421911	0.00430323	0.00445603	0.00270712	0.00394085	0.000167289	8.34358e-06	0.000140298	1.00648e-05	7.73619e-06	9.8994e-06	0.000249385	0.000216786	0.000120232	9.48722e-06	0.00218863	0.00347571	0.00300428	0.00158376	0.000168163	1.1856e-05	1.20101e-05	1.01386e-05	0.000637272	0.00228021	0.00228584	1.04193e-05	8.80451e-06	8.04408e-06	1.06367e-05	0.00180331	0.000906927	0.00388356	0.00360422	0.00341372	0.00346778	0.00577918	0.00269614	0.00229832	0.000160926
274.184 @ 7.59	7.59	274.184	Positive	274.18396:10769 275.18731:1805 276.19067:1070	0.0109349	0.00869806	0.0276909	0.0232993	0.0237539	0.0344596	0.0174878	0.019193	0.0155951	0.0144523	0.0172161	0.0105926	0.0166907	0.0253885	0.0172957	0.0205738	0.0456504	0.0123507	0.0143496	0.0212278	0.0101173	0.00871366	0.00916142	0.00755811	0.00786427	0.00584558	0.0114597	0.0106666	0.00367385	0.00923131	0.0135646	0.0108968	0.00466843	0.0105765	0.00662155	0.00844875	0.00320574	0.0120086	0.0139267	0.0117103	0.00759453	0.019965	0.0131893	0.00989788	0.0202744
275.0249 @ 4.61	4.61	275.025	Negative	275.0249:14568 276.02825:3793 277.03161:0	0.00582111	0.00648328	0.00717506	0.00702754	0.00904714	0.0043683	0.00779137	0.00439659	0.00512359	0.00750642	0.00441623	0.00694804	0.00574483	0.00666766	0.00837413	0.00462417	0.00560967	0.00743282	0.00622249	0.00431437	0.00650222	0.00621724	0.00821185	0.00550625	0.00680609	0.00539552	0.00565067	0.00994979	0.00434608	0.00746825	0.00664399	0.00881873	0.00561755	0.00660825	0.00609612	0.00375524	0.00553705	0.0121127	0.00929748	0.00673202	0.00988132	0.0128706	0.00906371	0.00992983	0.0060209
275.0403 @ 0.92	0.92	275.04	Negative	275.04025:2677 276.0436:409 277.04696:910	0.00304504	0.00219346	0.00223758	0.00180215	0.00111261	0.00155887	0.00090935	0.00256145	0.00258392	0.00121704	0.00220259	0.00100094	0.00117459	0.00228123	0.000740066	0.00152469	0.00164446	0.00148262	0.00136798	0.00235991	0.00206344	0.00184504	0.00129857	0.00173304	0.00190948	0.00247342	0.00216797	0.00128848	0.00307844	0.00232078	0.00309212	0.00236337	0.001677	0.00178941	0.00274857	0.00281227	0.00359662	0.000480166	0.00180608	0.00136103	0.00160812	0.000887459	0.00161546	0.00179157	0.00198686
275.1101 @ 3.15	3.15	275.11	Positive	275.11008:3867 276.11343:870 277.11679:210	0.00423133	0.00622071	0.00228234	0.00203046	0.00667277	0.00186388	0.00601892	0.00565083	0.00982201	0.00442599	0.00414158	0.0114795	0.00578742	0.00295696	0.00916084	0.00191384	0.00260739	0.00426447	0.0110272	0.00136036	0.0161672	0.00549003	0.0118359	0.0194563	0.0110764	0.0116105	0.00920756	0.0105583	0.0252366	0.0101753	0.0120606	0.0116244	0.0156703	0.0159024	0.0138709	0.0121192	0.00840851	0.013394	0.0111747	0.0141007	0.0120219	0.0146553	0.00997671	0.0119986	0.00900475
276.0547 @ 3.23	3.23	276.055	Negative	276.05466:3524 277.05801:842 278.06137:634	0.00162299	0.00151044	0.00181494	0.00154901	0.00273891	0.00160481	0.00166871	0.00132655	0.00154503	0.00136071	0.00133768	0.00170031	0.00185704	0.00162062	0.00232666	0.00123762	0.00166626	0.00143723	0.00152857	0.00108063	0.00220445	0.00210519	0.00230435	0.0020223	0.00200759	0.00192681	0.00161828	0.00277398	0.00212786	0.00174623	0.00162374	0.00156072	0.00159087	0.0015197	0.00146952	0.00191996	0.00175334	0.00284936	0.00250628	0.00248891	0.00268423	0.00280749	0.00218215	0.00224931	0.00240612
276.1267 @ 4.92	4.92	276.127	Positive	276.12665:3100 277.13:651 278.13336:0	0.00260219	0.00224378	0.00702543	0.00695994	0.00392692	0.0134453	0.00417253	0.00417676	0.00163458	0.00385524	0.00351801	0.00207842	0.00349045	0.0065584	0.00339459	0.00658971	0.0111802	0.00274764	0.00374256	0.00528776	0.00818229	0.00174808	0.00552878	0.00257876	0.00287786	0.00096764	0.00481156	0.00386916	0.00401575	0.00347979	0.00483696	0.00544766	0.00175431	0.00262471	0.00266686	0.00348206	0.00063694	0.00275444	0.00597173	0.00326048	0.0025231	0.00574884	0.00774983	0.00319404	0.00533992
276.1296 @ 9.79	9.79	276.13	Negative	276.12961:5300 277.13296:1424 278.13632:502	0.00142154	0.0008066	0.00277656	0.00196225	0.000287553	0.000542601	0.00143048	0.00305436	0.00093128	0.00178865	4.27198e-05	3.03881e-05	3.4122e-05	3.6657e-05	2.81759e-05	3.60545e-05	3.54529e-05	3.36827e-05	2.84138e-05	3.45533e-05	0.00185617	0.00158155	0.00248606	0.00128789	4.6912e-05	4.31807e-05	4.37418e-05	3.69258e-05	8.33479e-05	0.00234825	0.0028006	3.79482e-05	3.20668e-05	2.92973e-05	3.87397e-05	0.00238387	0.00132674	0.00306563	0.00337681	0.0016596	0.00222286	0.00468233	0.00257987	0.00225462	5.86108e-05
276.1564 @ 0.88	0.88	276.156	Positive	276.15637:3488 277.15972:554 278.16308:227	0.00229752	0.00223057	0.00359026	0.0021342	0.0111858	0.00776794	0.00218214	0.00195333	0.00249175	0.00218951	0.00719074	0.00251665	0.00308187	0.0110384	0.00967041	0.00198211	0.00210779	0.00448168	0.00422263	0.00247678	0.000938371	0.000626293	0.00113214	0.00145887	0.00110475	0.000408448	0.000869673	0.00106268	0.00185021	0.00121599	0.00126385	0.000868853	0.0010589	0.000423997	0.00161333	4.279e-05	0.00160774	0.00346184	0.00115364	0.005934	0.00463808	0.00502062	0.000893518	0.00223919	0.0055756
277.0878 @ 4.46	4.46	277.088	Negative	277.0878:2927 278.09115:0 279.09451:1406	1.22424e-05	0.00011212	8.52867e-06	7.44734e-05	6.10952e-06	7.82673e-06	6.35076e-06	1.05059e-05	1.05178e-05	6.34965e-06	0.000144108	0.00013238	8.51683e-05	7.78836e-06	5.98641e-06	9.63182e-05	7.53253e-06	7.15643e-06	6.03696e-06	0.000108964	0.00217342	0.00241036	0.00102355	0.00179485	0.00211138	0.00144163	0.00136942	0.00251048	0.000592549	0.000529965	0.00146999	0.00242919	0.00123053	0.00248095	0.00158583	0.000217281	0.000604204	6.03249e-06	0.00213483	9.85773e-06	8.49519e-06	0.000104989	0.00159314	0.0019475	1.24528e-05
[truncated: 411 more rows]
[truncated: 6 more columns]
