# Supplementary material for: Host-microbe co-metabolism via MCAD generates circulating metabolites including hippuric acid
Source: Nat Commun. 2023 Jan 31;14:512. doi: 10.1038/s41467-023-36138-3 (PMC9889317; doi:10.1038/s41467-023-36138-3)
Supplement: Supplementary file 7 — Supplementary Data 4 [file 41467_2023_36138_MOESM7_ESM.xlsx]

## Sheet: MSMS Spectra Peak List
Supplementary Table 4. MS/MS spectra for standards and samples
3-(4-Hydroxyphenyl)propionic acid
Standard		Sample pooled QC
CID 10 eV		CID 10 eV
Height (%)	m/z	Height %	m/z
49.28	59.0139	37.12	59.0135
6.1	93.0332	15.12	59.0145
12.96	93.0349	6.11	93.0335
22.64	121.066	16.15	93.0345
100	165.055	7.46	121.029
7.13	165.073	33.27	121.065
		7.58	121.068
		100	165.056
		7.04	165.07
Phenylpropionylglycine
Standard		Sample pooled QC
CID 10 eV		CID 10 eV
Height %	m/z	Height %	m/z
100	74.0248	100	74.0249
6.34	74.0419	10.47	162.092
8.11	162.092	30.94	206.082
28.31	206.082
2-(4-Methylpentanamido)Acetic Acid; Isocaproylglycine
Standard		Sample pooled QC
CID 10 eV		CID 10 eV
Height %	m/z	Height %	m/z
100	74.0248	100	74.0248
6.25	74.0415	7.77	74.0417
6.51	128.107	8.76	128.108
21.44	172.098	17.77	172.098
Cinnamoylglycine
Standard		Sample pooled QC
CID 10 eV		CID 10 eV
Height %	m/z	Height %	m/z
11.67	41.9985	33.17	103.055
36.96	103.055	10.1	117.07
9.86	117.071	42.58	130.066
44.77	130.066	100	160.077
100	160.077	28.57	204.066
24.64	204.066
