# Supplementary material for: Host-microbe co-metabolism via MCAD generates circulating metabolites including hippuric acid
Source: Nat Commun. 2023 Jan 31;14:512. doi: 10.1038/s41467-023-36138-3 (PMC9889317; doi:10.1038/s41467-023-36138-3)
Supplement: Supplementary file 9 — Source Data [file 41467_2023_36138_MOESM9_ESM.xlsx]

## Sheet: Fig 1d
Figure 1d: Peak areas for metabolites in cecal contents and feces that differ by fldC colonization. See also Supplementary Tables 1 and 2.
	Cecal contents										Feces
Metabolite	fldC					WT					fldC					WT
indole-3-propionic acid	242	422	515	591	469	11413	8334	7990	13026	12271	368	613	285	613	251	7564	4210	5799	6779	8121
3-(4-hydroxyphenyl)propionic acid	1272	1010	499	769	931	123018	118267	82898	162809	145928	850	501	769	335	922	69587	61635	44189	52624	43707
3-phenylpropionic acid	604	1376	578	881	821	29865	26959	23829	40476	28120	869	1077	317	535	1121	16522	10751	13389	14602	14109
phenylacetylglycine	53937	36831	47918	52320	58144	441	772	1241	1968	1310	52900	33388	26932	42248	45632	705	822	345	412	418
3-(4-hydroxyphenyl)acetic acid	6346	5455	6538	6060	8003	304	302	495	491	277	5034	2861	2441	2626	6585	554	299	266	387	233
phenylpyruvic acid	71511	72355	55137	93614	68448	396	276	223	269	221	59953	18726	7618	13881	62806	685	1729	855	1841	297
3-phenyllactic acid	94442	94042	71753	119779	87888	553	283	315	402	289	79033	24806	9859	18189	82358	742	1917	1031	2322	548
indole-3-lactic acid	121610	94306	123231	116186	121518	715	684	586	451	721	113947	74289	51918	75130	87760	622	525	597	748	638
3-(4--hydroxylphenyl)lactic acid	86150	57288	77272	83750	94298	226	190	395	213	201	80633	54031	40637	68541	69847	464	366	195	390	226
phenylacetic acid	476	423	269	286	339	111	127	217	134	183

## Sheet: Fig 1f
Figure 1f: Peak areas for metabolites in serum and urine that differ by fldC colonization. See also Supplementary Tables 1 and 2.
	Serum										Urine
Metabolite	fldC					WT					fldC					WT
indole-3-propionate	129	91	139	124	69	65381	44370	40858	45268	51458
3-(4-hydroxyphenyl)propionic acid	161	268	89	195	394	3021	3157	2615	2713	2840	405	484	441	615	276	56150	110662	93915
hippuric acid	166	274	393	245	441	2026	1760	1231	1291	1241	1635	3389	1801	3316	4210	136428	181558	178192
3-phenyllactic acid	2004	1312	1202	1550	1679	181	177	190	153	206	34204	35179	42771	51189	37857	301	1410	1138
indole-3-lactate	5226	5195	4116	3771	5009	1764	1868	1382	1250	1457	115269	140491	180599	206680	136923	3101	6497	4966
3-(4--hydroxylphenyl)lactic acid											43173	66409	58531	121193	78215	339	2343	1154
phenacetylglycine											53091	77215	81491	117110	112812	23288	27839	27722
phenylacetic acid											1602	1382	1195	1754	2041	774	480	694

## Sheet: Fig 1g
Figure 1g: Peak areas for metabolites quantified by GC-TOF. See also Supplementary Tables 1 and 2.
Metabolite	WT					fldC					Tissue
Phenylalanine	30245	28279	22117	32253	24754	25790	60093	16630	21607	18829	Cecal contents
Phenylpyruvic acid	396	276	223	269	221	71511	72355	55137	93614	68448	Cecal contents
Phenyllactic acid	553	283	315	402	289	94442	94042	71753	119779	87888	Cecal contents
Phenylacetic acid	111	127	217	134	183	476	423	269	286	339	Cecal contents
Phenylpropionic acid	29865	26959	23829	40476	28120	604	1376	578	881	821	Cecal contents
Hippuric acid	136428	181558	178192			1635	3389	1801	3316	4210	Urine
Phenylacetylglycine	23288	27839	27722			53091	77215	81491	117110	112812	Urine

## Sheet: Fig 2a
Figure 2a: Urine hippuric acid (mM)
GF	fldC	WT
0.138973	0.489964	5.80181
0.116376	0.383753	8.62655
0.231724	0.340971	8.27606
0.139191	0.82817	4.43586
0.417777		10.7548
0.461538
0.475172
0.351743
0.424879
0.545206
Figure 2e: d5-hippuric acid (µM)
Time (hours)	WT					fldC					GF
0	0	0	0	0	0	0	0	0	0	0	0	0	0	0	0	0	0	0	0	0
3	50.4355	206.038	22.2537	40.6382	97.2423	0	0	0	0	0	0	0	0	0	0	0		0	0	0
6	51.2372	123.267	23.7155	107.868	15.839	0	0	0	0	0	0	0	0	0	0	0	0	0	0	0
12	0	0		0		0	0	0	0	0		0	0		0	0	0	0	0	0
24	0	0	0	0	0	0	0	0	0	0	0	0	0	0	0	0		0		0

## Sheet: Fig 2c
Figure 2c: d5-hippuric acid (µM). * = outlier removed
0 hours	3 hours	6 hours	9 hours	24 hours
0	*55.87959189	10.113	1.50497	0.000154765
0	8.02152	4.32249	1.55284	0
0.0004	2.64457	0.991452	1.08729	0.0101442
0	3.36422	1.23911	0.126379	0
0	5.8966	0.537478	2.96577	0.0119841
0	8.22388	5.35018	0	0.0120166
0.0001	1.89672	1.28515	0.134452	0.0178751
0	7.6973	0.586719	0.062506	0
0	0.478414	0.464734	0.0810343	0.00667594
0	13.5875	0.689045	0.155496
0.0003	7.75538
	0.773573

## Sheet: Fig 2e
Figure 2e: d5-hippuric acid (µM)
Time (hours)	WT					fldC					GF
0	0	0	0	0	0	0	0	0	0	0	0	0	0	0	0	0	0	0	0	0
3	50.4355	206.038	22.2537	40.6382	97.2423	0	0	0	0	0	0	0	0	0	0	0		0	0	0
6	51.2372	123.267	23.7155	107.868	15.839	0	0	0	0	0	0	0	0	0	0	0	0	0	0	0
12	0	0		0		0	0	0	0	0		0	0		0	0	0	0	0	0
24	0	0	0	0	0	0	0	0	0	0	0	0	0	0	0	0		0		0

## Sheet: Fig 3b
Figure 3b: Plasma hippuric acid (µM)
Charles River SW	Jackson SW	Taconic SW
1.24181	15.742	0
0	12.0287	1.27904
1.26594	9.21391	1.19363
0	5.45902	0
1.09744	9.64582	0

## Sheet: Fig 3c
Figure 3c: Plasma phenylpropionic acid (µM)
Charles River SW	Jackson SW	Taconic SW
0	3.429	0
0	2.707	0
0.839	4.495	0
0	2.292	0
0	3.555	0

## Sheet: Fig 3d
Figure 3d: Urine hippuric acid (µM)
Charles River SW	Jackson SW	Taconic SW
324.03	3974.38	518.292
229.257	4061.02	386.972
337.426	2957.27	443.509
363.991	7342.8	433.077
425.138	2574.81	458.06

## Sheet: Fig 3f
Figure 3f: Plasma hippuric acid (µM)
	Charles River				JAX
GF	0	0	0	0	0	0	0	0
CONV-D	0	0	0	0	5.02	6.51	5.2	5.42

[truncated: 11 more sheets: Fig 3g, Fig 3h, Fig 4a, Fig 4b, Fig 4e, Fig 5d, Fig 5f, Supplementary Fig 2a, Supplementary Fig 2b, Supplementary Fig 4a, Supplementary Fig 4b]
